# Supplementary material for: Growth retardation-responsive analysis of mRNAs and long noncoding RNAs in the liver tissue of Leiqiong cattle
Source: Sci Rep. 2020 Aug 31;10:14254. doi: 10.1038/s41598-020-71206-4 (PMC7459292; doi:10.1038/s41598-020-71206-4)
Supplement: Supplementary file 2 — Supplementary Information - Additional file 1. [file 41598_2020_71206_MOESM2_ESM.xlsx]

## Sheet: Sheet1
transcript_id	gene_name	GRC_FPKM	NGC_FPKM	log2(foldchange)	pvalue
ENSBTAT00000019636	WIF1	4.28373	1.33931	1.67738	2.01292e-06
ENSBTAT00000038755	SDHAF4	1.63954	18.5585	-3.50072	4.8937e-06
ENSBTAT00000064957	-	3.15174	0	inf	1.45148e-05
ENSBTAT00000055395	-	51.234	0.734501	6.12419	0.000171383
ENSBTAT00000023082	FCHSD1	9.11041	13.7693	-0.595869	0.000173838
ENSBTAT00000034879	-	72.7753	186.829	-1.3602	0.000212505
ENSBTAT00000006774	BCL9L	2.0212	3.68127	-0.864994	0.000273541
ENSBTAT00000012812	RPA1	12.4625	14.4543	-0.213904	0.000291722
ENSBTAT00000022482	NLN	3.5205	5.79996	-0.720263	0.00030448
ENSBTAT00000009709	EMC7	55.8751	43.3663	0.365629	0.000323186
ENSBTAT00000001412	-	0	3.62657	#NAME?	0.000348311
ENSBTAT00000027837	LAPTM4A	153.141	130.566	0.23008	0.000371041
ENSBTAT00000008431	ACO2	19.3896	24.8484	-0.357864	0.000392638
ENSBTAT00000045136	CAPZA1	57.6562	50.413	0.193681	0.00040174
ENSBTAT00000042987	ZC3H14	3.73544	0.144635	4.69079	0.000431738
ENSBTAT00000049041	-	3.16823	2.0953	0.59652	0.000432479
ENSBTAT00000001266	-	14.7611	10.9607	0.429458	0.000465247
ENSBTAT00000027439	KCTD20	13.6638	11.3839	0.263366	0.000471411
ENSBTAT00000025496	CCT2	71.2726	53.156	0.423117	0.000504106
ENSBTAT00000022161	SLC2A4RG	12.0409	18.6973	-0.634887	0.000526015
ENSBTAT00000004106	B3GALT1	43.2746	28.3862	0.608334	0.0005421
ENSBTAT00000066170	TSC22D3	11.0978	16.0699	-0.53409	0.000561509
ENSBTAT00000045695	CLSTN1	14.474	21.1552	-0.547552	0.000635604
ENSBTAT00000017006	UPP2	57.4786	98.6998	-0.780023	0.000671285
ENSBTAT00000009482	HDAC11	5.04915	7.48996	-0.568917	0.000708021
ENSBTAT00000019085	SRP14	37.9409	26.8953	0.496404	0.000715657
ENSBTAT00000015059	-	78.0061	65.2088	0.25852	0.000719877
ENSBTAT00000009090	TLK1	18.4616	24.8831	-0.430635	0.000730243
ENSBTAT00000009636	-	1.53041	0.234783	2.70451	0.000738759
ENSBTAT00000034875	INTS10	9.1078	7.20792	0.337519	0.00075388
ENSBTAT00000015828	PLEC	7.04692	13.1217	-0.896885	0.000755509
ENSBTAT00000044819	CCT4	47.103	38.8038	0.279621	0.000957006
ENSBTAT00000011361	IGFBP4	218.352	277.518	-0.345924	0.000993843
ENSBTAT00000007100	-	13.3234	11.6313	0.195944	0.00100588
ENSBTAT00000004003	NT5DC1	14.5311	25.9043	-0.834046	0.00109484
ENSBTAT00000026568	METAP2	21.7345	18.6191	0.223204	0.00112838
ENSBTAT00000065780	-	1.68483	0	inf	0.00113823
ENSBTAT00000018947	TARS	82.1235	50.9328	0.689201	0.00114497
ENSBTAT00000017340	MPP1	24.1894	36.1471	-0.579506	0.00117272
ENSBTAT00000064026	EPN1	13.285	16.572	-0.318949	0.00119939
ENSBTAT00000029455	PINK1	17.1996	27.9764	-0.701835	0.00120699
ENSBTAT00000052518	DNAJC12	47.2237	29.7299	0.667599	0.00128444
ENSBTAT00000061269	H6PD	30.8028	44.4459	-0.528989	0.0013537
ENSBTAT00000044712	DDIT3	13.8971	8.93997	0.636444	0.00137678
ENSBTAT00000025969	ILDR2	1.80249	4.20488	-1.22207	0.00137791
ENSBTAT00000019227	-	19.2675	15.4594	0.317688	0.00138106
ENSBTAT00000049076	PON3	4.56399	99.05	-4.43979	0.00139459
ENSBTAT00000061584	MYO5B	5.15157	8.20424	-0.671357	0.001431
ENSBTAT00000049612	RASSF5	2.40731	5.97606	-1.31178	0.00143332
ENSBTAT00000015297	-	14.1194	7.74845	0.865701	0.00147245
ENSBTAT00000007133	AOC1	62.1252	107.717	-0.793992	0.00148139
ENSBTAT00000024750	PTPN21	3.88657	6.22577	-0.679753	0.00150029
ENSBTAT00000026209	IL1RN	9.53855	6.43351	0.568163	0.00157372
ENSBTAT00000019505	CPT2	20.9482	38.2611	-0.86905	0.00160502
ENSBTAT00000001595	KIAA1462	2.32848	4.48135	-0.944541	0.00161253
ENSBTAT00000030510	POLR2K	2.074	6.45958	-1.63902	0.00171555
ENSBTAT00000017816	PSMB6	75.8178	64.1282	0.241578	0.0017414
ENSBTAT00000016010	ASGR1	343.869	296.858	0.212084	0.00175157
ENSBTAT00000047947	SSR2	94.6742	84.2907	0.167597	0.00177629
ENSBTAT00000002654	HADH	132.593	185.27	-0.482621	0.00180319
ENSBTAT00000021049	MAP4	0	3.84666	#NAME?	0.0018272
ENSBTAT00000010474	ATP9A	6.02007	9.02397	-0.583983	0.00189393
ENSBTAT00000008100	KCNJ3	3.33044	5.45901	-0.712925	0.00189643
ENSBTAT00000016505	PDXP	2.18955	5.23026	-1.25625	0.0019059
ENSBTAT00000019327	PLXNA4	3.52785	5.89368	-0.740379	0.00193582
ENSBTAT00000029348	FLNB	13.4298	20.8054	-0.631515	0.00195244
ENSBTAT00000006954	MRPS33	70.7453	47.6675	0.569627	0.00195602
ENSBTAT00000002513	CRAT	28.3767	35.5811	-0.326403	0.00196826
ENSBTAT00000021080	-	15.2083	12.3555	0.299707	0.00207112
ENSBTAT00000061528	MAGI3	10.998	6.78747	0.696295	0.00208614
ENSBTAT00000022299	UBA1	15.7938	19.5379	-0.306918	0.00208689
ENSBTAT00000025501	GLOD4	48.8821	35.9258	0.444287	0.00210411
ENSBTAT00000002933	PTP4A1	26.9245	33.6636	-0.322267	0.00214315
ENSBTAT00000003434	-	39.209	101.961	-1.37876	0.00215139
ENSBTAT00000028152	ADD1	11.7805	14.5683	-0.306437	0.00218806
ENSBTAT00000021556	EP300	4.91072	7.06967	-0.525708	0.00219367
ENSBTAT00000004431	ESD	77.6129	92.1522	-0.247722	0.00220118
ENSBTAT00000053181	MLST8	0.605476	2.55554	-2.07748	0.00220968
ENSBTAT00000027139	GBA3	110.765	133.547	-0.26985	0.00221837
ENSBTAT00000023994	NR1D2	12.1689	18.0232	-0.566666	0.00224609
ENSBTAT00000055672	OSGIN1	29.8478	16.8512	0.82477	0.00226051
ENSBTAT00000049877	TBPL1	11.4516	7.33904	0.641887	0.00235345
ENSBTAT00000023529	CARNS1	1.16968	3.16764	-1.4373	0.00240437
ENSBTAT00000065738	DHX58	8.45967	3.2052	1.40019	0.00241308
ENSBTAT00000000731	ACO1	53.7685	70.9285	-0.399604	0.00252406
ENSBTAT00000061307	KLF12	5.41626	7.20443	-0.411589	0.00253511
ENSBTAT00000008216	LIMS2	11.7072	19.9184	-0.766701	0.00260018
ENSBTAT00000057417	FAM43A	2.836	1.42974	0.988111	0.00263025
ENSBTAT00000031869	IRF3	15.7837	11.805	0.419036	0.00266722
ENSBTAT00000020664	DLC1	10.0855	13.5888	-0.430135	0.00268583
ENSBTAT00000022056	TEF	2.83544	6.98718	-1.30114	0.00269069
ENSBTAT00000023090	IFIT5	43.8909	29.6841	0.564233	0.00275662
ENSBTAT00000015969	TRIM56	3.01747	2.38621	0.338618	0.00275976
ENSBTAT00000005267	SESN3	16.6198	27.3868	-0.72058	0.00278668
ENSBTAT00000010992	-	1.95085	0.236694	3.04301	0.00279095
ENSBTAT00000018580	SOD3	3.31639	8.90612	-1.42519	0.00279351
ENSBTAT00000044396	RBKS	8.95074	7.609	0.2343	0.00282614
ENSBTAT00000014571	KANK1	41.6282	33.0975	0.33084	0.00283534
ENSBTAT00000044793	-	38.6225	32.283	0.258668	0.00288124
ENSBTAT00000053588	-	16.067	20.4171	-0.34568	0.00295737
ENSBTAT00000012328	SYNE1	1.97885	3.93651	-0.992255	0.00296271
ENSBTAT00000050229	CEP70	6.40295	8.6707	-0.437412	0.00296552
ENSBTAT00000015277	PYGL	121.673	190.449	-0.646398	0.00297521
ENSBTAT00000012210	UHRF1BP1	5.78431	7.7501	-0.42207	0.00299041
ENSBTAT00000025068	DAO	29.9629	48.7356	-0.701799	0.00299816
ENSBTAT00000011146	MX2	6.898	2.01085	1.77837	0.00300257
ENSBTAT00000052811	HERC5	19.9217	10.4215	0.93477	0.00301257
ENSBTAT00000007220	CCNY	17.7483	23.5884	-0.410401	0.0030137
ENSBTAT00000035288	CCDC85C	4.00575	6.73735	-0.75011	0.0030672
ENSBTAT00000047710	Mail	11.8817	9.08776	0.386749	0.00311361
ENSBTAT00000043204	CLDN14	6.58032	10.8746	-0.72473	0.00313143
ENSBTAT00000015881	LAMC1	7.52388	12.2833	-0.707147	0.00313329
ENSBTAT00000002438	ORC6	7.06074	4.59708	0.619102	0.00325579
ENSBTAT00000002373	ARHGEF5	8.94043	6.03325	0.56741	0.00326918
ENSBTAT00000000324	CHIA	1034.71	223.234	2.21259	0.00328409
ENSBTAT00000018639	HERC4	20.1225	17.2317	0.223743	0.00330283
ENSBTAT00000020422	PHKA2	3.97546	5.8241	-0.550913	0.00332542
ENSBTAT00000009376	ARFGEF2	7.1695	9.14265	-0.35074	0.00334446
ENSBTAT00000065888	-	25.8798	32.6268	-0.334231	0.00339806
ENSBTAT00000027175	KIAA0430	6.92023	9.66477	-0.481914	0.00342135
ENSBTAT00000014486	PPP1R1A	0.905264	3.67734	-2.02225	0.00342987
ENSBTAT00000034045	-	4.42538	6.28106	-0.505208	0.00346563
ENSBTAT00000043682	SAMHD1	7.94709	12.3811	-0.63964	0.00350059
ENSBTAT00000009210	SLC26A1	11.2531	22.0616	-0.971216	0.0035091
ENSBTAT00000002512	TRABD	10.7946	13.4087	-0.312851	0.00353571
ENSBTAT00000021637	-	86.3705	62.1105	0.475703	0.00355095
ENSBTAT00000010372	SREBF1	10.7879	22.4847	-1.05953	0.00358164
ENSBTAT00000009880	FAAH	29.1291	44.2465	-0.603105	0.00358823
ENSBTAT00000054742	TMSB4Y	17.7459	4.33094	2.03473	0.00360476
ENSBTAT00000025998	SNX17	18.9086	22.2627	-0.235588	0.00361084
ENSBTAT00000043205	LASP1	25.2757	34.0627	-0.430439	0.00364908
ENSBTAT00000015638	MAL2	24.6668	33.5873	-0.445344	0.00366253
ENSBTAT00000015624	RIOK2	12.1362	9.26994	0.388681	0.00367022
ENSBTAT00000023981	NUPR1	340.237	222.211	0.614609	0.00372597
ENSBTAT00000008329	TXNL4B	7.57214	5.43917	0.477315	0.00376636
ENSBTAT00000033407	C8B	447.126	459.761	-0.0402035	0.0038488
ENSBTAT00000020184	UBXN4	61.7557	53.0328	0.219688	0.00388357
ENSBTAT00000015802	SLC25A25	9.38027	15.3603	-0.711509	0.00391031
ENSBTAT00000015373	AADAC	231.004	292.969	-0.342829	0.00404985
ENSBTAT00000000257	NADK	80.6135	98.6213	-0.290877	0.00412634
ENSBTAT00000006112	-	12.6517	15.6586	-0.307629	0.00412642
ENSBTAT00000007048	ST5	2.10258	4.61009	-1.13263	0.00415306
ENSBTAT00000011658	-	154.851	137.943	0.166806	0.00415911
ENSBTAT00000044081	TRPM7	33.7003	17.1682	0.97302	0.00418145
ENSBTAT00000005512	GPR107	7.81407	10.8308	-0.470989	0.00420352
ENSBTAT00000022029	NUBP2	4.74925	3.43076	0.469174	0.00420403
ENSBTAT00000007231	-	10.3521	16.1263	-0.639492	0.00420655
ENSBTAT00000010959	RNF8	12.2325	9.74715	0.327671	0.00426712
ENSBTAT00000010351	STAT1	41.4975	34.5534	0.264197	0.00431868
ENSBTAT00000034315	ZBED1	6.36152	11.4404	-0.846694	0.00436141
ENSBTAT00000013942	FGFR4	5.26098	8.85702	-0.75149	0.00440453
ENSBTAT00000015819	ZBTB20	7.66037	9.60164	-0.325867	0.00440475
ENSBTAT00000001702	PPP1R15A	4.15566	3.18654	0.383086	0.00447309
ENSBTAT00000007159	ZMAT2	25.7113	22.4159	0.197884	0.00453064
ENSBTAT00000065270	TSNAX	20.5989	14.8391	0.473157	0.00454225
ENSBTAT00000031889	B3GALT5	2.42906	4.31869	-0.830198	0.00455145
ENSBTAT00000009631	JAG1	5.8545	8.31578	-0.506305	0.0045906
ENSBTAT00000039194	SLC35C2	6.63082	5.16737	0.359756	0.0046077
ENSBTAT00000016277	TMEM19	20.9887	28.1797	-0.425041	0.00464692
ENSBTAT00000018777	RAB5B	18.4556	22.449	-0.282594	0.00465173
ENSBTAT00000020790	PON1	959.212	665.408	0.527611	0.00466502
ENSBTAT00000008924	LDHD	1.98544	6.33337	-1.67351	0.00474489
ENSBTAT00000001897	SRA1	27.7188	19.1064	0.536813	0.00478304
ENSBTAT00000019385	MYLK	15.1799	18.1085	-0.254511	0.00478866
ENSBTAT00000030958	FAM120A	10.5794	17.0407	-0.687726	0.00480274
ENSBTAT00000000445	ADNP	7.58376	9.41349	-0.311817	0.00487354
ENSBTAT00000011546	PRADC1	27.6768	24.8495	0.155461	0.0049491
ENSBTAT00000005076	PER1	2.33696	5.45576	-1.22315	0.00499339
ENSBTAT00000013108	DTX3L	26.8814	10.3321	1.37947	0.00502763
ENSBTAT00000018745	YTHDC2	8.00477	6.8925	0.215833	0.00503898
ENSBTAT00000029362	ACOX1	86.5674	135.421	-0.645554	0.0050527
ENSBTAT00000005804	OSBPL8	57.0169	42.4516	0.425571	0.00508592
ENSBTAT00000020090	CACFD1	5.75462	3.45179	0.737375	0.00508605
ENSBTAT00000025926	SLC25A39	21.5579	34.2451	-0.66768	0.00512516
ENSBTAT00000017268	ULK1	3.64018	8.04105	-1.14338	0.00519193
ENSBTAT00000048348	ELF2	22.4667	18.7817	0.258455	0.00519498
ENSBTAT00000004836	EPAS1	46.4105	64.4786	-0.474369	0.00521656
ENSBTAT00000004418	SF3B6	64.8219	52.7799	0.296494	0.00524297
ENSBTAT00000025365	EPSTI1	11.7918	7.2597	0.6998	0.00532863
ENSBTAT00000047463	NDUFS4	53.5573	46.9215	0.190834	0.00533672
ENSBTAT00000004526	C1orf123	28.6097	22.9286	0.319357	0.00534144
ENSBTAT00000011095	GCAT	81.4703	93.964	-0.205834	0.00535011
ENSBTAT00000024812	ATP6V1B2	7.82383	9.69205	-0.308927	0.00535575
ENSBTAT00000017445	-	8.94159	5.70521	0.648252	0.0054041
ENSBTAT00000005331	TIAL1	22.7875	27.6319	-0.278091	0.00544159
ENSBTAT00000024658	TRIM38	16.85	11.0839	0.604273	0.00545851
ENSBTAT00000000021	SERINC1	119.25	88.5691	0.429113	0.00550031
ENSBTAT00000033040	VAMP8	66.7487	44.9485	0.570466	0.00552565
ENSBTAT00000016957	NDUFB3	54.5267	43.1423	0.337859	0.00558533
ENSBTAT00000052306	UBAP2L	4.0971	5.65118	-0.46395	0.00559224
ENSBTAT00000024059	FARS2	8.62986	14.4074	-0.739401	0.00559616
ENSBTAT00000046152	ATL3	37.7338	29.3763	0.361206	0.0056861
ENSBTAT00000015468	-	16.9545	38.1619	-1.17047	0.00570646
ENSBTAT00000026533	CLMN	10.4384	15.8815	-0.605455	0.00571533
ENSBTAT00000001360	ARID1A	3.42714	5.42716	-0.663193	0.00579122
ENSBTAT00000018956	SREBF2	9.82547	16.6044	-0.756966	0.00580585
ENSBTAT00000001731	MORF4L2	140.315	115.453	0.281357	0.00583756
ENSBTAT00000027059	TOR1A	20.5185	15.7045	0.38575	0.00584839
ENSBTAT00000012341	OVCA2	6.21557	4.1656	0.577362	0.00592803
ENSBTAT00000023455	EIF1AX	77.6251	60.6594	0.355792	0.00594807
ENSBTAT00000019979	MRPL11	35.0158	30.5937	0.194768	0.00600175
ENSBTAT00000018708	FGFR2	19.3177	27.3725	-0.502807	0.0060531
ENSBTAT00000065280	TRANK1	18.7031	13.067	0.517348	0.00627483
ENSBTAT00000007241	SNRPG	10.7447	7.22067	0.573418	0.00628778
ENSBTAT00000020585	ZFPL1	6.55117	5.79168	0.177769	0.00639157
ENSBTAT00000026808	RBFOX2	4.48337	3.5369	0.342096	0.00644522
ENSBTAT00000048651	IFI44	46.7887	12.1907	1.94038	0.00644817
ENSBTAT00000005943	-	60.722	102.909	-0.761085	0.00646341
ENSBTAT00000064314	TMEM259	13.4947	16.392	-0.280592	0.00652574
ENSBTAT00000008723	BCL2L12	2.81353	1.60293	0.811667	0.00653246
ENSBTAT00000023380	CHEK1	6.45904	15.6904	-1.28049	0.00656415
ENSBTAT00000005060	ZCCHC24	8.97607	15.0277	-0.743465	0.00662613
ENSBTAT00000015936	RBP1	32.9586	27.5668	0.257725	0.00663849
ENSBTAT00000040300	CYP2C18	15.7286	52.5846	-1.74125	0.00669936
ENSBTAT00000031738	LENG1	5.12522	3.96545	0.370127	0.0067111
ENSBTAT00000020081	SGTA	5.85728	7.55679	-0.367542	0.00671724
ENSBTAT00000061300	CYP1A1	548.168	835.473	-0.607975	0.0067341
ENSBTAT00000044059	YWHAH	11.4997	10.8965	0.0777379	0.00673449
ENSBTAT00000021386	ARF4	93.5874	67.6741	0.467711	0.00674979
ENSBTAT00000021909	CALU	60.0181	53.0457	0.178162	0.00675666
ENSBTAT00000024344	C2orf68	3.01874	5.04476	-0.740837	0.00678572
ENSBTAT00000009109	PPM1F	4.89405	6.74356	-0.462483	0.006921
ENSBTAT00000019923	PLXNB2	17.5058	27.7714	-0.665764	0.00706304
ENSBTAT00000017155	HSPA13	28.7822	20.5545	0.485722	0.00723101
ENSBTAT00000023499	-	21.6895	24.2729	-0.162346	0.00726673
ENSBTAT00000029336	CPT1A	43.9869	60.3146	-0.455433	0.00728435
ENSBTAT00000001290	IARS	23.4681	14.2235	0.722424	0.00729348
ENSBTAT00000018886	PRKAR2A	19.5506	26.2079	-0.422784	0.00736246
ENSBTAT00000007636	MICU1	11.562	15.8115	-0.451583	0.00736408
ENSBTAT00000027443	OCIAD2	93.773	130.308	-0.474681	0.0074321
ENSBTAT00000046135	ATP6V0A1	15.8754	24.0601	-0.59985	0.00752726
ENSBTAT00000008000	FAM104A	4.81877	6.1911	-0.36153	0.00757354
ENSBTAT00000004485	ATF5	37.3979	25.2492	0.566717	0.00758762
ENSBTAT00000034655	COL18A1	148.362	209.978	-0.501117	0.00759008
ENSBTAT00000005472	ACOX2	96.8677	175.746	-0.859402	0.00761556
ENSBTAT00000003563	ABCA5	10.9245	14.513	-0.409782	0.00762069
ENSBTAT00000023485	PALMD	9.94085	14.9095	-0.584787	0.00766726
ENSBTAT00000056276	LDHA	16.9781	25.3341	-0.577406	0.00770472
ENSBTAT00000028716	CL46	9.20686	0.0533727	7.43046	0.00772197
ENSBTAT00000017894	AQP9	247.687	169.828	0.544438	0.00785566
ENSBTAT00000048680	ZDHHC9	8.42763	13.289	-0.65703	0.0079757
ENSBTAT00000007832	EIF2S2	41.2374	33.0696	0.318448	0.00803105
ENSBTAT00000024161	MRPS18C	21.3021	15.7002	0.44021	0.00805836
ENSBTAT00000050735	WDFY2	4.94438	6.88445	-0.477552	0.00805933
ENSBTAT00000001619	RBM14	9.81247	8.81614	0.154469	0.00806488
ENSBTAT00000010400	NOTCH2	13.9706	17.8233	-0.351371	0.00814381
ENSBTAT00000014273	CARS	7.89013	5.16555	0.611128	0.00815755
ENSBTAT00000023729	RXRA	30.4553	45.7333	-0.586549	0.00821551
ENSBTAT00000030005	-	14.4328	8.68769	0.732304	0.00829751
ENSBTAT00000038198	OBSL1	1.34634	3.78104	-1.48974	0.00834225
ENSBTAT00000000389	LMO4	12.0637	17.0587	-0.499832	0.00837828
ENSBTAT00000064407	ECE1	18.7356	24.0843	-0.362306	0.00842826
ENSBTAT00000024823	MYDGF	26.0599	20.8136	0.324304	0.00843729
ENSBTAT00000026679	FITM2	2.43661	4.89974	-1.00783	0.00846206
ENSBTAT00000000242	TMEM268	9.30048	7.39719	0.330329	0.00848672
ENSBTAT00000002624	FBXO21	36.3618	47.6227	-0.389226	0.00849559
ENSBTAT00000024782	ABHD14B	61.8123	77.345	-0.323415	0.00850145
ENSBTAT00000017301	GMPS	14.4387	17.0807	-0.24243	0.008521
ENSBTAT00000039334	DNAJC5	6.5639	9.32985	-0.5073	0.00857341
ENSBTAT00000027753	TGOLN2	54.3195	71.0975	-0.388328	0.00859015
ENSBTAT00000003439	-	5.67255	2.14537	1.40277	0.0085923
ENSBTAT00000027741	B3GAT2	3.42696	0.217377	3.97866	0.00859888
ENSBTAT00000010390	ADGRE1	16.418	11.0115	0.576269	0.00863558
ENSBTAT00000004878	-	90.6475	62.2512	0.542166	0.00864135
ENSBTAT00000000639	KLHL13	3.66048	6.45825	-0.819113	0.0086613
ENSBTAT00000030328	-	15.2582	1.03769	3.87813	0.00872901
ENSBTAT00000004890	DNAJA2	54.0339	45.4393	0.249922	0.00873405
ENSBTAT00000002389	SASH1	8.32931	11.0323	-0.405469	0.00881024
ENSBTAT00000011242	SLC25A1	33.3034	55.6563	-0.740876	0.00885202
ENSBTAT00000065006	IRF7	7.78378	3.50664	1.15038	0.00889451
ENSBTAT00000002350	LONP1	14.6179	16.918	-0.210828	0.00891253
ENSBTAT00000039760	PPME1	11.891	9.69362	0.294768	0.00895694
ENSBTAT00000047031	IRF9	19.7406	9.55438	1.04693	0.00901515
ENSBTAT00000018917	-	51.8738	37.8457	0.454877	0.00903549
ENSBTAT00000016909	HOGA1	35.0883	42.0438	-0.260902	0.00909499
ENSBTAT00000066246	KLF11	8.13381	12.0455	-0.566487	0.0091021
ENSBTAT00000037243	RCAN1	5.62157	8.65643	-0.622798	0.00922601
ENSBTAT00000036700	GLDC	20.9115	31.7755	-0.603622	0.00922788
ENSBTAT00000008225	HSP90AA1	214.904	157.737	0.446168	0.00923558
ENSBTAT00000044965	OAZ2	9.2389	11.0399	-0.256938	0.00928997
ENSBTAT00000016431	CHMP5	59.9265	44.0972	0.442507	0.00933305
ENSBTAT00000018414	-	1357.6	1041.53	0.382347	0.00934762
ENSBTAT00000005462	UBXN8	54.9293	43.1281	0.348949	0.00934953
ENSBTAT00000006118	SLC16A12	30.5003	44.0647	-0.5308	0.00939987
ENSBTAT00000005987	C15orf48	3.62505	2.32921	0.638158	0.00940761
ENSBTAT00000019203	PSMA4	66.6173	52.0422	0.356215	0.00941905
ENSBTAT00000015834	PCK2	69.366	100.391	-0.533335	0.00943584
ENSBTAT00000003860	-	13.4004	9.35091	0.519102	0.00948305
ENSBTAT00000017746	NOTCH1	3.82776	5.76307	-0.590335	0.00952459
ENSBTAT00000029028	MGST2	70.3024	49.7487	0.498916	0.00958225
ENSBTAT00000025174	NDUFAF3	16.9043	17.0096	-0.00895882	0.00965552
ENSBTAT00000007135	PSMC1	43.8605	37.5669	0.223461	0.00967276
ENSBTAT00000029530	TPCN1	2.74894	4.84065	-0.816323	0.00971062
ENSBTAT00000011453	HEYL	2.49383	6.72998	-1.43224	0.00973909
ENSBTAT00000013729	UBE4B	6.11148	7.91181	-0.372486	0.00983928
ENSBTAT00000019573	ISG15	110.617	9.03953	3.61319	0.00995754
ENSBTAT00000020741	LNX2	3.59031	5.48509	-0.611406	0.00996032
ENSBTAT00000007922	OGDH	13.6303	19.9978	-0.553025	0.00998953
ENSBTAT00000026551	CLNS1A	11.6996	9.56462	0.290683	0.0100243
ENSBTAT00000016877	HDAC1	24.0977	19.3276	0.318233	0.0100683
ENSBTAT00000045713	-	20.501	14.6997	0.479911	0.0101344
ENSBTAT00000017023	-	3.65507	2.01432	0.859605	0.0101548
ENSBTAT00000000549	BAK1	7.16993	5.55563	0.368009	0.0102241
ENSBTAT00000063236	ST3GAL2	7.48687	9.46429	-0.338131	0.0102889
ENSBTAT00000000791	CCNI	26.135	37.5736	-0.52374	0.0102924
ENSBTAT00000063686	-	40.7671	31.2176	0.385047	0.0103249
ENSBTAT00000020277	UBR4	11.7522	14.4929	-0.302408	0.0103548
ENSBTAT00000010384	SLC20A1	11.4903	15.4687	-0.42894	0.010378
ENSBTAT00000008621	-	83.1689	57.3348	0.536634	0.0103918
ENSBTAT00000061310	PDAP1	21.2424	18.8122	0.17528	0.0104977
ENSBTAT00000004546	AIG1	23.8837	28.3285	-0.246226	0.0106595
ENSBTAT00000025454	EIF4EBP2	6.62866	12.6019	-0.926857	0.0106737
ENSBTAT00000001474	PRKD3	11.5741	15.216	-0.394691	0.0106915
ENSBTAT00000063979	GLTPD2	7.46313	14.1254	-0.920444	0.0107212
ENSBTAT00000044652	DYNC1H1	12.9936	15.8889	-0.290222	0.0107215
ENSBTAT00000027167	FCF1	11.7299	11.205	0.0660497	0.0107399
ENSBTAT00000049667	DONSON	9.13006	7.761	0.234382	0.0107589
ENSBTAT00000003040	RBM47	8.71746	12.4944	-0.519306	0.0107644
ENSBTAT00000006384	RNF130	47.5178	52.6954	-0.14921	0.0107791
ENSBTAT00000025878	KIAA0232	6.01589	8.43947	-0.488375	0.0107933
ENSBTAT00000011257	MGST1	249.397	348.688	-0.483492	0.0108859
ENSBTAT00000043778	CTNND1	16.4014	21.5742	-0.395488	0.0109063
ENSBTAT00000014749	SLC38A2	27.0254	18.3749	0.556579	0.0109279
ENSBTAT00000026859	ZNFX1	11.1372	6.58064	0.759091	0.0109989
ENSBTAT00000010765	CCT6A	41.3788	32.2591	0.359187	0.0110322
ENSBTAT00000010153	DPM1	46.2862	33.9909	0.445434	0.0110547
ENSBTAT00000001130	SNRNP200	13.7123	17.5004	-0.351921	0.0111015
ENSBTAT00000030750	LRIG1	4.6905	6.75817	-0.526892	0.0111059
ENSBTAT00000002908	-	17.9013	3.77934	2.24386	0.0111627
ENSBTAT00000000988	AMOTL2	4.76986	6.73444	-0.497611	0.0111722
ENSBTAT00000030067	AR	10.8294	17.1191	-0.66065	0.0112058
ENSBTAT00000026956	-	1.8912	4.19136	-1.14812	0.0112058
ENSBTAT00000010976	DHX8	9.62848	8.49627	0.180479	0.0112343
ENSBTAT00000046275	-	56.8045	39.1437	0.537224	0.0112489
ENSBTAT00000000643	KYAT3	22.3808	24.7811	-0.146978	0.0112557
ENSBTAT00000013135	FLOT1	23.994	17.8035	0.430511	0.0112979
ENSBTAT00000033712	EEPD1	5.54166	8.12944	-0.552839	0.0112996
ENSBTAT00000066340	IGSF11	4.10456	5.93942	-0.533095	0.0113222
ENSBTAT00000025281	TNFSF10	26.0005	22.4679	0.210671	0.0113377
ENSBTAT00000000935	PARVA	8.51473	13.7448	-0.690852	0.0113544
ENSBTAT00000015327	SS18	8.47846	7.37637	0.200891	0.0113801
ENSBTAT00000010121	-	22.7027	19.5983	0.21214	0.0114258
ENSBTAT00000008885	PAPD4	12.2148	10.3171	0.243594	0.0114524
ENSBTAT00000016642	CASP6	18.9562	23.8331	-0.330297	0.0114576
ENSBTAT00000046862	TTC27	10.6113	8.51515	0.3175	0.0114834
ENSBTAT00000020206	ILVBL	30.1528	25.6071	0.235745	0.0115228
ENSBTAT00000014692	ADCK5	5.32183	4.3874	0.278556	0.0115416
ENSBTAT00000021327	EIF4A3	28.7931	22.9462	0.327466	0.0115577
ENSBTAT00000026289	UBE4A	20.6402	23.8983	-0.211452	0.0116239
ENSBTAT00000010318	ITIH1	883.219	1164.27	-0.398585	0.0116458
ENSBTAT00000011010	CTDSP1	20.2006	27.2949	-0.434239	0.01165
ENSBTAT00000042874	-	1085.03	752.321	0.528318	0.0116707
ENSBTAT00000003726	TMEM183A	11.1168	8.70905	0.352152	0.0116921
ENSBTAT00000014883	CNN1	2.42531	0.123071	4.30061	0.0117299
ENSBTAT00000052712	BCLAF1	31.0616	27.9223	0.153718	0.0117345
ENSBTAT00000008922	MED6	11.9779	9.532	0.329525	0.0118979
ENSBTAT00000065771	-	1.81872	8.03555	-2.14347	0.0119113
ENSBTAT00000008368	BPHL	5.85443	13.2523	-1.17865	0.0119348
ENSBTAT00000061513	EHHADH	103.248	160.841	-0.639522	0.0119592
ENSBTAT00000010628	SEL1L	30.362	36.4325	-0.262958	0.0119756
ENSBTAT00000014649	PTGR1	283.851	335.031	-0.239164	0.0120952
ENSBTAT00000002020	BRI3BP	6.73123	9.89832	-0.556313	0.0121088
ENSBTAT00000010159	ARF3	78.6004	65.2116	0.269407	0.0121648
ENSBTAT00000014618	TTYH2	8.22247	12.5815	-0.613664	0.0122049
ENSBTAT00000023618	NFIL3	22.5499	13.9533	0.692514	0.01221
ENSBTAT00000020103	DSP	15.4558	25.1068	-0.699933	0.0122496
ENSBTAT00000003229	TNS1	4.1832	5.96748	-0.512516	0.0122673
ENSBTAT00000018136	-	4.96103	6.82126	-0.459399	0.0122774
ENSBTAT00000000254	TMEM39A	10.029	6.68067	0.586118	0.0123115
ENSBTAT00000049734	MGAT4B	1.98605	3.90546	-0.975588	0.0123199
ENSBTAT00000064788	POLR2A	5.3235	7.50978	-0.496395	0.0123341
ENSBTAT00000023556	WHAMM	14.2709	11.6903	0.287765	0.0123669
ENSBTAT00000021659	IL7	14.3518	10.5019	0.450587	0.0125945
ENSBTAT00000026815	HPF1	10.5887	15.6518	-0.563811	0.0126344
ENSBTAT00000028234	-	438.539	353.155	0.312404	0.0126825
ENSBTAT00000012773	PSMA6	117.203	90.4428	0.373931	0.012811
ENSBTAT00000030766	RYBP	3.71248	5.40001	-0.540579	0.0128454
ENSBTAT00000017246	CYP2U1	19.9176	28.1431	-0.498737	0.0128555
ENSBTAT00000022382	PFDN6	15.5472	11.9811	0.375892	0.0129311
ENSBTAT00000029045	PARP9	15.185	7.1791	1.08077	0.0129771
ENSBTAT00000023573	F5	178.028	237.915	-0.418346	0.0130071
ENSBTAT00000007948	BZW1	119.484	94.9896	0.330981	0.0130326
ENSBTAT00000000860	RXRB	7.15835	6.74785	0.0852005	0.0130427
ENSBTAT00000005473	TANC1	6.81591	10.3909	-0.608341	0.0130542
ENSBTAT00000045013	SLC35E2B	15.5283	27.5518	-0.827248	0.013074
ENSBTAT00000014968	ZBTB16	23.9835	14.7736	0.699021	0.0130903
ENSBTAT00000010928	-	32.4777	38.2853	-0.23734	0.0131253
ENSBTAT00000011134	LSG1	12.176	9.61868	0.340126	0.0131299
ENSBTAT00000009985	CHUK	13.6016	11.0155	0.304242	0.0131341
ENSBTAT00000022157	-	10.4296	2.70088	1.94918	0.0131698
ENSBTAT00000046561	STX5	9.62008	7.45754	0.36735	0.0131945
ENSBTAT00000007547	-	6.60849	4.39383	0.588841	0.013277
ENSBTAT00000006760	PSMA7	110.02	92.9791	0.242783	0.0133385
ENSBTAT00000017653	PIGL	8.65355	10.2046	-0.237858	0.0133493
ENSBTAT00000056739	UBE2I	12.6443	10.2792	0.298753	0.0133776
ENSBTAT00000022854	PDIA3	127.394	148.11	-0.217367	0.0133888
ENSBTAT00000017987	CHMP7	12.0276	10.5584	0.187956	0.0133938
ENSBTAT00000053880	CSNK1D	6.87265	6.58284	0.0621554	0.0133948
ENSBTAT00000004227	TBCA	62.2549	51.2433	0.280822	0.0134686
ENSBTAT00000007005	-	0.964063	5.86226	-2.60426	0.013488
ENSBTAT00000034795	FAM214A	14.0224	23.4995	-0.744904	0.0135748
ENSBTAT00000037541	MRPS34	17.241	20.0764	-0.219654	0.0136091
ENSBTAT00000008154	EXT1	22.297	20.0374	0.154149	0.0136118
ENSBTAT00000020865	SMU1	36.9089	33.1455	0.155156	0.0136257
ENSBTAT00000020170	SLC27A5	74.7459	92.2315	-0.303265	0.0137007
ENSBTAT00000024242	TBCEL	11.9628	16.8852	-0.497202	0.0138299
ENSBTAT00000021218	ERGIC1	10.6462	14.2806	-0.423717	0.0138434
ENSBTAT00000010609	CDPF1	9.00464	6.55355	0.458391	0.0139169
ENSBTAT00000023619	SMC1A	9.34745	11.1671	-0.256605	0.0139229
ENSBTAT00000003595	TCN2	47.9169	55.6169	-0.21499	0.0139265
ENSBTAT00000007341	STK19	13.1963	9.42755	0.485176	0.0139273
ENSBTAT00000025201	LSS	17.0566	23.0512	-0.434506	0.0140056
ENSBTAT00000010366	IFIT1	16.6316	4.04095	2.04116	0.0140385
ENSBTAT00000015044	GOLGA2	10.6907	8.17278	0.387461	0.0141319
ENSBTAT00000012233	GLS2	17.6704	46.056	-1.38205	0.0141337
ENSBTAT00000007419	OSBPL1A	18.2154	23.7628	-0.383545	0.0142447
ENSBTAT00000045471	-	48.3941	89.1032	-0.880647	0.0143306
ENSBTAT00000019451	EXOSC4	9.24684	7.17453	0.366076	0.014375
ENSBTAT00000011923	ADIPOR2	18.0857	29.8879	-0.724715	0.014396
ENSBTAT00000011999	UBLCP1	4.17938	5.85679	-0.486821	0.0144031
ENSBTAT00000065670	MGAM	15.3449	31.655	-1.04468	0.0146097
ENSBTAT00000015378	RFNG	7.88799	9.6098	-0.284848	0.0146358
ENSBTAT00000000673	AHSG	4791.16	2881.51	0.733552	0.0146367
ENSBTAT00000025446	CDC42EP4	21.187	29.0546	-0.455583	0.0147991
ENSBTAT00000019453	GPAA1	14.5039	17.4689	-0.268347	0.0148627
ENSBTAT00000044102	-	0.169192	2.07383	-3.61556	0.0148648
ENSBTAT00000012043	UBXN2B	3.32754	5.7264	-0.783171	0.014914
ENSBTAT00000002578	SWAP70	19.9494	28.5099	-0.515117	0.0149226
ENSBTAT00000005380	ALAS1	39.0751	59.0363	-0.595355	0.014934
ENSBTAT00000022976	DRAM1	3.52856	2.15432	0.711849	0.0149504
ENSBTAT00000053400	-	21.0815	5.31617	1.98752	0.0150084
ENSBTAT00000012183	DPY30	9.65529	11.8757	-0.298627	0.0150667
ENSBTAT00000048868	SHFM1	163.858	99.895	0.713959	0.0151162
ENSBTAT00000001464	CACYBP	44.5351	33.5766	0.407485	0.015138
ENSBTAT00000026040	-	3.55983	5.19012	-0.54396	0.0151562
ENSBTAT00000006525	GOSR1	18.5461	14.9475	0.311216	0.0151815
ENSBTAT00000013451	RAB7A	8.97771	13.5119	-0.589806	0.0152295
ENSBTAT00000062994	-	2.53647	4.66122	-0.877883	0.0152719
ENSBTAT00000000786	ANKLE2	9.92042	13.7811	-0.47422	0.0153259
ENSBTAT00000018554	PSAT1	76.9137	130.131	-0.75865	0.0154511
ENSBTAT00000026163	SNX16	6.10845	3.48267	0.810611	0.0154724
ENSBTAT00000023255	-	281.935	226.443	0.316213	0.015495
ENSBTAT00000011306	DSC2	16.1697	21.8546	-0.434644	0.0155261
ENSBTAT00000033663	TAX1BP1	65.4907	54.2885	0.270645	0.0155753
ENSBTAT00000038585	XPOT	32.3522	28.6872	0.173458	0.0156011
ENSBTAT00000021833	LTA4H	7.62637	10.3291	-0.437644	0.0156249
ENSBTAT00000061553	STAT1	10.9862	8.43547	0.381147	0.0156294
ENSBTAT00000052503	STOM	62.5975	92.3364	-0.560795	0.0156358
ENSBTAT00000055646	-	54.7933	48.6544	0.171429	0.0156646
ENSBTAT00000035053	-	29.5094	21.0054	0.490413	0.015716
ENSBTAT00000026802	AUP1	44.5045	40.2492	0.144991	0.0157186
ENSBTAT00000029620	ATXN2	5.5023	7.63904	-0.473357	0.0157334
ENSBTAT00000036664	PRUNE2	14.3214	37.9842	-1.40723	0.0157577
ENSBTAT00000009971	SHTN1	10.2262	15.5297	-0.602762	0.0158859
ENSBTAT00000010108	PSMB1	108.519	91.0313	0.253512	0.0159193
ENSBTAT00000027019	SIK2	5.08541	7.61557	-0.582587	0.0160085
ENSBTAT00000010703	IFIH1	13.2792	8.83157	0.58843	0.0160219
ENSBTAT00000024914	DDX20	9.06671	7.07808	0.357222	0.0160525
ENSBTAT00000015387	-	4.59604	10.8168	-1.23481	0.0161023
ENSBTAT00000022876	HYPK	24.0326	18.1916	0.401722	0.0161422
ENSBTAT00000020239	IFNAR2	25.044	18.634	0.426528	0.0162132
ENSBTAT00000004201	IQSEC1	3.61529	6.18928	-0.77566	0.016237
ENSBTAT00000020608	NAMPT	41.4635	54.2804	-0.388587	0.0163562
ENSBTAT00000023945	-	15.9345	14.032	0.183442	0.0163828
ENSBTAT00000011773	NGEF	4.17054	8.88955	-1.09188	0.0164045
ENSBTAT00000003978	FAM160B1	10.8318	9.87229	0.13382	0.0164074
ENSBTAT00000035554	AHSA1	31.7863	26.359	0.270109	0.0164314
ENSBTAT00000003661	-	10.5166	12.8899	-0.29357	0.0164808
ENSBTAT00000036100	ZFAND3	6.1424	8.35467	-0.443779	0.016631
ENSBTAT00000001121	NDRG2	119.496	161.595	-0.435418	0.0166904
ENSBTAT00000018079	NR1H4	43.7783	38.238	0.19521	0.0167035
ENSBTAT00000022767	CLCC1	13.8328	15.7676	-0.188876	0.0167086
ENSBTAT00000022470	CYFIP1	18.2824	21.5076	-0.234391	0.0167567
ENSBTAT00000011091	MOGAT1	35.0421	54.3985	-0.634479	0.0169402
ENSBTAT00000035771	CHURC1	18.9953	17.4428	0.123011	0.0169976
ENSBTAT00000006328	POLR2F	18.9068	16.3768	0.207255	0.0170524
ENSBTAT00000025290	MGRN1	4.35104	6.07022	-0.480388	0.0170529
ENSBTAT00000063585	CA13	5.02967	12.9288	-1.36205	0.0170536
ENSBTAT00000055450	CD47	58.6348	49.2007	0.253081	0.0170832
ENSBTAT00000002045	MESD	27.0561	24.332	0.153097	0.0170837
ENSBTAT00000042554	SUMO2	39.6933	19.7809	1.00479	0.0171366
ENSBTAT00000026495	-	8.73037	5.11831	0.770376	0.0171458
ENSBTAT00000052382	PM20D1	54.5723	34.3943	0.666001	0.0171511
ENSBTAT00000000721	ATP5D	36.371	48.1306	-0.404162	0.017155
ENSBTAT00000003662	TCP1	56.3593	42.3759	0.411412	0.0171767
ENSBTAT00000048966	TOPORS	10.7793	9.35338	0.204697	0.0172215
ENSBTAT00000008209	MDM4	17.5536	12.8819	0.446419	0.0172322
ENSBTAT00000008864	NRCAM	5.14295	2.87127	0.84091	0.0172344
ENSBTAT00000008799	ARCN1	54.3677	43.4635	0.322945	0.0172697
ENSBTAT00000022664	-	18.1646	46.7186	-1.36287	0.0174242
ENSBTAT00000008060	HUWE1	17.5341	21.2147	-0.274903	0.0174937
ENSBTAT00000000316	POLE3	21.2241	18.6675	0.185174	0.0175429
ENSBTAT00000027348	IDH1	100.523	134.233	-0.417206	0.0176681
ENSBTAT00000003609	COPS5	37.3777	31.2001	0.260629	0.0177492
ENSBTAT00000023162	TMEM214	18.2329	14.8504	0.296039	0.0177629
ENSBTAT00000007254	NOP58	18.4526	15.6502	0.237646	0.0178806
ENSBTAT00000020716	SLCO2B1	27.067	51.0013	-0.913997	0.0178835
ENSBTAT00000004402	MAFB	11.6395	19.0777	-0.712854	0.0179078
ENSBTAT00000011949	MAP3K5	5.82384	7.43992	-0.353315	0.0179393
ENSBTAT00000011214	SLC38A3	24.53	34.1071	-0.475525	0.0179477
ENSBTAT00000011824	PCBP1	21.7797	33.6962	-0.6296	0.0180502
ENSBTAT00000006447	ABLIM1	7.78534	10.9172	-0.487772	0.0180638
ENSBTAT00000012454	MDH2	31.7684	47.8429	-0.590712	0.0180967
ENSBTAT00000017425	STIM1	7.43939	10.0817	-0.438477	0.0181489
ENSBTAT00000019767	COPB2	55.0199	44.6975	0.299759	0.0182053
ENSBTAT00000005596	-	8.69246	0.392231	4.46999	0.0182974
ENSBTAT00000017141	METTL7B	113.301	172.03	-0.602504	0.018319
ENSBTAT00000019557	JTB	27.8494	24.5372	0.18268	0.018364
ENSBTAT00000033270	MACF1	14.7284	18.0337	-0.292096	0.0184007
ENSBTAT00000004611	TAF1D	12.325	10.0242	0.298096	0.0184545
ENSBTAT00000055913	ZBP1	17.4909	5.77781	1.59801	0.0184906
ENSBTAT00000010606	PPARA	38.6026	44.9586	-0.219898	0.0185215
ENSBTAT00000005733	-	53.6092	36.5598	0.552223	0.0185253
ENSBTAT00000029018	CUL3	18.0113	21.1435	-0.23131	0.0185291
ENSBTAT00000064182	-	11.3154	26.5046	-1.22795	0.0185463
ENSBTAT00000044551	LYRM4	3.9304	5.79121	-0.559188	0.0185464
ENSBTAT00000012952	COMMD6	38.7035	27.0122	0.518854	0.0185523
ENSBTAT00000064518	-	28.0335	68.9424	-1.29824	0.0187125
ENSBTAT00000003826	FURIN	34.4294	48.1263	-0.483186	0.0188642
ENSBTAT00000019302	UGDH	243.353	176.812	0.460841	0.0188673
ENSBTAT00000001446	PHOSPHO2	13.111	15.9477	-0.282566	0.0188709
ENSBTAT00000015829	CD63	353.988	290.368	0.285821	0.0188873
ENSBTAT00000001113	PARP1	11.4041	14.0829	-0.304385	0.0189032
ENSBTAT00000016918	PSMB5	49.3821	38.7802	0.348667	0.0189686
ENSBTAT00000021062	TFPI2	8.89638	11.6641	-0.390783	0.0189739
ENSBTAT00000063610	ASMTL	10.0873	15.5414	-0.623578	0.0190044
ENSBTAT00000020520	-	1.28157	0.057244	4.48464	0.0190328
ENSBTAT00000021914	ATP11C	33.8715	39.8928	-0.236056	0.0190352
ENSBTAT00000054161	-	34.9125	39.9551	-0.194637	0.01906
ENSBTAT00000016954	CCT7	40.7853	32.5581	0.325032	0.0191045
ENSBTAT00000015733	EXOSC8	7.44533	5.82833	0.353254	0.0191114
ENSBTAT00000025911	TAPT1	13.532	16.1653	-0.256521	0.0191178
ENSBTAT00000026456	MAP3K15	5.59483	8.3894	-0.584473	0.0191282
ENSBTAT00000014573	PROX1	20.0066	34.5422	-0.787887	0.019131
ENSBTAT00000009603	SF3A3	13.6198	11.6472	0.225718	0.0191466
ENSBTAT00000037140	BUD31	35.8919	25.4339	0.496903	0.0191834
ENSBTAT00000019983	NCOA1	9.44442	11.7692	-0.317481	0.0192281
ENSBTAT00000025006	NELFCD	18.1449	22.8174	-0.330575	0.0192497
ENSBTAT00000037203	-	23.2128	54.3899	-1.22842	0.0193205
ENSBTAT00000005688	MRPL21	9.67601	7.26568	0.413314	0.0194013
ENSBTAT00000065691	FAM214A	1.79596	3.60204	-1.00406	0.0194997
ENSBTAT00000020011	IK	27.8267	27.0893	0.0387431	0.0195198
ENSBTAT00000000240	ATP6V1G1	62.7608	49.1782	0.351845	0.0195324
ENSBTAT00000061143	MAN1A1	102.312	79.3999	0.365763	0.0195329
ENSBTAT00000014756	KCNK5	6.95927	12.7491	-0.873385	0.0197057
ENSBTAT00000023304	CRYBG1	8.28678	12.6316	-0.608158	0.019794
ENSBTAT00000015530	MAPKAPK2	8.19564	13.2997	-0.698469	0.0198156
ENSBTAT00000014801	NDUFA4	184.571	148.83	0.310511	0.0198332
ENSBTAT00000001108	KRT8	60.9572	82.476	-0.436179	0.0199017
ENSBTAT00000036271	TECR	27.1191	38.5242	-0.50646	0.0199199
ENSBTAT00000013577	MAPKAP1	11.8293	10.2025	0.213438	0.0199958
ENSBTAT00000026674	-	32.2101	27.959	0.204203	0.0200415
ENSBTAT00000045035	-	38.912	31.8467	0.289074	0.0200821
ENSBTAT00000008074	CDA	1.30926	5.59939	-2.09652	0.0201263
ENSBTAT00000035701	RNF5	32.1368	27.4604	0.226875	0.0201464
ENSBTAT00000024505	PSMF1	33.7289	20.6855	0.705362	0.0202243
ENSBTAT00000005874	ADHFE1	10.4552	23.9089	-1.19332	0.0202555
ENSBTAT00000009496	TMEM94	3.46129	5.16372	-0.577103	0.0203857
ENSBTAT00000023525	RBM23	7.63452	6.0883	0.3265	0.0204345
ENSBTAT00000039724	PSD3	11.0009	15.9785	-0.538513	0.0204381
ENSBTAT00000016956	YIPF5	52.9712	44.3471	0.256369	0.0205058
ENSBTAT00000026580	CYBB	9.8117	8.1074	0.275264	0.0205141
ENSBTAT00000010690	MED10	6.60148	5.5646	0.246511	0.0205227
ENSBTAT00000025085	PTPN3	6.95376	4.1482	0.74531	0.0205725
ENSBTAT00000018540	HNRNPD	11.2492	16.3338	-0.538033	0.0205921
ENSBTAT00000002177	SPTY2D1	5.4344	3.81075	0.512046	0.0205922
ENSBTAT00000027991	KHSRP	6.58824	9.6692	-0.553504	0.020653
ENSBTAT00000028238	CDH2	28.5051	41.1249	-0.528795	0.0207346
ENSBTAT00000018609	TOR3A	5.55543	4.67887	0.247737	0.0207537
ENSBTAT00000030816	JAGN1	16.0359	13.1078	0.290884	0.0208006
ENSBTAT00000045260	PEPD	33.2801	48.5632	-0.545204	0.0208501
ENSBTAT00000045760	-	23.3076	8.19038	1.5088	0.0209308
ENSBTAT00000015445	EGFR	20.4322	28.9825	-0.504337	0.0210731
ENSBTAT00000023740	HIPK2	3.69442	7.56529	-1.03405	0.0210881
ENSBTAT00000042618	CYB5R3	49.7788	78.5976	-0.658955	0.0210923
ENSBTAT00000022919	UBB	417.709	333.534	0.324666	0.0210941
ENSBTAT00000004166	SP5	5.42853	3.5461	0.614327	0.0211602
ENSBTAT00000061443	WDFY3	5.9269	7.59736	-0.358221	0.0212127
ENSBTAT00000026669	-	53.4172	47.7991	0.160321	0.0212283
ENSBTAT00000063261	PRPF38B	7.56574	6.38561	0.244656	0.0212743
ENSBTAT00000010685	RBP5	55.736	86.2782	-0.630388	0.0213042
ENSBTAT00000005280	ABAT	23.1644	44.507	-0.942123	0.0213355
ENSBTAT00000026884	AQP8	140.653	181.711	-0.369502	0.0213399
ENSBTAT00000019322	SFXN1	27.4534	36.6106	-0.415276	0.0214834
ENSBTAT00000024587	IL6R	28.3641	38.3262	-0.434266	0.0215267
ENSBTAT00000000714	TOB1	26.1859	39.8826	-0.606966	0.0215441
ENSBTAT00000004984	PSMB3	76.6846	60.6642	0.338092	0.0215472
ENSBTAT00000035645	ISOC1	44.0993	39.4485	0.160786	0.0215877
ENSBTAT00000021892	DHCR7	13.6323	20.4515	-0.585186	0.0216099
ENSBTAT00000027623	DHRS7	663.466	566.404	0.228191	0.0216785
ENSBTAT00000028346	SEMA4B	4.16607	7.61906	-0.870926	0.021695
ENSBTAT00000022686	ING4	13.5736	10.4933	0.371332	0.0217196
ENSBTAT00000013522	DHRS1	21.4526	35.1581	-0.712704	0.0217461
ENSBTAT00000017648	HOMER2	18.0448	21.4195	-0.247338	0.0218147
ENSBTAT00000020304	TIGD2	8.31584	10.481	-0.333846	0.0218486
ENSBTAT00000016850	CCL19	3.10793	4.63246	-0.575824	0.0218721
ENSBTAT00000027362	HERC6	20.9286	4.9833	2.0703	0.0219568
ENSBTAT00000049235	DDAH1	13.3677	22.7497	-0.767093	0.0220246
ENSBTAT00000002344	SAFB	17.7058	15.94	0.15157	0.0220515
ENSBTAT00000046166	PSMD14	27.6499	20.3844	0.439806	0.022128
ENSBTAT00000027527	FAT1	6.74965	5.41557	0.317701	0.0221994
ENSBTAT00000011598	USP3	7.244	8.82606	-0.284983	0.0222531
ENSBTAT00000039933	LYSMD3	10.5638	9.25221	0.191255	0.0223337
ENSBTAT00000013997	MAGI1	7.13354	8.80408	-0.303554	0.0223543
ENSBTAT00000022054	HNRNPR	33.464	30.2152	0.147332	0.0224255
ENSBTAT00000050390	USP9Y	46.1546	49.7454	-0.10809	0.0224399
ENSBTAT00000008580	NSFL1C	24.6043	20.5472	0.259971	0.0225009
ENSBTAT00000002861	LAS1L	22.1259	19.0019	0.219592	0.0225562
ENSBTAT00000007572	DEDD2	4.81495	3.23354	0.574405	0.0226302
ENSBTAT00000015905	PLSCR4	6.86055	4.91843	0.480126	0.0226379
ENSBTAT00000007366	TRIM6-TRIM34	4.35382	3.60586	0.271939	0.0227587
ENSBTAT00000010679	TMEM199	13.1077	9.37366	0.483729	0.0229057
ENSBTAT00000064099	TMEM9	6.72384	11.4956	-0.773719	0.0229121
ENSBTAT00000020886	PSMC6	46.1541	35.5102	0.378224	0.0229387
ENSBTAT00000035354	-	10.8344	7.21395	0.586763	0.022953
ENSBTAT00000008423	PHF5A	15.2961	12.6011	0.279622	0.0230499
ENSBTAT00000061015	MPDZ	21.1268	22.075	-0.0633416	0.0230549
ENSBTAT00000017269	COG4	12.8182	9.12555	0.490207	0.023057
ENSBTAT00000032645	VAC14	4.13679	5.91367	-0.515541	0.0231097
ENSBTAT00000004615	-	7.5947	4.027	0.915286	0.0231327
ENSBTAT00000004348	JAKMIP2	2.23866	4.13852	-0.886477	0.023148
ENSBTAT00000063200	-	54.357	26.8255	1.01886	0.0231599
ENSBTAT00000010674	CD99	5.37463	8.73873	-0.701257	0.0231854
ENSBTAT00000020990	SIGMAR1	11.4699	15.5809	-0.441928	0.0232444
ENSBTAT00000015560	SAP30BP	9.52753	8.42612	0.177234	0.0232842
ENSBTAT00000039313	RTFDC1	11.1731	9.22875	0.275821	0.0233525
ENSBTAT00000024322	FADD	20.5231	14.9459	0.457498	0.0233718
ENSBTAT00000012909	-	27.129	35.7141	-0.396659	0.0233935
ENSBTAT00000020351	MPP6	22.5606	25.7988	-0.193497	0.0234322
ENSBTAT00000015890	-	14.1552	26.2049	-0.888508	0.0234908
ENSBTAT00000029167	COQ8A	11.492	14.9471	-0.379238	0.0234958
ENSBTAT00000010389	FIS1	55.7096	44.4665	0.325207	0.0235391
ENSBTAT00000017232	SARS	54.2029	42.5979	0.347588	0.0235855
ENSBTAT00000061283	ATL2	36.8803	42.9161	-0.218668	0.0236002
ENSBTAT00000012810	-	190.905	149.805	0.349771	0.023641
ENSBTAT00000003277	BDH2	14.4572	32.5334	-1.17013	0.0236773
ENSBTAT00000002380	PRRC2C	6.86821	8.85402	-0.366399	0.0236956
ENSBTAT00000024437	CYP2E1	1156.12	1557.33	-0.429792	0.0237076
ENSBTAT00000016063	SLC25A28	28.9985	17.8789	0.697721	0.0237589
ENSBTAT00000021730	NPM3	7.27753	6.24313	0.221181	0.0238061
ENSBTAT00000064412	DNAJB9	77.5769	48.5506	0.676138	0.0238104
ENSBTAT00000009864	HNRNPH2	35.2629	28.7511	0.294532	0.024109
ENSBTAT00000033431	NFIA	18.5074	27.757	-0.584745	0.0242187
ENSBTAT00000026632	HIKESHI	45.5961	37.3391	0.288224	0.0242395
ENSBTAT00000019939	-	35.535	16.8826	1.0737	0.0242439
ENSBTAT00000003779	-	62.2865	73.9342	-0.247323	0.0242736
ENSBTAT00000063657	-	9.91351	6.28563	0.657339	0.0242954
ENSBTAT00000065693	-	2.02119	10.7737	-2.41423	0.0243326
ENSBTAT00000037914	ETFRF1	26.3751	20.4686	0.36576	0.0243839
ENSBTAT00000013489	CCDC93	10.8985	9.44812	0.206035	0.0243985
ENSBTAT00000017430	VDAC1	62.7938	71.5837	-0.189008	0.024544
ENSBTAT00000017326	CCNDBP1	33.4217	29.3949	0.185216	0.0245478
ENSBTAT00000005603	APMAP	44.1162	56.7184	-0.36251	0.0247343
ENSBTAT00000005025	CCNL1	12.8574	11.5247	0.15787	0.0248103
ENSBTAT00000012306	PLA2G12B	64.1927	46.4161	0.467784	0.0248276
ENSBTAT00000011980	DNAJC25	26.176	21.7434	0.26767	0.0248494
ENSBTAT00000054758	PTP4A2	70.1793	88.8248	-0.339918	0.024886
ENSBTAT00000050296	PANK1	30.48	38.4693	-0.335844	0.0249302
ENSBTAT00000001646	ATP1A1	84.8671	125.769	-0.567493	0.0249315
ENSBTAT00000014646	BTF3L4	22.0934	18.3846	0.265112	0.0249971
ENSBTAT00000011458	-	115.903	91.9917	0.33334	0.0250092
ENSBTAT00000022204	-	10.7385	8.56708	0.325913	0.0250524
ENSBTAT00000026604	CDC16	14.4684	11.2764	0.359601	0.0250552
ENSBTAT00000014511	RAB9A	9.14949	11.2138	-0.29351	0.0251266
ENSBTAT00000011385	WBP2	8.76391	11.9643	-0.449091	0.0251309
ENSBTAT00000003415	-	5.75107	7.40849	-0.36535	0.0252164
ENSBTAT00000023595	IL6ST	127.087	113.163	0.167412	0.0252502
ENSBTAT00000004959	ECM1	11.611	19.8331	-0.772414	0.0252513
ENSBTAT00000027820	CASP4	14.6212	11.874	0.300256	0.0252566
ENSBTAT00000038164	CTDSP2	25.183	34.7684	-0.465324	0.0252732
ENSBTAT00000001698	MAOB	128.799	191.151	-0.569592	0.0252737
ENSBTAT00000016526	AP2M1	53.3644	46.6048	0.195401	0.0253613
ENSBTAT00000016586	RARA	5.4121	8.02164	-0.567709	0.0256193
ENSBTAT00000016581	KHDRBS1	12.5927	14.6418	-0.217508	0.0257155
ENSBTAT00000022396	SRPK1	9.99707	7.88006	0.343298	0.0257275
ENSBTAT00000052667	PPAT	12.377	10.2152	0.276941	0.0257365
ENSBTAT00000056188	P4HA1	19.1544	11.9935	0.675419	0.0258888
ENSBTAT00000027966	USF3	1.91134	3.56813	-0.900586	0.026117
ENSBTAT00000021330	PCOLCE2	11.6305	8.33009	0.481507	0.0261564
ENSBTAT00000005227	F9	20.5607	32.7117	-0.669917	0.0261667
ENSBTAT00000063193	PIM3	21.5049	15.9698	0.429324	0.0261828
ENSBTAT00000013807	ZNF484	6.96326	9.07393	-0.381963	0.0262004
ENSBTAT00000012145	NR1I3	30.1353	51.7171	-0.779189	0.0262545
ENSBTAT00000039714	-	163.257	122.045	0.41973	0.0262583
ENSBTAT00000036235	TTC5	6.17823	4.63256	0.415383	0.0263611
ENSBTAT00000044582	FAM126B	10.8868	8.48365	0.35982	0.0264116
ENSBTAT00000036173	CDC37	14.511	12.669	0.195852	0.0264959
ENSBTAT00000024289	MGLL	20.4301	35.1555	-0.783058	0.0265332
ENSBTAT00000026242	NMRK1	18.9977	22.0947	-0.217879	0.0265486
ENSBTAT00000029686	GLT1D1	63.3367	35.1441	0.849758	0.0265719
ENSBTAT00000020740	UTP6	18.17	15.3322	0.245	0.0268306
ENSBTAT00000005018	GNL2	7.00582	6.07805	0.204945	0.0269169
ENSBTAT00000012308	ATXN10	35.8817	43.5044	-0.277912	0.0270069
ENSBTAT00000016712	HSPE1	298.832	219.726	0.443626	0.0270143
ENSBTAT00000022040	HBQ1	1.46946	3.26601	-1.15224	0.0270917
ENSBTAT00000005615	PPFIBP1	8.6799	11.0523	-0.348593	0.0270955
ENSBTAT00000002446	SLC10A1	228.321	314.255	-0.460873	0.0271137
ENSBTAT00000022979	C3	4040.62	6134.01	-0.602253	0.0271659
ENSBTAT00000025099	APC	9.74608	12.8117	-0.394573	0.0272868
ENSBTAT00000037358	CYHR1	5.52131	4.26976	0.370857	0.0273408
ENSBTAT00000064656	PDCD6	7.69479	9.24274	-0.264438	0.0274194
ENSBTAT00000040264	SHC1	9.06045	4.93982	0.875125	0.0274616
ENSBTAT00000024336	RNF181	51.8266	40.1489	0.368333	0.0275624
ENSBTAT00000029827	ARFIP1	12.1753	10.3925	0.228418	0.027563
ENSBTAT00000026813	CLCN3	15.7049	20.0629	-0.35332	0.0277699
ENSBTAT00000007955	HEXIM1	13.1468	18.9255	-0.525619	0.0278293
ENSBTAT00000045083	MANF	80.8142	36.7728	1.13597	0.0278866
ENSBTAT00000029844	PLRG1	21.0187	16.684	0.333208	0.0279097
ENSBTAT00000015882	FNIP2	9.7931	12.3973	-0.340184	0.0279273
ENSBTAT00000001624	SLC25A22	12.7177	19.2259	-0.596216	0.0279312
ENSBTAT00000016242	TUBA1B	47.2799	35.0212	0.432999	0.0279468
ENSBTAT00000061451	DST	8.46773	11.2437	-0.409074	0.0279837
ENSBTAT00000016856	-	130.962	25.1226	2.38209	0.0280054
ENSBTAT00000019138	ACTR10	33.6499	30.1793	0.157039	0.0280063
ENSBTAT00000026377	PIGR	24.1648	34.3697	-0.508229	0.0280102
ENSBTAT00000023522	JUP	5.50833	7.46141	-0.437833	0.0280476
ENSBTAT00000024029	MKNK2	22.4922	34.3283	-0.609973	0.028099
ENSBTAT00000016359	B2M	1645.98	1121.84	0.55308	0.0281351
ENSBTAT00000002098	IL4R	9.73792	7.60733	0.356223	0.0281542
ENSBTAT00000015997	LPIN2	23.2613	33.5344	-0.527709	0.0282601
ENSBTAT00000001830	TMED9	114.905	86.9891	0.401532	0.0282846
ENSBTAT00000064787	L3MBTL3	11.2781	14.5397	-0.366482	0.0284389
ENSBTAT00000019864	GTPBP4	13.7606	9.73903	0.498694	0.0285455
ENSBTAT00000013466	UAP1	48.3822	34.0617	0.506326	0.0285491
ENSBTAT00000020105	TOB2	7.36029	13.1216	-0.834108	0.028598
ENSBTAT00000006605	AP3B1	13.0332	12.1288	0.103747	0.0286258
ENSBTAT00000003252	IREB2	20.4742	21.8169	-0.0916373	0.0286809
ENSBTAT00000019562	SMARCC2	5.83225	7.81457	-0.422115	0.0287219
ENSBTAT00000046707	ABCB11	80.8276	99.2878	-0.296768	0.0287587
ENSBTAT00000009643	-	185.85	160.183	0.214416	0.0288074
ENSBTAT00000030078	DPF2	4.62939	6.43656	-0.475469	0.0288091
ENSBTAT00000023664	ERH	23.89	20.1941	0.242475	0.0288115
ENSBTAT00000012263	UTP3	3.8212	5.21629	-0.448998	0.0288778
ENSBTAT00000027684	POLR2E	23.0704	19.6927	0.228383	0.028911
ENSBTAT00000024795	HDDC3	7.623	9.79228	-0.361287	0.0289297
ENSBTAT00000044261	TUBB6	7.49913	4.7973	0.644499	0.0289422
ENSBTAT00000028608	PSMD3	34.5685	29.8948	0.209566	0.0289764
ENSBTAT00000027339	PARK7	109.22	94.3866	0.210583	0.0289764
ENSBTAT00000047359	PLPP1	28.1113	37.1107	-0.400685	0.0290697
ENSBTAT00000032452	-	1036.39	909.873	0.187824	0.0290856
ENSBTAT00000055476	-	10.1149	7.75181	0.383882	0.0291648
ENSBTAT00000001948	TUBA1A	10.8089	8.73399	0.307501	0.0292153
ENSBTAT00000043227	SMOC1	31.1901	41.3284	-0.406044	0.0292471
ENSBTAT00000013093	-	4.75336	7.56276	-0.669966	0.0292572
ENSBTAT00000010616	SRSF10	38.6529	31.0169	0.317519	0.0292814
ENSBTAT00000007127	-	19.4709	5.12231	1.92645	0.0293076
ENSBTAT00000037702	ATP6V1E1	23.2619	20.0324	0.215632	0.0293723
ENSBTAT00000026003	PPM1G	11.4403	9.36361	0.288989	0.0293824
ENSBTAT00000000581	DYNC1LI2	14.4387	13.1438	0.135557	0.0293887
ENSBTAT00000044320	NOP14	5.34748	4.3532	0.296782	0.0294269
ENSBTAT00000011109	LARP1	13.3245	17.7449	-0.413325	0.0294806
ENSBTAT00000045376	RNF123	4.15349	3.49428	0.249328	0.0297048
ENSBTAT00000010891	TMEM187	4.14969	6.24088	-0.588748	0.0297339
ENSBTAT00000013121	TRIM25	13.0733	18.2519	-0.481417	0.0298589
ENSBTAT00000004182	ATF7IP	14.8436	17.0493	-0.199871	0.0298699
ENSBTAT00000007240	SDAD1	7.9588	6.89392	0.207227	0.029926
ENSBTAT00000065375	MOCOS	22.5494	15.5817	0.533235	0.0299445
ENSBTAT00000000144	EIF4A1	71.6451	54.3649	0.398192	0.0299984
ENSBTAT00000000410	GRINA	5.78097	4.42322	0.386216	0.0300255
ENSBTAT00000000878	-	1.82499	6.47166	-1.82625	0.0300265
ENSBTAT00000020469	TPP1	16.7515	23.453	-0.48548	0.0300609
ENSBTAT00000009714	IFI35	12.2949	9.53426	0.366865	0.0300648
ENSBTAT00000028263	DPT	5.92035	3.51548	0.751961	0.0300706
ENSBTAT00000050132	ANXA7	24.9092	28.3798	-0.188188	0.0300753
ENSBTAT00000002495	ZNF652	4.3045	6.20797	-0.528276	0.0301329
ENSBTAT00000043317	TST	275.699	297.486	-0.109725	0.0301419
ENSBTAT00000012736	-	7.55316	4.93751	0.613296	0.0301513
ENSBTAT00000054391	SMIM7	18.1009	12.6138	0.52106	0.0302831
ENSBTAT00000006600	HSPH1	9.84101	7.60773	0.371341	0.0302964
ENSBTAT00000037998	-	12.7783	10.9721	0.219858	0.0303704
ENSBTAT00000007041	DES	8.1632	4.77729	0.772945	0.0304017
ENSBTAT00000025246	POLR1C	7.22687	5.25248	0.460371	0.0304092
ENSBTAT00000013796	-	20.4366	18.4276	0.149284	0.0304155
ENSBTAT00000045476	-	13.3223	6.45153	1.04613	0.0304401
ENSBTAT00000011112	TYW1	6.30367	7.92555	-0.330319	0.0304602
ENSBTAT00000006245	-	33.3471	24.0971	0.4687	0.0304728
ENSBTAT00000026895	PPP2R5C	8.66567	12.5877	-0.538631	0.0304768
ENSBTAT00000011818	-	17.7179	23.5796	-0.412333	0.0305046
ENSBTAT00000005925	SARDH	12.4963	17.0133	-0.445164	0.0306065
ENSBTAT00000052944	-	6.73652	4.46837	0.592255	0.030607
ENSBTAT00000027808	MAT2A	68.6456	88.328	-0.363704	0.0306517
ENSBTAT00000045033	HIST4H4	276.581	224.955	0.298064	0.0306721
ENSBTAT00000024393	PPTC7	5.89065	8.97562	-0.607586	0.0307163
ENSBTAT00000020020	HADHA	107.556	95.8538	0.166186	0.0307453
ENSBTAT00000005704	DARS2	4.31073	5.92541	-0.458984	0.0307843
ENSBTAT00000022409	ARL4D	55.7216	30.815	0.854602	0.0308281
ENSBTAT00000015635	TJP2	15.3686	19.3196	-0.330076	0.0308356
ENSBTAT00000020395	SPTAN1	17.8675	24.1235	-0.433099	0.0309265
ENSBTAT00000019969	POLR2I	31.5653	23.7906	0.407946	0.0309295
ENSBTAT00000015811	GPAM	20.2233	26.9076	-0.411995	0.0309454
ENSBTAT00000006114	WEE1	5.2939	8.29371	-0.647687	0.0309711
ENSBTAT00000006570	ELP1	8.57144	7.32221	0.227259	0.0311039
ENSBTAT00000002166	TMEM254	190.142	138.832	0.453739	0.0311913
ENSBTAT00000030504	SH3YL1	16.4813	28.3312	-0.781566	0.0313161
ENSBTAT00000064563	RAB5A	18.5417	17.3198	0.0983516	0.0313321
ENSBTAT00000029977	-	266.73	309.201	-0.213164	0.0313569
ENSBTAT00000047834	JMJD8	3.66007	5.3373	-0.544239	0.0313968
ENSBTAT00000017152	EDEM1	18.7901	27.3814	-0.543221	0.0314211
ENSBTAT00000007438	SNAP23	23.641	20.7604	0.187457	0.0314238
ENSBTAT00000000925	UBE2R2	21.059	25.98	-0.302961	0.0315414
ENSBTAT00000006274	DUSP23	13.1216	9.68666	0.437867	0.0315582
ENSBTAT00000025992	CDC123	17.8658	15.6982	0.186602	0.0315961
ENSBTAT00000027071	NCOA2	7.99411	10.5811	-0.404478	0.0316398
ENSBTAT00000038879	PDK4	12.8411	28.5431	-1.15237	0.0317933
ENSBTAT00000021429	BRK1	33.0347	27.1419	0.283461	0.0318565
ENSBTAT00000054744	-	21.0351	26.8252	-0.350792	0.0320115
ENSBTAT00000028277	CRY2	2.35582	4.59781	-0.964716	0.0321352
ENSBTAT00000004440	BET1	19.0594	14.4508	0.39935	0.03215
ENSBTAT00000004398	SF3A1	3.32497	5.47947	-0.720695	0.0321634
ENSBTAT00000013507	NDUFS5	98.2763	85.9314	0.193659	0.0322133
ENSBTAT00000003858	SAA4	535.838	200.582	1.4176	0.0322469
ENSBTAT00000009951	TRAM1	58.0979	66.4757	-0.194342	0.0323422
ENSBTAT00000064623	-	0.612896	3.1575	-2.36507	0.0323885
ENSBTAT00000000576	-	21.3397	18.8287	0.180606	0.0324002
ENSBTAT00000020651	ARHGAP35	17.5537	24.4471	-0.477885	0.0324439
ENSBTAT00000028708	EBNA1BP2	17.5414	14.7602	0.249052	0.0324625
ENSBTAT00000017860	GLRX5	14.8444	24.9155	-0.747121	0.0324665
ENSBTAT00000009606	-	1.74834	12.0798	-2.78854	0.0325444
ENSBTAT00000013304	SLC7A2	31.9959	39.1309	-0.290421	0.0325549
ENSBTAT00000033748	ATXN7L1	3.77576	2.91806	0.371758	0.0325597
ENSBTAT00000013969	PTPN2	12.8049	10.9062	0.231546	0.0326239
ENSBTAT00000024678	-	275.516	237.006	0.217212	0.0326392
ENSBTAT00000017105	ZNF792	6.26551	4.32521	0.534661	0.0326512
ENSBTAT00000022060	RPF2	7.7897	6.21772	0.325184	0.0326536
ENSBTAT00000014579	CDKN2AIPNL	15.7748	12.1509	0.376563	0.0326945
ENSBTAT00000013953	PSMG2	7.41229	5.83953	0.344066	0.0327429
ENSBTAT00000005348	SPARCL1	23.4173	18.436	0.345048	0.0327492
ENSBTAT00000028682	DDX46	12.1663	10.9335	0.154138	0.0327777
ENSBTAT00000065097	-	7.81043	5.58967	0.48264	0.0330155
ENSBTAT00000020767	IL20RA	9.18962	18.9628	-1.0451	0.033094
ENSBTAT00000001158	TRIM27	11.2029	9.70478	0.20711	0.0330964
ENSBTAT00000018322	CSNK2A2	7.57932	9.00839	-0.2492	0.0331574
ENSBTAT00000053246	ERGIC3	46.5402	40.8606	0.187766	0.0331758
ENSBTAT00000031066	IFI44L	20.6437	8.30716	1.31327	0.033287
ENSBTAT00000054491	LPCAT3	28.4051	36.6446	-0.367452	0.0333219
ENSBTAT00000012060	MLXIPL	8.58447	8.17408	0.070673	0.0333303
ENSBTAT00000006347	NIT2	13.4853	16.8907	-0.324833	0.0333721
ENSBTAT00000033492	-	108.591	71.301	0.606917	0.0334308
ENSBTAT00000066127	-	1.55919	12.1738	-2.96491	0.033431
ENSBTAT00000001161	SLC13A3	12.7457	8.25197	0.627204	0.0334595
ENSBTAT00000023810	-	63.6157	56.5579	0.169654	0.033465
ENSBTAT00000019477	OAS2	2.08803	0.772092	1.4353	0.0334714
ENSBTAT00000026613	CMPK2	11.4533	9.18362	0.318635	0.0336621
ENSBTAT00000013496	POLR2D	19.0676	13.1267	0.538624	0.0336679
ENSBTAT00000045508	DERL2	48.8076	41.9002	0.220147	0.0337657
ENSBTAT00000004528	MAGOH	21.9223	17.5899	0.317653	0.0338299
ENSBTAT00000014882	GALNT1	26.5087	27.9473	-0.0762418	0.0340851
ENSBTAT00000009419	TSPAN31	37.7173	31.9333	0.240168	0.0340873
ENSBTAT00000038103	C2orf72	64.8337	51.4421	0.333794	0.0341934
ENSBTAT00000024647	RASL10B	1.51384	3.64308	-1.26695	0.0342342
ENSBTAT00000045467	SCYL1	13.0087	12.0359	0.112141	0.0342388
ENSBTAT00000057251	SFT2D2	25.022	28.0255	-0.163543	0.034243
ENSBTAT00000023111	MYO18A	11.3081	14.7887	-0.387142	0.0342482
ENSBTAT00000015695	TRIR	27.359	22.0821	0.30914	0.0343358
ENSBTAT00000019929	SEC61G	208.419	104.403	0.997325	0.0343661
ENSBTAT00000000217	SLC25A20	60.4252	52.316	0.207899	0.0343741
ENSBTAT00000025431	-	14.2501	19.6332	-0.462319	0.0344167
ENSBTAT00000022463	TAF11	35.7744	26.3304	0.442197	0.0344431
ENSBTAT00000039742	HGSNAT	12.7534	17.3401	-0.443229	0.0344964
ENSBTAT00000028368	STXBP6	5.73901	11.9496	-1.05809	0.0345901
ENSBTAT00000038024	-	4.82299	11.4984	-1.25344	0.0346328
ENSBTAT00000063617	ITGAM	5.46544	4.17004	0.390277	0.0346402
ENSBTAT00000019822	DCBLD2	4.77797	6.49209	-0.442285	0.0348127
ENSBTAT00000037847	TCEB3	4.40888	7.66486	-0.797847	0.0348353
ENSBTAT00000008569	-	32.8183	42.9419	-0.387883	0.0348835
ENSBTAT00000002866	TAT	126.01	194.236	-0.624272	0.0349387
ENSBTAT00000047510	CCSMST1	15.9772	13.3995	0.253834	0.0349899
ENSBTAT00000024788	RPL29	245.058	199.32	0.298034	0.0350393
ENSBTAT00000012863	GOLGA3	6.08701	5.75861	0.0800133	0.0351694
ENSBTAT00000019649	RBMX2	9.80567	7.61468	0.364833	0.0351891
ENSBTAT00000038015	-	2595.86	1852.89	0.486435	0.0352631
ENSBTAT00000004648	F11	56.4745	74.9027	-0.407419	0.0352685
ENSBTAT00000045398	NUP43	6.22338	4.58466	0.440884	0.0352924
ENSBTAT00000007833	UBR2	15.9382	18.4596	-0.211878	0.0352954
ENSBTAT00000018278	ITGB5	29.9409	39.7104	-0.4074	0.0353814
ENSBTAT00000044841	OSBPL2	10.8466	9.70408	0.160576	0.0354045
ENSBTAT00000014044	-	810.642	685.31	0.242307	0.0354068
ENSBTAT00000009296	RAI14	4.66956	6.66745	-0.513848	0.0354114
ENSBTAT00000043278	UQCRQ	182.177	146.869	0.310817	0.0354308
ENSBTAT00000010280	BRCC3	5.60465	4.46182	0.328994	0.035433
ENSBTAT00000054347	-	37.3397	27.071	0.463959	0.0355071
ENSBTAT00000001829	RDH16	263.003	444.251	-0.756298	0.0355086
ENSBTAT00000025820	SCD5	1.88537	3.87903	-1.04085	0.0355346
ENSBTAT00000061225	SLC17A5	12.5234	15.2053	-0.279951	0.035549
ENSBTAT00000019339	GNL3	7.61488	5.13921	0.567275	0.0355829
ENSBTAT00000016167	TMEM86B	7.85536	12.0497	-0.617249	0.0356335
ENSBTAT00000063548	FAM107A	1.53456	6.01236	-1.9701	0.0356986
ENSBTAT00000021373	RSAD2	11.6074	10.1855	0.188526	0.0357461
ENSBTAT00000045043	HIST1H4J	25.9115	37.8747	-0.547639	0.0357499
ENSBTAT00000015643	CLUH	19.6873	24.6798	-0.326069	0.0358088
ENSBTAT00000005522	TNFRSF1A	12.1995	10.9859	0.151171	0.0358097
ENSBTAT00000029525	DDX54	10.629	8.77559	0.276443	0.035846
ENSBTAT00000039901	-	6.07266	8.54235	-0.492304	0.0359238
ENSBTAT00000014218	CLTB	28.8343	25.2927	0.18907	0.0359416
ENSBTAT00000016548	SNAPIN	13.2104	16.9025	-0.35556	0.0359911
ENSBTAT00000015564	HSD17B6	422.299	519.844	-0.299814	0.0360426
ENSBTAT00000052050	-	272.363	144.129	0.918175	0.0360889
ENSBTAT00000028954	MRPL27	44.9182	31.104	0.530201	0.036092
ENSBTAT00000014390	PGRMC2	107.323	138.598	-0.36895	0.0361071
ENSBTAT00000064388	-	13.9565	6.51081	1.10003	0.0361282
ENSBTAT00000037188	CNPY4	9.68355	7.15228	0.437133	0.0361703
ENSBTAT00000003506	MRPL42	18.6155	12.1166	0.619518	0.0362475
ENSBTAT00000064117	-	9.47308	6.62113	0.516756	0.0363528
ENSBTAT00000008386	GPI	27.8165	38.3786	-0.464364	0.0363652
ENSBTAT00000013428	ILKAP	15.4493	12.2561	0.334038	0.036375
ENSBTAT00000043322	EIF2S1	24.4873	19.4375	0.333191	0.0364443
ENSBTAT00000004233	PELO	13.0159	10.8936	0.256794	0.036456
ENSBTAT00000048145	TCEAL8	156.6	199.482	-0.349171	0.0364568
ENSBTAT00000019475	RARS	24.8446	21.6631	0.197695	0.0365809
ENSBTAT00000005416	BACH1	6.81281	9.81728	-0.527074	0.0366469
ENSBTAT00000026843	NIT1	9.05979	11.1643	-0.301348	0.0366502
ENSBTAT00000002011	TSKU	20.773	88.5113	-2.09115	0.036677
ENSBTAT00000003557	OSGEP	21.5167	15.9245	0.434213	0.0368936
ENSBTAT00000029056	ERBB2	41.763	46.5981	-0.158045	0.0368955
ENSBTAT00000005064	EMC3	100.065	81.7759	0.291183	0.0369272
ENSBTAT00000020493	ARHGEF37	2.53465	3.87856	-0.613737	0.0369325
ENSBTAT00000006376	KPNA3	8.03877	10.225	-0.347052	0.0369906
ENSBTAT00000006538	KIF1B	6.57058	8.21502	-0.322243	0.0370571
ENSBTAT00000063110	-	9.33794	8.50768	0.134339	0.0371228
ENSBTAT00000028072	TNRC6B	5.9091	7.33729	-0.312309	0.0372235
ENSBTAT00000024699	YTHDF3	18.172	21.2058	-0.22274	0.0374358
ENSBTAT00000022847	-	17.623	16.0428	0.135533	0.0374574
ENSBTAT00000037226	MOSPD3	6.0572	8.29444	-0.453492	0.0374827
ENSBTAT00000044574	SNX7	14.523	13.163	0.141852	0.0374903
ENSBTAT00000021752	TEAD2	5.41387	3.35023	0.692401	0.0375407
ENSBTAT00000016111	-	21.5143	20.023	0.103637	0.037589
ENSBTAT00000013950	IFRD1	10.1621	8.49597	0.258345	0.0377156
ENSBTAT00000002882	PUF60	31.2535	28.6663	0.124664	0.0377245
ENSBTAT00000063852	-	6.34041	9.55515	-0.591703	0.0378351
ENSBTAT00000012827	AOX1	656.736	521.513	0.33261	0.0378455
ENSBTAT00000024666	JCHAIN	16.8646	56.9898	-1.75671	0.0379675
ENSBTAT00000007164	SLC35D1	16.8512	23.3959	-0.473406	0.0381283
ENSBTAT00000007608	VANGL1	3.46628	5.02205	-0.534888	0.0383159
ENSBTAT00000035714	RAB24	6.2878	4.13475	0.604754	0.0383698
ENSBTAT00000013636	HYOU1	19.4136	13.5676	0.5169	0.0385164
ENSBTAT00000007622	AGXT	37.5301	43.8002	-0.22289	0.0385789
ENSBTAT00000001344	TM9SF4	7.65893	11.8037	-0.624024	0.0386768
ENSBTAT00000011924	MMP19	9.32451	8.94014	0.0607295	0.0387547
ENSBTAT00000029162	SLC41A2	90.7357	74.843	0.277803	0.0387726
ENSBTAT00000019457	SORL1	32.6986	43.9503	-0.426644	0.038962
ENSBTAT00000022453	KIAA1147	8.50102	15.1307	-0.831768	0.0390643
ENSBTAT00000015669	PLIN3	14.4781	20.913	-0.530525	0.0390748
ENSBTAT00000029870	PNPLA2	6.70255	11.0156	-0.716765	0.0390953
ENSBTAT00000029153	THAP5	9.76427	7.44327	0.391576	0.0391417
ENSBTAT00000025754	IL13RA1	101.133	108.288	-0.0986223	0.0392168
ENSBTAT00000024656	OAZ1	269.256	236.641	0.186279	0.0392686
ENSBTAT00000021144	RORA	16.0348	19.1368	-0.255143	0.0393188
ENSBTAT00000012410	SLC25A44	9.11871	12.0205	-0.3986	0.039353
ENSBTAT00000032311	IST1	19.4239	16.3184	0.251331	0.0393764
ENSBTAT00000064433	-	9.76708	14.8962	-0.608948	0.0394419
ENSBTAT00000018408	SCYL2	15.2393	16.3122	-0.0981557	0.0394961
ENSBTAT00000026574	DBR1	6.97148	5.45084	0.354988	0.0396999
ENSBTAT00000054298	MAGEH1	11.7075	8.76116	0.418239	0.0397379
ENSBTAT00000056392	TTC38	28.5807	43.1435	-0.5941	0.0397721
ENSBTAT00000042613	NPLOC4	12.9466	11.6048	0.157851	0.039814
ENSBTAT00000023246	-	35.3726	46.1016	-0.382184	0.039855
ENSBTAT00000039526	SNRPB2	11.9256	10.3778	0.200559	0.039864
ENSBTAT00000052575	ZBTB38	6.76437	8.85195	-0.388039	0.039968
ENSBTAT00000023558	C4BPB	165.346	91.503	0.853596	0.0399763
ENSBTAT00000015758	MORC3	18.2269	14.6256	0.317575	0.0399823
ENSBTAT00000014162	-	144.789	114.773	0.335174	0.0400033
ENSBTAT00000038488	GLUL	129.031	70.64	0.86916	0.0400221
ENSBTAT00000027260	AGPAT3	18.8862	22.8142	-0.272606	0.0400479
ENSBTAT00000022726	CMTR1	8.80305	6.14688	0.518149	0.0401584
ENSBTAT00000006646	ARAF	10.9812	13.3702	-0.283991	0.040159
ENSBTAT00000061133	OSMR	11.1093	8.35337	0.411332	0.0402793
ENSBTAT00000000955	PLPP2	10.2169	14.1995	-0.474888	0.0404579
ENSBTAT00000003907	LAMTOR1	21.8972	19.8922	0.138544	0.0405194
ENSBTAT00000000304	HEBP2	15.0881	8.05891	0.904758	0.0406813
ENSBTAT00000020413	ALDOB	809.515	1204.55	-0.573365	0.0406888
ENSBTAT00000009712	ENY2	38.3144	30.5444	0.326978	0.0407286
ENSBTAT00000005787	SLC30A10	16.4172	22.6614	-0.465031	0.0408118
ENSBTAT00000019134	EIF3I	59.9757	50.592	0.245469	0.040955
ENSBTAT00000005555	ARPC1A	39.1807	48.2511	-0.300418	0.0409826
ENSBTAT00000012499	PTEN	46.9129	54.6861	-0.221188	0.0409925
ENSBTAT00000023950	TNRC6A	4.62944	2.91975	0.664991	0.0410543
ENSBTAT00000015172	HSPA9	161.266	129.989	0.311058	0.0411487
ENSBTAT00000065045	-	11.7429	13.9454	-0.247995	0.0411646
ENSBTAT00000020149	TOX4	9.56875	8.7365	0.131276	0.0411728
ENSBTAT00000002959	ARL5A	15.0258	19.3738	-0.366662	0.0411907
ENSBTAT00000026715	MLEC	24.5328	35.536	-0.534571	0.0412114
ENSBTAT00000002631	SPP2	1440.21	1220.42	0.238903	0.0413569
ENSBTAT00000021768	ABCG5	5.139	8.97207	-0.803953	0.0413972
ENSBTAT00000005062	PEX2	10.1381	7.95132	0.350524	0.0414784
ENSBTAT00000001309	-	56.7456	40.677	0.480296	0.0415088
ENSBTAT00000023803	COG3	11.7337	8.76096	0.421493	0.0417042
ENSBTAT00000027161	DLG1	12.2883	14.5806	-0.246766	0.0417117
ENSBTAT00000016153	SNRPD2	36.8825	31.1379	0.244264	0.0417845
ENSBTAT00000021559	CLINT1	32.5244	39.4103	-0.277052	0.0418654
ENSBTAT00000024863	ABHD3	2.10638	3.70963	-0.816508	0.0419014
ENSBTAT00000035335	COL4A1	12.0349	14.2318	-0.241893	0.0420512
ENSBTAT00000015794	RRAS2	20.1325	23.593	-0.228831	0.042082
ENSBTAT00000009885	PXMP2	76.7976	64.876	0.243375	0.0421267
ENSBTAT00000007840	OARD1	30.6068	25.3829	0.269996	0.0421611
ENSBTAT00000001096	GPR137B	4.81427	9.09781	-0.918204	0.0421682
ENSBTAT00000011215	PPP2R3A	2.89442	4.83993	-0.741712	0.0421746
ENSBTAT00000038779	FAM103A1	11.107	7.72689	0.523506	0.0421846
ENSBTAT00000066150	SNX9	28.717	35.8369	-0.319538	0.0422461
ENSBTAT00000048616	-	1.7163	10.6521	-2.63377	0.0423647
ENSBTAT00000045446	IDH3B	50.6593	39.4492	0.36083	0.0423811
ENSBTAT00000056173	-	183.55	54.5338	1.75095	0.0424668
ENSBTAT00000023480	NUP50	7.90571	10.4223	-0.398703	0.0424686
ENSBTAT00000039350	-	51.2517	5.55458	3.20585	0.0425049
ENSBTAT00000038616	-	11.8013	12.6102	-0.0956471	0.042581
ENSBTAT00000005916	COL4A2	10.5565	12.8534	-0.284014	0.0425826
ENSBTAT00000034505	-	27.0145	20.6385	0.388399	0.0426061
ENSBTAT00000000085	-	19.6829	18.0738	0.123048	0.0428059
ENSBTAT00000027187	RNF139	20.8139	18.1916	0.194276	0.0428529
ENSBTAT00000027868	UPF1	10.1778	12.8024	-0.33099	0.0428676
ENSBTAT00000064109	BAP1	11.3491	10.4048	0.12533	0.0428705
ENSBTAT00000028740	DDB1	39.6285	47.1894	-0.251923	0.0429136
ENSBTAT00000036775	-	105.967	136.975	-0.370297	0.0429596
ENSBTAT00000022152	PARP14	18.3663	11.6551	0.656103	0.0430163
ENSBTAT00000002174	EHD1	16.3842	22.6473	-0.467033	0.043264
ENSBTAT00000001218	BMP1	5.49448	8.45647	-0.622072	0.0433438
ENSBTAT00000001963	-	5.84458	4.93478	0.244115	0.0433498
ENSBTAT00000021272	CDH1	10.6192	15.2424	-0.521416	0.043354
ENSBTAT00000038842	ASB11	27.7782	31.0584	-0.161027	0.0433746
ENSBTAT00000009921	PEX19	16.739	14.9704	0.1611	0.0434123
ENSBTAT00000007756	LRP5	22.6033	29.2892	-0.373832	0.0434573
ENSBTAT00000008243	-	80.7636	69.5522	0.215608	0.0434856
ENSBTAT00000028617	COL3A1	35.6035	31.3478	0.183653	0.0434926
ENSBTAT00000015861	MRTO4	12.7371	9.29903	0.453881	0.0436051
ENSBTAT00000028520	PSME1	70.8931	51.8135	0.452317	0.0436367
ENSBTAT00000061377	DDX58	31.216	11.9802	1.38163	0.0436943
ENSBTAT00000001137	SEC16B	1.69724	4.89819	-1.52906	0.0437044
ENSBTAT00000001846	AP3S2	12.3677	10.6088	0.221313	0.0437786
ENSBTAT00000037271	CCL24	2.87093	0.805779	1.83306	0.0438892
ENSBTAT00000023039	-	9.69848	6.71453	0.530472	0.0439003
ENSBTAT00000031907	RUVBL2	6.75056	5.2734	0.356272	0.0439292
ENSBTAT00000025191	QARS	14.2208	16.8052	-0.240905	0.0439753
ENSBTAT00000005126	AAMP	78.7226	63.1503	0.317988	0.0440076
ENSBTAT00000017344	NIPAL3	3.64424	2.56147	0.508644	0.0440203
ENSBTAT00000026423	TGFBR2	18.7985	17.8511	0.0746066	0.0440347
ENSBTAT00000025456	SLC1A1	9.78942	19.3778	-0.985109	0.0441222
ENSBTAT00000004093	-	322.761	37.0546	3.12274	0.0442448
ENSBTAT00000007112	ADI1	279.571	222.967	0.326381	0.0442489
ENSBTAT00000028988	ANXA5	5.95858	10.4728	-0.813606	0.0443835
ENSBTAT00000046662	-	458.069	382.637	0.259588	0.0444159
ENSBTAT00000004699	FAM20C	14.5079	18.2869	-0.333974	0.0444515
ENSBTAT00000034329	ZNF311	3.79708	5.93044	-0.64325	0.0445083
ENSBTAT00000019080	RNF126	7.10794	6.44815	0.140548	0.0445445
ENSBTAT00000001208	UQCR10	94.9777	69.5132	0.450303	0.0445761
ENSBTAT00000021566	C1RL	18.2142	12.2383	0.573663	0.0446523
ENSBTAT00000019637	WBP11	7.99292	11.721	-0.552295	0.0447397
ENSBTAT00000053363	ADD3	10.5658	12.6711	-0.262146	0.0447579
ENSBTAT00000014920	FOXO3	4.82583	7.0441	-0.545637	0.0449038
ENSBTAT00000022759	PHB	84.9859	69.4697	0.290839	0.0450412
ENSBTAT00000063684	-	49.7435	35.5357	0.48524	0.0450564
ENSBTAT00000061016	PCM1	13.6699	15.8015	-0.209061	0.0453599
ENSBTAT00000013754	LIFR	46.6497	41.2723	0.176694	0.0454397
ENSBTAT00000030194	FLNA	9.58909	5.51008	0.799319	0.0454398
ENSBTAT00000006343	YIF1A	47.8884	36.8508	0.377982	0.0454457
ENSBTAT00000013587	ETNPPL	25.9046	56.41	-1.12274	0.0456226
ENSBTAT00000011834	-	14.3768	10.8294	0.408786	0.0457164
ENSBTAT00000031167	BOLA	191.685	138.789	0.465842	0.0458504
ENSBTAT00000034384	-	16.7228	14.2211	0.233789	0.045869
ENSBTAT00000013231	CHCHD2	64.7396	55.0421	0.234113	0.0458911
ENSBTAT00000056731	MRPL41	23.3517	19.6052	0.25229	0.0459204
ENSBTAT00000009504	FBXO44	0.372498	5.36306	-3.84775	0.0459277
ENSBTAT00000000790	-	50.0012	75.697	-0.598274	0.0459538
ENSBTAT00000002893	TRPC4AP	18.6406	21.8379	-0.228387	0.0459576
ENSBTAT00000029176	DPYS	426.32	303.038	0.492435	0.0459861
ENSBTAT00000028723	LSM14B	8.62261	8.00574	0.10709	0.0460351
ENSBTAT00000003560	OSTF1	29.0368	26.1249	0.15246	0.0460591
ENSBTAT00000002158	-	15.4187	11.5667	0.414703	0.0462494
ENSBTAT00000009803	-	367.362	424.672	-0.209145	0.0462794
ENSBTAT00000025227	ELP2	11.7299	12.1404	-0.0496262	0.046351
ENSBTAT00000025941	NR3C1	25.2921	29.6039	-0.227098	0.0463753
ENSBTAT00000015987	JUNB	17.6924	9.05671	0.966069	0.0464351
ENSBTAT00000049696	MRPL33	6.62553	5.21948	0.34413	0.0464421
ENSBTAT00000054042	ACAD11	75.1031	63.5589	0.240778	0.0465112
ENSBTAT00000023676	SLC39A9	18.4339	20.5025	-0.153433	0.0465432
ENSBTAT00000022185	FMO4	22.3642	27.6701	-0.307138	0.0465518
ENSBTAT00000043166	ZNF410	12.9531	11.039	0.230691	0.0467707
ENSBTAT00000026252	RLF	9.44818	7.30999	0.370167	0.0468959
ENSBTAT00000022386	TAPBP	15.1659	21.0833	-0.47527	0.0469284
ENSBTAT00000008174	RPA2	9.00003	8.75145	0.0404066	0.0471684
ENSBTAT00000012765	PARP10	9.48723	4.99431	0.925701	0.047188
ENSBTAT00000007642	PSME2	63.4031	52.4242	0.274322	0.0474995
ENSBTAT00000021683	GPD1	119.5	163.506	-0.452335	0.0474999
ENSBTAT00000002383	SNX10	53.576	42.7172	0.32677	0.047511
ENSBTAT00000008030	SPRTN	9.02859	7.76195	0.218083	0.0475819
ENSBTAT00000001053	FOLR1	5.10505	2.86393	0.833929	0.0476062
ENSBTAT00000024852	TRIM11	4.83898	3.80538	0.346662	0.0476658
ENSBTAT00000000147	MPDU1	31.3283	25.9846	0.269807	0.0476703
ENSBTAT00000005939	LSM7	11.2761	9.1362	0.303605	0.0477706
ENSBTAT00000012101	SHISA5	5.66681	4.12854	0.456907	0.0478035
ENSBTAT00000021223	MMADHC	129.007	106.781	0.272797	0.047866
ENSBTAT00000028888	SKA2	5.65017	4.33668	0.381703	0.0479676
ENSBTAT00000061067	RNF144A	23.733	21.0634	0.172157	0.0479995
ENSBTAT00000022477	MED8	18.1023	11.8685	0.609033	0.0480306
ENSBTAT00000004441	DDX24	12.0569	11.2484	0.100145	0.0481609
ENSBTAT00000046179	TPM2	3.88825	1.85604	1.06689	0.0481632
ENSBTAT00000053914	HIST1H1D	8.62121	13.0354	-0.596477	0.0481675
ENSBTAT00000024584	ALDH6A1	181.663	258.1	-0.506668	0.0481781
ENSBTAT00000028364	PSMB4	116.431	89.913	0.372878	0.0481853
ENSBTAT00000006036	GOLGA5	15.5383	12.0681	0.364632	0.0484394
ENSBTAT00000021619	TMEM101	14.8581	13.3959	0.149453	0.0484662
ENSBTAT00000005137	TMBIM1	83.1362	79.8409	0.0583495	0.0485653
ENSBTAT00000003897	GMPPA	9.0825	7.0106	0.373551	0.0486687
ENSBTAT00000063674	RTL5	14.8981	20.6557	-0.471411	0.048728
ENSBTAT00000027662	-	56.3255	76.291	-0.437724	0.048746
ENSBTAT00000007436	PSMD2	48.1352	40.0897	0.263864	0.0487947
ENSBTAT00000024928	GOLIM4	53.3487	77.7496	-0.543382	0.0488481
ENSBTAT00000019928	-	35.5666	31.1556	0.191031	0.0488767
ENSBTAT00000037985	EIF3D	35.6765	27.6659	0.366864	0.0488967
ENSBTAT00000002268	GLYR1	17.7829	16.6182	0.0977308	0.048918
ENSBTAT00000054074	-	9.53073	5.1006	0.901921	0.0489289
ENSBTAT00000031209	-	0	3.57458	#NAME?	0.0489291
ENSBTAT00000019278	FERMT2	41.6769	42.8282	-0.0393136	0.0489699
ENSBTAT00000007448	SLC39A8	50.0466	71.3936	-0.512523	0.0489929
ENSBTAT00000003206	RAB11B	7.55033	10.7882	-0.514848	0.0490653
ENSBTAT00000022266	CAPRIN1	27.2334	32.5142	-0.255694	0.0490855
ENSBTAT00000015767	ARL1	50.6083	38.2836	0.402649	0.0490901
ENSBTAT00000023150	KPNA4	29.1889	24.4489	0.255654	0.0491569
ENSBTAT00000056330	SNRNP27	24.1979	20.5289	0.237222	0.0491745
ENSBTAT00000016421	CPD	36.3474	40.4154	-0.15305	0.0492318
ENSBTAT00000007965	-	17.1604	15.5087	0.146005	0.0494801
ENSBTAT00000045417	-	11.0258	9.4146	0.227906	0.0496148
ENSBTAT00000001832	C21orf91	5.72513	8.88644	-0.634297	0.0496866
ENSBTAT00000004159	FNTA	23.5826	21.2695	0.148934	0.0497328
ENSBTAT00000017497	-	278.13	242.815	0.195899	0.0499223
ENSBTAT00000061210	VCL	6.41622	8.30405	-0.372092	0.0499699
