# Supplementary material for: Growth retardation-responsive analysis of mRNAs and long noncoding RNAs in the liver tissue of Leiqiong cattle
Source: Sci Rep. 2020 Aug 31;10:14254. doi: 10.1038/s41598-020-71206-4 (PMC7459292; doi:10.1038/s41598-020-71206-4)
Supplement: Supplementary file 3 — Supplementary Information - Additional file 2. [file 41598_2020_71206_MOESM3_ESM.xlsx]

## Sheet: Sheet1
GO_accession	GO_Term_Description	Term_type	pValue	Observed DEGs	DEGs_description
GO:0005737	cytoplasm	cellular_component	1.7669e-12	ENSBTAG00000013013,ENSBTAG00000026624,ENSBTAG00000016894,ENSBTAG00000016879,ENSBTAG00000015038,ENSBTAG00000022255,ENSBTAG00000015991,ENSBTAG00000027049,ENSBTAG00000020817,ENSBTAG00000004278,ENSBTAG00000032859,ENSBTAG00000021288,ENSBTAG00000013109,ENSBTAG00000004173,ENSBTAG00000007510,ENSBTAG00000001407,ENSBTAG00000000243,ENSBTAG00000025413,ENSBTAG00000016349,ENSBTAG00000005285,ENSBTAG00000011647,…	GMPS|ETFRF1|CYFIP1|KIAA1147|HADHA|AR|CDH1|SDHAF4|B3GAT2|APMAP|-|PSMB4|STIM1|UBXN8|PXMP2|AP3S2|HEBP2|RNF5|TEAD2|MRPS33|-|VAMP8|DRAM1|AUP1|DNAJB9|PER1|SNX10|PCM1|CHUK|PFDN6|TUBA1B|SLC25A1|DUSP23|NAMPT|-|HBQ1|DNAJC5|GLT1D1|PDIA3|MPP1|IRF3|SLC25A25|RUVBL2|-|CHMP5|ATP11C|PEX19|MGST2|MAPKAP1|CAPZA1|PARVA|PDCD6|TJP2|TST|AHSG|NUBP2|CMPK2|TXNL4B|XPOT|ACAD11|-|UBB|CYBB|UAP1|DERL2|SNAPIN|-|DDAH1|-|MLST8|-|T…
GO:0070062	extracellular vesicular exosome	cellular_component	2.3294e-12	ENSBTAG00000011027,ENSBTAG00000018999,ENSBTAG00000019020,ENSBTAG00000012177,ENSBTAG00000006323,ENSBTAG00000003806,ENSBTAG00000023907,ENSBTAG00000012721,ENSBTAG00000004531,ENSBTAG00000011966,ENSBTAG00000005660,ENSBTAG00000000203,ENSBTAG00000014129,ENSBTAG00000016764,ENSBTAG00000021211,ENSBTAG00000007685,ENSBTAG00000008127,ENSBTAG00000012756,ENSBTAG00000016598,ENSBTAG00000002746,ENSBTAG00000045704,…	PTGR1|MGRN1|TAX1BP1|SNRPD2|SNX9|ECM1|COL18A1|HOGA1|CCT4|LAMC1|PSMD2|ATP6V1G1|RAB5B|UBA1|DPT|PSMB1|RBP5|CCT7|DYNC1H1|OSTF1|IGSF11|CTNND1|FAT1|PARK7|GLUL|TARS|SORL1|UQCR10|HYOU1|CD63|FURIN|IL1RN|MAOB|HSP90AA1|ITGB5|NIT2|FLOT1|ITGAM|PM20D1|ATP1A1|LIFR|ALDOB|RAB9A|CD47|PSMB3|HUWE1|LAMTOR1|MPP6|ACO1|JUP|TNFSF10|ANXA7|ARL1|CACYBP|MPDU1|ATP6V0A1|TOR3A|ANXA5|C1RL|PON1|PSMB6|CLSTN1|MDH2|PTP4A1|NDUFA4|RAB5…
GO:0043230	extracellular organelle	cellular_component	2.4569e-12	ENSBTAG00000014295,ENSBTAG00000002829,ENSBTAG00000010526,ENSBTAG00000019160,ENSBTAG00000023417,ENSBTAG00000011912,ENSBTAG00000012383,ENSBTAG00000030587,ENSBTAG00000019798,ENSBTAG00000015796,ENSBTAG00000017196,ENSBTAG00000020153,ENSBTAG00000033672,ENSBTAG00000012244,ENSBTAG00000034645,ENSBTAG00000020305,ENSBTAG00000004776,ENSBTAG00000008528,ENSBTAG00000003415,ENSBTAG00000046152,ENSBTAG00000015509,…	CAPZA1|TCP1|PLPP1|GLOD4|RUVBL2|SLC25A25|CHMP5|LASP1|PIGR|DNAJC5|PDIA3|NIT1|JMJD8|TUBA1B|PON3|TOR1A|DUSP23|SLC25A1|ESD|MGAM|NAMPT|AUP1|DLG1|DNAJB9|VAMP8|PSMD3|HSPA13|HEBP2|APMAP|IST1|PSMA4|TCN2|PSMB4|CYFIP1|DNAJA2|CCT2|CDH1|PRADC1|IL6ST|ABAT|MAPKAPK2|KPNA4|TIAL1|ATP6V1B2|AOC1|PEPD|HSPH1|EIF4A1|CCT6A|VCL|STOM|TUBA1A|PHB|FLNA|MAN1A1|IARS|F11|SPTAN1|LTA4H|GPI|TPP1|COL4A2|PLSCR4|SLC1A1|SFT2D2|PCOLCE2|…
GO:0065010	extracellular membrane-bounded organelle	cellular_component	2.4569e-12	ENSBTAG00000001489,ENSBTAG00000017120,ENSBTAG00000011190,ENSBTAG00000021879,ENSBTAG00000038375,ENSBTAG00000008184,ENSBTAG00000005012,ENSBTAG00000000132,ENSBTAG00000005419,ENSBTAG00000018646,ENSBTAG00000031941,ENSBTAG00000004038,ENSBTAG00000004080,ENSBTAG00000038107,ENSBTAG00000017416,ENSBTAG00000015106,ENSBTAG00000017246,ENSBTAG00000016296,ENSBTAG00000012371,ENSBTAG00000046493,ENSBTAG00000030650,…	TUBA1A|PHB|FLNA|VCL|STOM|CCT6A|HSPH1|EIF4A1|AOC1|ATP6V1B2|PEPD|ABAT|TIAL1|MAPKAPK2|KPNA4|DSP|UBB|GPD1|CPD|PDCD6|TST|RRAS2|AHSG|PSAT1|DDAH1|PCOLCE2|SFT2D2|C1orf123|PLSCR4|COL4A2|SLC1A1|SPTAN1|GPI|TPP1|LTA4H|F11|MAN1A1|IARS|SLC25A1|ESD|DUSP23|NAMPT|MGAM|JMJD8|PON3|TOR1A|TUBA1B|NIT1|PDIA3|PIGR|LASP1|DNAJC5|SLC25A25|RUVBL2|CHMP5|PLPP1|GLOD4|TCP1|CAPZA1|DNAJA2|CCT2|IL6ST|PRADC1|CDH1|CYFIP1|IST1|PSMA4|…
GO:0044444	cytoplasmic part	cellular_component	4.5267e-12	ENSBTAG00000020518,ENSBTAG00000020657,ENSBTAG00000018936,ENSBTAG00000026415,ENSBTAG00000020873,ENSBTAG00000013631,ENSBTAG00000014611,ENSBTAG00000043961,ENSBTAG00000021880,ENSBTAG00000010322,ENSBTAG00000009498,ENSBTAG00000001288,ENSBTAG00000002504,ENSBTAG00000000505,ENSBTAG00000018999,ENSBTAG00000004598,ENSBTAG00000005445,ENSBTAG00000017761,ENSBTAG00000007454,ENSBTAG00000022069,ENSBTAG00000009755,…	PARK7|FAT1|LSS|MRPS34|MAT2A|GLUL|SORL1|MPDZ|COQ8A|HYOU1|PTEN|MAOB|IREB2|KYAT3|MGRN1|GOLGA5|SLC35D1|SMC1A|-|ATXN2|GOLGA3|-|BRI3BP|KIF1B|CHCHD2|SLC25A44|HOGA1|DDIT3|UBA1|DPY30|ATP6V1G1|B3GALT5|CTNND1|DYNC1H1|ATP6V0A1|DYNC1LI2|AADAC|PARP14|GOLIM4|MGST1|-|SSR2|PSMB6|CYP1A1|GOSR1|ATF7IP|FNTA|MDH2|NDUFA4|METAP2|P4HA1|RAB5A|SYNE1|AGPAT3|CCNY|CRY2|PPP2R5C|TMEM214|KIAA0430|KPNA3|ALDOB|ARCN1|SERINC1|ERGIC1…
GO:0031982	vesicle	cellular_component	6.598e-11	ENSBTAG00000015327,ENSBTAG00000016415,ENSBTAG00000006396,ENSBTAG00000015403,ENSBTAG00000024381,ENSBTAG00000000974,ENSBTAG00000003572,ENSBTAG00000038116,ENSBTAG00000025210,ENSBTAG00000011986,ENSBTAG00000019125,ENSBTAG00000034776,ENSBTAG00000037819,ENSBTAG00000012470,ENSBTAG00000019953,ENSBTAG00000016026,ENSBTAG00000003484,ENSBTAG00000015106,ENSBTAG00000017246,ENSBTAG00000012371,ENSBTAG00000016296,…	SPTAN1|LTA4H|GPI|TPP1|MAN1A1|IARS|F11|TGOLN2|COL4A2|PLSCR4|SLC1A1|DDAH1|SFT2D2|SNAPIN|CYBB|PCOLCE2|C1orf123|DSP|UBB|CPD|GPD1|TST|RRAS2|PDCD6|ERBB2|PSAT1|AHSG|ATP6V1B2|TMEM199|AOC1|PEPD|ABAT|MAPKAPK2|KPNA4|TIAL1|HSPH1|EIF4A1|GPR107|STOM|VCL|CCT6A|TUBA1A|PHB|FLNA|WDFY2|AUP1|DNAJB9|DLG1|VAMP8|HSPA13|HEBP2|AP3S2|PSMD3|IST1|TCN2|PSMB4|PSMA4|APMAP|DNAJA2|CCT2|CDH1|IL6ST|PRADC1|CYFIP1|TCP1|PLPP1|GLOD4|C…
GO:0031988	membrane-bounded vesicle	cellular_component	1.9318e-10	ENSBTAG00000011986,ENSBTAG00000025210,ENSBTAG00000019125,ENSBTAG00000015327,ENSBTAG00000015403,ENSBTAG00000006396,ENSBTAG00000016415,ENSBTAG00000038116,ENSBTAG00000003572,ENSBTAG00000000974,ENSBTAG00000024381,ENSBTAG00000015106,ENSBTAG00000012371,ENSBTAG00000017246,ENSBTAG00000016296,ENSBTAG00000046493,ENSBTAG00000011905,ENSBTAG00000030650,ENSBTAG00000000522,ENSBTAG00000013960,ENSBTAG00000034776,…	PLSCR4|COL4A2|SLC1A1|SPTAN1|TPP1|GPI|LTA4H|TGOLN2|F11|IARS|MAN1A1|DSP|CPD|UBB|GPD1|PDCD6|RRAS2|TST|AHSG|PSAT1|DDAH1|CYBB|PCOLCE2|SNAPIN|SFT2D2|C1orf123|HSPH1|EIF4A1|GPR107|AOC1|TMEM199|ATP6V1B2|PEPD|ABAT|TIAL1|KPNA4|MAPKAPK2|PHB|TUBA1A|FLNA|STOM|VCL|CCT6A|HSPA13|AP3S2|HEBP2|PSMD3|VAMP8|AUP1|DNAJB9|DLG1|CCT2|DNAJA2|PRADC1|IL6ST|CDH1|CYFIP1|IST1|TCN2|PSMB4|PSMA4|APMAP|SLC25A25|RUVBL2|CHMP5|PLPP1|GL…
GO:0043227	membrane-bounded organelle	cellular_component	1.948e-10	ENSBTAG00000000134,ENSBTAG00000018542,ENSBTAG00000003711,ENSBTAG00000014006,ENSBTAG00000021746,ENSBTAG00000001815,ENSBTAG00000009215,ENSBTAG00000000871,ENSBTAG00000002210,ENSBTAG00000016903,ENSBTAG00000020884,ENSBTAG00000047434,ENSBTAG00000014069,ENSBTAG00000005761,ENSBTAG00000016335,ENSBTAG00000005905,ENSBTAG00000014233,ENSBTAG00000018717,ENSBTAG00000002275,ENSBTAG00000006638,ENSBTAG00000004427,…	MPDU1|-|EPAS1|TOR3A|ANXA5|ARHGEF5|NR1I3|TRIM27|LAS1L|NLN|CASP4|TSNAX|PDK4|DEDD2|NPM3|TOPORS|-|DDX20|PTP4A1|BCL2L12|OSBPL8|LYRM4|UBE2I|CCNL1|PSMA6|BPHL|BCLAF1|KLF11|PM20D1|PPP1R15A|TPCN1|SLC30A10|VAC14|RBFOX2|RAB9A|SIGMAR1|SLC17A5|GLS2|CD47|ORC6|EBNA1BP2|CMTR1|-|MICU1|CLCN3|NDUFS4|CHMP7|FOXO3|ARAF|LAMTOR1|FARS2|DONSON|CLCC1|ULK1|ING4|-|GLDC|ANXA7|TCEAL8|ANKLE2|COG3|ARFIP1|COPB2|GTPBP4|RBP1|ST3GAL2…
GO:0043226	organelle	cellular_component	5.4134e-09	ENSBTAG00000011905,ENSBTAG00000030650,ENSBTAG00000011770,ENSBTAG00000046493,ENSBTAG00000019979,ENSBTAG00000000522,ENSBTAG00000016561,ENSBTAG00000031010,ENSBTAG00000006353,ENSBTAG00000015106,ENSBTAG00000026962,ENSBTAG00000013264,ENSBTAG00000017246,ENSBTAG00000012371,ENSBTAG00000037819,ENSBTAG00000012470,ENSBTAG00000020431,ENSBTAG00000010843,ENSBTAG00000010206,ENSBTAG00000019953,ENSBTAG00000034776,…	RRAS2|TST|TJP2|PDCD6|CMPK2|AHSG|NUBP2|ACAD11|TXNL4B|DSP|XPOT|-|UBB|CPD|SFT2D2|SNAPIN|DERL2|PGRMC2|UAP1|CYBB|DDAH1|-|-|POLR2I|COL4A2|-|IARS|MAN1A1|F11|TGOLN2|CALU|CAPRIN1|SPTAN1|CRAT|STK19|HYPK|TPP1|IDH3B|SRPK1|RNF144A|WHAMM|PHB|TUBA1A|NUPR1|FLNA|AP2M1|WDFY2|TRIM25|-|TAT|POLR2D|STOM|GLRX5|DARS2|FGFR2|GPR107|HSPH1|EIF4A1|NR1H4|-|TMEM199|ATP6V1B2|BCL9L|AOC1|SEC16B|ETFRF1|CYFIP1|HADHA|CDH1|ZBTB16|AR|…
GO:0005739	mitochondrion	cellular_component	1.5054e-08	ENSBTAG00000009431,ENSBTAG00000019160,ENSBTAG00000012721,ENSBTAG00000016764,ENSBTAG00000024255,ENSBTAG00000012756,ENSBTAG00000007071,ENSBTAG00000000011,ENSBTAG00000011912,ENSBTAG00000006769,ENSBTAG00000014649,ENSBTAG00000020153,ENSBTAG00000007900,ENSBTAG00000015796,ENSBTAG00000009713,ENSBTAG00000008528,ENSBTAG00000016265,ENSBTAG00000004966,ENSBTAG00000001543,ENSBTAG00000002049,ENSBTAG00000000837,…	SLC25A44|GLOD4|HOGA1|UBA1|-|CCT7|RAI14|-|SLC25A25|-|CPT2|NIT1|FIS1|DNAJC5|-|SLC25A1|-|KIF1B|BRI3BP|HADH|PARP1|CHCHD2|MRPL27|-|MRPS33|DAO|MAOB|HEBP2|-|NIT2|ETNPPL|KYAT3|IREB2|PARK7|SDHAF4|MRPS34|OGDH|GLUL|HADHA|UQCR10|COQ8A|PARP9|ETFRF1|EHHADH|-|FARS2|ARAF|MRPL42|GLDC|-|-|ACO1|-|BAK1|ABAT|PPTC7|DARS2|GLRX5|STOM|PPP1R15A|TAT|-|SLC25A28|OAS2|AP2M1|GLS2|PHB|LDHD|NDUFS4|MICU1|-|IDH3B|TPP1|CRAT|PDK4|ND…
GO:0044421	extracellular region part	cellular_component	1.3987e-07	ENSBTAG00000011823,ENSBTAG00000002275,ENSBTAG00000011145,ENSBTAG00000009462,ENSBTAG00000009051,ENSBTAG00000004003,ENSBTAG00000009683,ENSBTAG00000046385,ENSBTAG00000006379,ENSBTAG00000003775,ENSBTAG00000005492,ENSBTAG00000031332,ENSBTAG00000000134,ENSBTAG00000021466,ENSBTAG00000019218,ENSBTAG00000014006,ENSBTAG00000021746,ENSBTAG00000016204,ENSBTAG00000048082,ENSBTAG00000031160,ENSBTAG00000015654,…	CLSTN1|PTP4A1|NDUFA4|MDH2|MMP19|F9|PSMA6|RAB5A|BPHL|C8B|CCNY|RBKS|MPDU1|COL3A1|ATP6V0A1|TOR3A|ANXA5|C1RL|CL46|-|PON1|CCL19|PSMB6|IFNAR2|LAMTOR1|MPP6|SEMA4B|-|-|ACO1|ANXA7|JUP|TNFSF10|ARL1|BMP1|CACYBP|PM20D1|-|LIFR|ATP1A1|ALDOB|RAB9A|CD47|CCL24|HUWE1|PSMB3|CD63|FURIN|HYOU1|IL1RN|HSP90AA1|MAOB|ITGB5|FLOT1|NIT2|ITGAM|-|PARK7|FAT1|GLUL|TARS|UQCR10|SORL1|LAMC1|CCT4|HOGA1|PSMD2|ATP6V1G1|PSMB1|DPT|UBA1|…
GO:0005839	proteasome core complex	cellular_component	3.393e-07	ENSBTAG00000006564,ENSBTAG00000009683,ENSBTAG00000003830,ENSBTAG00000013390,ENSBTAG00000000990,ENSBTAG00000021288,ENSBTAG00000014440,ENSBTAG00000007685	-|PSMA6|PSMB3|PSMB6|-|PSMB4|PSMA4|PSMB1|
GO:0004298	threonine-type endopeptidase activity	molecular_function	3.393e-07	ENSBTAG00000021288,ENSBTAG00000014440,ENSBTAG00000000990,ENSBTAG00000007685,ENSBTAG00000006564,ENSBTAG00000009683,ENSBTAG00000013390,ENSBTAG00000003830	PSMB4|PSMA4|-|PSMB1|-|PSMA6|PSMB6|PSMB3|
GO:0070003	threonine-type peptidase activity	molecular_function	3.393e-07	ENSBTAG00000013390,ENSBTAG00000003830,ENSBTAG00000009683,ENSBTAG00000006564,ENSBTAG00000007685,ENSBTAG00000000990,ENSBTAG00000021288,ENSBTAG00000014440	PSMB6|PSMB3|PSMA6|-|PSMB1|-|PSMB4|PSMA4|
GO:0043231	intracellular membrane-bounded organelle	cellular_component	5.608e-07	ENSBTAG00000008438,ENSBTAG00000017907,ENSBTAG00000027843,ENSBTAG00000033339,ENSBTAG00000020218,ENSBTAG00000025903,ENSBTAG00000012987,ENSBTAG00000017064,ENSBTAG00000014460,ENSBTAG00000035175,ENSBTAG00000017129,ENSBTAG00000011234,ENSBTAG00000005039,ENSBTAG00000003001,ENSBTAG00000018072,ENSBTAG00000003728,ENSBTAG00000020130,ENSBTAG00000013528,ENSBTAG00000017091,ENSBTAG00000005807,ENSBTAG00000031752,…	ARFIP1|COG3|TCEAL8|ANKLE2|ANXA7|GLDC|ULK1|ING4|-|DONSON|CLCC1|FOXO3|ARAF|LAMTOR1|FARS2|NDUFS4|CLCN3|CHMP7|CMTR1|MICU1|-|ORC6|EBNA1BP2|SLC17A5|RAB9A|SIGMAR1|GLS2|RBFOX2|SLC30A10|VAC14|KLF11|PPP1R15A|TPCN1|BCLAF1|BPHL|PSMA6|BCL2L12|OSBPL8|UBE2I|LYRM4|CCNL1|-|PTP4A1|DDX20|TOPORS|DEDD2|NPM3|PDK4|TSNAX|CASP4|TRIM27|LAS1L|NLN|TOR3A|ARHGEF5|NR1I3|-|EPAS1|-|RARA|-|TAF11|SNX7|-|CCT7|SNX17|CDC16|RAB5B|TBPL…
GO:0019752	carboxylic acid metabolic process	biological_process	1.5552e-06	ENSBTAG00000000974,ENSBTAG00000009462,ENSBTAG00000018831,ENSBTAG00000014069,ENSBTAG00000001932,ENSBTAG00000016415,ENSBTAG00000007884,ENSBTAG00000000505,ENSBTAG00000047324,ENSBTAG00000047676,ENSBTAG00000004211,ENSBTAG00000004833,ENSBTAG00000003989,ENSBTAG00000032996,ENSBTAG00000006112,ENSBTAG00000034776,ENSBTAG00000011917,ENSBTAG00000005403,ENSBTAG00000020028,ENSBTAG00000020518,ENSBTAG00000015654,…	IARS|MDH2|DAO|PDK4|CRAT|LTA4H|SREBF1|KYAT3|-|-|TNFRSF1A|NIT2|-|P4HA1|SPRTN|DDAH1|GPAM|ADI1|RBP1|PARK7|PON1|TARS|-|PSAT1|GLUL|ACAD11|HADHA|MAT2A|FAAH|ABAT|MGST2|-|GLDC|NR1H4|-|ACO1|HOGA1|SARS|FARS2|EHHADH|MLXIPL|DARS2|-|CYP2C18|-|PROX1|PM20D1|TAT|HADH|PON3|GLS2|SERINC1|
GO:0043229	intracellular organelle	cellular_component	2.8248e-06	ENSBTAG00000007578,ENSBTAG00000024255,ENSBTAG00000010442,ENSBTAG00000007071,ENSBTAG00000014649,ENSBTAG00000047874,ENSBTAG00000003390,ENSBTAG00000009153,ENSBTAG00000014029,ENSBTAG00000019160,ENSBTAG00000018538,ENSBTAG00000005743,ENSBTAG00000002829,ENSBTAG00000013866,ENSBTAG00000022799,ENSBTAG00000016899,ENSBTAG00000001311,ENSBTAG00000011855,ENSBTAG00000019949,ENSBTAG00000003415,ENSBTAG00000020305,…	SHTN1|-|PANK1|RAI14|CPT2|PRPF38B|SF3A1|MLXIPL|HERC4|GLOD4|CEP70|-|TCP1|-|NOTCH1|MED8|MORF4L2|EXOSC8|DBR1|ESD|TOR1A|-|THAP5|PARP1|RBMX2|NIT1|SMU1|-|FIS1|OVCA2|SLC2A4RG|LASP1|FAM120A|DLC1|HSPA13|MRPL27|DLG1|HOMER2|DDX24|TOB1|-|OGDH|NOTCH2|CCT2|IFRD1|PARP9|ELP1|-|PSMA4|IFI35|IST1|SNRPB2|MOSPD3|SPRTN|LAPTM4A|DDX54|HGSNAT|POLR2A|ZDHHC9|TNRC6A|NR1D2|GLYR1|TIAL1|MAPKAPK2|KPNA4|MYO18A|ABAT|-|SWAP70|DST|L…
GO:0031090	organelle membrane	cellular_component	4.0889e-06	ENSBTAG00000031752,ENSBTAG00000003424,ENSBTAG00000005807,ENSBTAG00000020130,ENSBTAG00000003728,ENSBTAG00000013528,ENSBTAG00000010923,ENSBTAG00000044053,ENSBTAG00000017711,ENSBTAG00000015804,ENSBTAG00000017120,ENSBTAG00000000019,ENSBTAG00000006690,ENSBTAG00000012107,ENSBTAG00000023795,ENSBTAG00000011102,ENSBTAG00000017423,ENSBTAG00000008438,ENSBTAG00000011883,ENSBTAG00000015354,ENSBTAG00000033182,…	-|BET1|MICU1|CLCN3|NDUFS4|CHMP7|RAB9A|SLC17A5|WHAMM|SIGMAR1|PHB|SERINC1|ARCN1|SLC25A28|VAC14|TPCN1|TMEM214|ARFIP1|ARL1|ZDHHC9|HGSNAT|PLRG1|ANXA7|ANKLE2|MYO18A|-|BAK1|MRPL42|LAMTOR1|-|TMEM199|ATP6V1B2|SEC16B|TST|CYP1A1|PDCD6|ERBB2|ACAD11|TRIM27|-|CASP4|DER
GO:0005832	chaperonin-containing T-complex	cellular_component	5.4007e-06	ENSBTAG00000004531,ENSBTAG00000002829,ENSBTAG00000019156,ENSBTAG00000012756,ENSBTAG00000014233,ENSBTAG00000008184	CCT4|TCP1|CCT2|CCT7|-|CCT6A|
GO:0032991	macromolecular complex	cellular_component	5.8918e-06	ENSBTAG00000003221,ENSBTAG00000003201,ENSBTAG00000005905,ENSBTAG00000011145,ENSBTAG00000018717,ENSBTAG00000014233,ENSBTAG00000003851,ENSBTAG00000033107,ENSBTAG00000009362,ENSBTAG00000032996,ENSBTAG00000009683,ENSBTAG00000020192,ENSBTAG00000005492,ENSBTAG00000003775,ENSBTAG00000019218,ENSBTAG00000000458,ENSBTAG00000003711,ENSBTAG00000018542,ENSBTAG00000001602,ENSBTAG00000002210,ENSBTAG00000000871,…	ATF7IP|FNTA|TOPORS|NDUFA4|DDX20|-|CCNL1|OSMR|SYNE1|P4HA1|PSMA6|PPP2R5C|CCNY|C8B|ATP6V0A1|DYNC1LI2|EPAS1|-|IL4R|LAS1L|TRIM27|CASP4|PON1|PSMB6|LAMTOR1|CLCC1|ING4|BAK1|ULK1|MRPL42|-|RNF8|WBP11|JUP|TPM2|COG3|PLRG1|CACYBP|HNRNPH2|PPP1R15A|KPNA3|KRT8|TMEM214|RPA1|ATP1A1|LIFR|VAC14|ARCN1|SMARCC2|NUP43|UBE4A|EBNA1BP2|ORC6|MICU1|PSMB3|CHMP7|NDUFS4|BRCC3|HYOU1|HSP90AA1|ABCG5|ITGB5|FLOT1|-|ITGAM|UBAP2L|CSNK…
GO:0005576	extracellular region	cellular_component	6.36e-06	ENSBTAG00000000134,ENSBTAG00000019218,ENSBTAG00000021466,ENSBTAG00000014006,ENSBTAG00000021746,ENSBTAG00000016204,ENSBTAG00000048082,ENSBTAG00000020884,ENSBTAG00000031160,ENSBTAG00000015654,ENSBTAG00000015212,ENSBTAG00000012684,ENSBTAG00000013390,ENSBTAG00000011823,ENSBTAG00000009462,ENSBTAG00000009051,ENSBTAG00000002275,ENSBTAG00000011145,ENSBTAG00000046385,ENSBTAG00000009683,ENSBTAG00000004003,…	MPDU1|ATP6V0A1|COL3A1|TOR3A|ANXA5|C1RL|CL46|CASP4|-|PON1|IFNAR2|CCL19|PSMB6|CLSTN1|MDH2|MMP19|PTP4A1|NDUFA4|RAB5A|PSMA6|F9|C8B|RBKS|CCNY|BPHL|PM20D1|-|LIFR|ATP1A1|ALDOB|RAB9A|CCL24|CD47|HUWE1|PSMB3|LAMTOR1|SEMA4B|MPP6|-|PLA2G12B|-|ACO1|JUP|ISG15|TNFSF10|ANXA7|BMP1|ARL1|CACYBP|PARK7|FAT1|TFPI2|GLUL|TARS|SORL1|UQCR10|CD63|FURIN|IL1RN|HYOU1|MAOB|HSP90AA1|ITGB5|NIT2|FLOT1|ITGAM|-|PTGR1|TAX1BP1|MGRN1|…
GO:0006082	organic acid metabolic process	biological_process	7.0246e-06	ENSBTAG00000004833,ENSBTAG00000004211,ENSBTAG00000047676,ENSBTAG00000003989,ENSBTAG00000032996,ENSBTAG00000047324,ENSBTAG00000000505,ENSBTAG00000001932,ENSBTAG00000014069,ENSBTAG00000016415,ENSBTAG00000007884,ENSBTAG00000018831,ENSBTAG00000009462,ENSBTAG00000000974,ENSBTAG00000015038,ENSBTAG00000031010,ENSBTAG00000013631,ENSBTAG00000020873,ENSBTAG00000007507,ENSBTAG00000014261,ENSBTAG00000015654,…	NIT2|TNFRSF1A|-|-|P4HA1|-|KYAT3|CRAT|PDK4|LTA4H|SREBF1|DAO|MDH2|IARS|HADHA|ACAD11|GLUL|MAT2A|FAAH|TARS|PON1|-|PSAT1|DDAH1|PARK7|ADI1|GPAM|RBP1|SPRTN|B3GAT2|-|CYP2C18|-|DARS2|SARS|HOGA1|FARS2|MLXIPL|EHHADH|MGST2|ABAT|NR1H4|-|ACO1|-|GLDC|GLS2|SERINC1|HADH|PON3|TAT|PM20D1|PROX1|-|
GO:0043436	oxoacid metabolic process	biological_process	7.7441e-06	ENSBTAG00000009462,ENSBTAG00000000974,ENSBTAG00000018831,ENSBTAG00000016415,ENSBTAG00000007884,ENSBTAG00000014069,ENSBTAG00000001932,ENSBTAG00000000505,ENSBTAG00000047324,ENSBTAG00000032996,ENSBTAG00000003989,ENSBTAG00000004211,ENSBTAG00000047676,ENSBTAG00000004833,ENSBTAG00000020817,ENSBTAG00000006112,ENSBTAG00000005403,ENSBTAG00000011917,ENSBTAG00000020028,ENSBTAG00000020518,ENSBTAG00000034776,…	MDH2|IARS|DAO|LTA4H|SREBF1|PDK4|CRAT|KYAT3|-|P4HA1|-|TNFRSF1A|-|NIT2|B3GAT2|SPRTN|ADI1|GPAM|RBP1|PARK7|DDAH1|PSAT1|-|PON1|TARS|FAAH|MAT2A|GLUL|HADHA|ACAD11|GLDC|-|ACO1|NR1H4|-|MGST2|ABAT|EHHADH|MLXIPL|SARS|HOGA1|FARS2|DARS2|CYP2C18|-|-|PROX1|PM20D1|TAT|PON3|HADH|SERINC1|GLS2|
GO:0006520	cellular amino acid metabolic process	biological_process	1.1074e-05	ENSBTAG00000000505,ENSBTAG00000004358,ENSBTAG00000047676,ENSBTAG00000000011,ENSBTAG00000004833,ENSBTAG00000003989,ENSBTAG00000032996,ENSBTAG00000021779,ENSBTAG00000004038,ENSBTAG00000025903,ENSBTAG00000020023,ENSBTAG00000018854,ENSBTAG00000013596,ENSBTAG00000000974,ENSBTAG00000018831,ENSBTAG00000018072,ENSBTAG00000012721,ENSBTAG00000012962,ENSBTAG00000014261,ENSBTAG00000013960,ENSBTAG00000009284,…	KYAT3|DARS2|-|-|NIT2|-|P4HA1|MGST2|ABAT|GLDC|-|-|NR1H4|IARS|DAO|FARS2|HOGA1|SARS|TARS|PSAT1|GLS2|GLUL|SERINC1|MAT2A|SPRTN|PM20D1|TAT|DDAH1|ADI1|
GO:0044267	cellular protein metabolic process	biological_process	1.2375e-05	ENSBTAG00000003201,ENSBTAG00000014069,ENSBTAG00000014233,ENSBTAG00000009462,ENSBTAG00000002275,ENSBTAG00000019944,ENSBTAG00000005905,ENSBTAG00000032996,ENSBTAG00000009683,ENSBTAG00000004427,ENSBTAG00000038866,ENSBTAG00000003851,ENSBTAG00000005492,ENSBTAG00000020192,ENSBTAG00000021466,ENSBTAG00000014567,ENSBTAG00000001815,ENSBTAG00000000871,ENSBTAG00000013390,ENSBTAG00000012684,ENSBTAG00000019838,…	FNTA|PDK4|-|MDH2|PTP4A1|METAP2|TOPORS|P4HA1|PSMA6|OSBPL8|UBE2I|CCNL1|CCNY|PPP2R5C|COL3A1|MYLK|ARHGEF5|TRIM27|PSMB6|CCL19|SHC1|EHHADH|FARS2|FOXO3|ARAF|ACO1|-|MRPL42|ULK1|ING4|BAK1|ANKLE2|RNF8|ISG15|COG3|PPP1R15A|PPME1|PROX1|UBE4A|NDUFS4|HUWE1|PSMB3|SIK2|FURIN|BRCC3|PTEN|HSP90AA1|FLOT1|CTDSP2|-|SCYL2|CSNK2A2|USF3|IREB2|PARK7|GTPBP4|MRPS34|ST3GAL2|-|SORL1|EIF4EBP2|TARS|PSMD2|SARS|CCT4|PTPN3|DDIT3|UB…
GO:0050821	protein stabilization	biological_process	1.3586e-05	ENSBTAG00000020518,ENSBTAG00000014917,ENSBTAG00000008184,ENSBTAG00000006255,ENSBTAG00000011190,ENSBTAG00000017120,ENSBTAG00000019156,ENSBTAG00000002829,ENSBTAG00000004531,ENSBTAG00000017212,ENSBTAG00000009498,ENSBTAG00000007537,ENSBTAG00000006270,ENSBTAG00000012756,ENSBTAG00000009960,ENSBTAG00000011876,ENSBTAG00000017907	PARK7|GTPBP4|CCT6A|MDM4|FLNA|PHB|CCT2|TCP1|CCT4|HYPK|PTEN|PEX19|HSP90AA1|CCT7|FLOT1|MORC3|COG3|
GO:0000502	proteasome complex	cellular_component	1.4575e-05	ENSBTAG00000006564,ENSBTAG00000009683,ENSBTAG00000003830,ENSBTAG00000013390,ENSBTAG00000021461,ENSBTAG00000021288,ENSBTAG00000005660,ENSBTAG00000014440,ENSBTAG00000000990,ENSBTAG00000007685	-|PSMA6|PSMB3|PSMB6|PSMD3|PSMB4|PSMD2|PSMA4|-|PSMB1|
GO:0045296	cadherin binding	molecular_function	2.1903e-05	ENSBTAG00000020378,ENSBTAG00000019160,ENSBTAG00000015327,ENSBTAG00000014295,ENSBTAG00000012383,ENSBTAG00000007578,ENSBTAG00000017685,ENSBTAG00000004283,ENSBTAG00000002411,ENSBTAG00000008438,ENSBTAG00000020518,ENSBTAG00000021879,ENSBTAG00000019883,ENSBTAG00000006323,ENSBTAG00000027612,ENSBTAG00000030587,ENSBTAG00000009948,ENSBTAG00000011190,ENSBTAG00000015991,ENSBTAG00000009755,ENSBTAG00000001987,…	DLG1|GLOD4|SPTAN1|CAPZA1|CHMP5|SHTN1|JUP|PPFIBP1|CTNND1|ARFIP1|PARK7|VCL|IST1|SNX9|PPME1|LASP1|TRIM25|FLNA|CDH1|GOLGA3|SWAP70|PSMB6|TJP2|
GO:0010033	response to organic substance	biological_process	3.5493e-05	ENSBTAG00000023417,ENSBTAG00000012500,ENSBTAG00000018474,ENSBTAG00000006633,ENSBTAG00000009153,ENSBTAG00000031544,ENSBTAG00000022799,ENSBTAG00000019497,ENSBTAG00000003806,ENSBTAG00000020305,ENSBTAG00000012244,ENSBTAG00000000837,ENSBTAG00000007591,ENSBTAG00000005967,ENSBTAG00000047926,ENSBTAG00000014970,ENSBTAG00000009960,ENSBTAG00000002828,ENSBTAG00000019665,ENSBTAG00000011931,ENSBTAG00000003889,…	RUVBL2|RARA|IL6R|IRF3|MLXIPL|DDIT3|NOTCH1|ILDR2|ECM1|TOR1A|TUBA1B|PARP1|CHUK|UBR2|OVCA2|-|FLOT1|-|IL1RN|CD63|PER1|TEAD2|ITGB5|HOMER2|SASH1|RNF5|AR|IL6ST|COL4A1|CDH1|GLUL|MX2|-|HADHA|PARP9|EIF4EBP2|CYFIP1|RBP1|IL20RA|USP9Y|ISG15|JUP|FGFR2|NR1D2|AOC1|KANK1|FOXO3|LAMTOR1|BCL9L|-|MAPKAPK2|NR1H4|BAK1|ABAT|CCL24|PHB|IL13RA1|NDUFS4|SESN3|SIK2|PPP1R15A|ATP1A1|LIFR|TRIM25|OSMR|HIPK2|TNFRSF1A|PLSCR4|OSBPL8…
GO:0043234	protein complex	cellular_component	4.0403e-05	ENSBTAG00000001407,ENSBTAG00000007510,ENSBTAG00000027069,ENSBTAG00000021461,ENSBTAG00000020123,ENSBTAG00000020378,ENSBTAG00000023997,ENSBTAG00000046161,ENSBTAG00000001826,ENSBTAG00000016349,ENSBTAG00000015038,ENSBTAG00000019156,ENSBTAG00000015991,ENSBTAG00000011266,ENSBTAG00000007909,ENSBTAG00000022255,ENSBTAG00000017745,ENSBTAG00000000546,ENSBTAG00000006029,ENSBTAG00000016894,ENSBTAG00000004991,…	AP3S2|PXMP2|FAM103A1|PSMD3|AUP1|DLG1|VAMP8|-|SASH1|TEAD2|HADHA|CCT2|CDH1|ZBTB16|NOTCH2|AR|IL6ST|TOB1|OGDH|CYFIP1|ELP1|PSMB4|PSMA4|STIM1|RUVBL2|PANK1|UTP6|-|SHTN1|BOLA|TCP1|-|MLXIPL|EXOSC8|PEX19|NOTCH1|MED8|CAPZA1|MORF4L2|MAPKAP1|SKA2|EIF3D|RBMX2|PARP1|PCM1|CHUK|TUBA1B|-|PFDN6|PPP2R3A|KLHL13|-|PIGR|FIS1|HBQ1|BACH1|TNFRSF1A|COG4|POLR2I|HYPK|MLST8|IARS|UBE4B|XPOT|-|DSP|GPD1|PHKA2|MAP3K5|ERBB2|PDCD6|…
GO:0008152	metabolic process	biological_process	4.2222e-05	ENSBTAG00000015541,ENSBTAG00000002370,ENSBTAG00000047324,ENSBTAG00000008446,ENSBTAG00000021720,ENSBTAG00000020378,ENSBTAG00000046161,ENSBTAG00000018286,ENSBTAG00000003423,ENSBTAG00000022564,ENSBTAG00000003757,ENSBTAG00000019156,ENSBTAG00000000546,ENSBTAG00000006029,ENSBTAG00000017656,ENSBTAG00000007909,ENSBTAG00000047739,ENSBTAG00000021791,ENSBTAG00000004991,ENSBTAG00000012972,ENSBTAG00000023955,…	DLC1|ZNF792|-|TYW1|MRPL27|DLG1|-|RNF181|DDX24|-|DNAJA2|CCT2|TOB1|OGDH|-|NOTCH2|-|PARP9|ELP1|CYP2U1|-|IST1|PSMA4|SPRTN|SNRPB2|PANK1|-|PLPP1|-|TCP1|-|SF3A1|HERC4|MLXIPL|ASMTL|EXOSC8|NOTCH1|MORF4L2|MED8|ESD|EIF3D|DBR1|MGAM|PARP1|RBMX2|TOR1A|-|PON3|-|-|NIT1|KLHL13|SLC2A4RG|FIS1|NFIA|TNFRSF1A|BACH1|-|HIPK2|WEE1|ELF2|RXRB|PPP1R1A|CDC123|GPI|Mail|LTA4H|SREBF1|HPF1|DHX8|-|PRKD3|IGFBP4|-|UBE4B|DDX58|PHKA2…
GO:0044424	intracellular part	cellular_component	4.4576e-05	ENSBTAG00000001407,ENSBTAG00000007510,ENSBTAG00000000243,ENSBTAG00000004173,ENSBTAG00000021461,ENSBTAG00000027069,ENSBTAG00000017287,ENSBTAG00000023997,ENSBTAG00000003889,ENSBTAG00000020123,ENSBTAG00000046588,ENSBTAG00000025413,ENSBTAG00000016349,ENSBTAG00000011647,ENSBTAG00000005285,ENSBTAG00000016879,ENSBTAG00000015038,ENSBTAG00000022255,ENSBTAG00000015991,ENSBTAG00000011266,ENSBTAG00000013013,…	AP3S2|PXMP2|HEBP2|UBXN8|PSMD3|FAM103A1|DRAM1|VAMP8|PER1|AUP1|DNAJB9|RNF5|TEAD2|-|MRPS33|KIAA1147|HADHA|AR|CDH1|ZBTB16|GMPS|ETFRF1|CYFIP1|PSMB4|STIM1|-|SDHAF4|APMAP|B3GAT2|SLC25A25|RUVBL2|-|CHMP5|ATP11C|UTP6|MPP1|IRF3|MORC3|PARVA|MGST2|PEX19|MAPKAP1|CAPZA1|SLC25A1|DUSP23|SKA2|NAMPT|CHUK|SNX10|PCM1|-|PFDN6|TUBA1B|GLT1D1|PDIA3|MDM4|-|ZBTB20|HBQ1|DNAJC5|-|POLR2I|SPTAN1|HYPK|STK19|CRAT|CAPRIN1|CALU|TP…
GO:0010608	posttranscriptional regulation of gene expression	biological_process	4.6599e-05	ENSBTAG00000006270,ENSBTAG00000025413,ENSBTAG00000009498,ENSBTAG00000000974,ENSBTAG00000019511,ENSBTAG00000017212,ENSBTAG00000003889,ENSBTAG00000007884,ENSBTAG00000002504,ENSBTAG00000009960,ENSBTAG00000014917,ENSBTAG00000018936,ENSBTAG00000020518,ENSBTAG00000021798,ENSBTAG00000019124,ENSBTAG00000016894,ENSBTAG00000019156,ENSBTAG00000000546,ENSBTAG00000007537,ENSBTAG00000000555,ENSBTAG00000038107,…	HSP90AA1|RNF5|PTEN|IARS|CDC123|HYPK|PER1|SREBF1|IREB2|FLOT1|GTPBP4|LSS|PARK7|ERBB2|EIF4EBP2|CYFIP1|CCT2|TOB1|PEX19|ACO1|MAPKAPK2|FOXO3|CCT4|TCP1|RARA|COG3|TNRC6A|MORC3|CCT7|MDM4|CCT6A|POLR2D|PPP1R15A|MAGOH|PHB|EIF3D|FLNA|
GO:0031967	organelle envelope	cellular_component	6.8538e-05	ENSBTAG00000008528,ENSBTAG00000015804,ENSBTAG00000017120,ENSBTAG00000010196,ENSBTAG00000020305,ENSBTAG00000013528,ENSBTAG00000003728,ENSBTAG00000005807,ENSBTAG00000002049,ENSBTAG00000031752,ENSBTAG00000007236,ENSBTAG00000040295,ENSBTAG00000000837,ENSBTAG00000004850,ENSBTAG00000007900,ENSBTAG00000009713,ENSBTAG00000012107,ENSBTAG00000020218,ENSBTAG00000011912,ENSBTAG00000006769,ENSBTAG00000007234,…	SLC25A1|SIGMAR1|PHB|NUP43|TOR1A|CHMP7|NDUFS4|MICU1|HADH|-|PCM1|CHCHD2|PARP1|KPNA3|FIS1|-|SLC25A28|ANXA7|SLC25A25|-|PLRG1|CACYBP|SLC25A44|-|MRPL42|KPNA4|-|BAK1|MGST2|-|XPOT|MX2|ACAD11|TRIM27|HADHA|UQCR10|SORL1|TST|GPAM|PARK7|-|GTPBP4|PGRMC2|SYNE1|-|OSBPL8|MRPL27|PDK4|NDUFA4|-|MRPS33|RSAD2|MDH2|DAO|-|MAOB|
GO:0031975	envelope	cellular_component	6.8538e-05	ENSBTAG00000002049,ENSBTAG00000005807,ENSBTAG00000000837,ENSBTAG00000031752,ENSBTAG00000007236,ENSBTAG00000040295,ENSBTAG00000020305,ENSBTAG00000013528,ENSBTAG00000003728,ENSBTAG00000008528,ENSBTAG00000015804,ENSBTAG00000017120,ENSBTAG00000010196,ENSBTAG00000012107,ENSBTAG00000009713,ENSBTAG00000007900,ENSBTAG00000004850,ENSBTAG00000006769,ENSBTAG00000001107,ENSBTAG00000007234,ENSBTAG00000020218,…	HADH|MICU1|PARP1|-|PCM1|CHCHD2|TOR1A|CHMP7|NDUFS4|SLC25A1|SIGMAR1|PHB|NUP43|SLC25A28|-|FIS1|KPNA3|-|CACYBP|PLRG1|ANXA7|SLC25A25|BAK1|-|MGST2|MRPL42|KPNA4|-|SLC25A44|TST|UQCR10|SORL1|XPOT|-|MX2|TRIM27|ACAD11|HADHA|PGRMC2|GTPBP4|GPAM|PARK7|-|-|OSBPL8|SYNE1|-|MAOB|NDUFA4|MRPS33|-|RSAD2|MDH2|DAO|MRPL27|PDK4|
GO:0019538	protein metabolic process	biological_process	7.0055e-05	ENSBTAG00000019725,ENSBTAG00000006122,ENSBTAG00000003830,ENSBTAG00000003728,ENSBTAG00000020272,ENSBTAG00000001294,ENSBTAG00000027612,ENSBTAG00000010978,ENSBTAG00000033339,ENSBTAG00000008321,ENSBTAG00000014707,ENSBTAG00000000917,ENSBTAG00000017907,ENSBTAG00000019625,ENSBTAG00000011234,ENSBTAG00000005039,ENSBTAG00000018072,ENSBTAG00000002708,ENSBTAG00000018854,ENSBTAG00000000555,ENSBTAG00000017064,…	UBE4A|HUWE1|PSMB3|NDUFS4|SIK2|PPP1R15A|PPME1|PROX1|ANKLE2|RNF8|ISG15|BMP1|COG3|EHHADH|FOXO3|ARAF|FARS2|MRPL42|-|ACO1|ING4|BAK1|-|ULK1|CASP4|NLN|TRIM27|CCL19|PSMB6|SHC1|COL3A1|MYLK|C1RL|ARHGEF5|PSMA6|P4HA1|F9|UBE2I|CCNL1|OSBPL8|PPP2R5C|CCNY|FNTA|PDK4|PTP4A1|MMP19|-|MDH2|TOPORS|METAP2|UBE2R2|-|PPM1F|PIGL|UBR2|MAGOH|MGRN1|SNX9|POLE3|MESD|-|-|B3GALT5|TRIM38|CCT7|CDC16|RARA|IL6R|PSMD2|PTPN3|DDIT3|CCT4…
GO:0044446	intracellular organelle part	cellular_component	7.9856e-05	ENSBTAG00000013596,ENSBTAG00000000854,ENSBTAG00000008120,ENSBTAG00000005138,ENSBTAG00000018646,ENSBTAG00000024701,ENSBTAG00000004204,ENSBTAG00000014064,ENSBTAG00000000132,ENSBTAG00000005012,ENSBTAG00000009948,ENSBTAG00000013423,ENSBTAG00000010225,ENSBTAG00000011190,ENSBTAG00000017711,ENSBTAG00000017120,ENSBTAG00000001489,ENSBTAG00000038116,ENSBTAG00000024381,ENSBTAG00000024781,ENSBTAG00000005589,…	NR1H4|SEC16B|TMEM199|BCL9L|ATP6V1B2|-|GPR107|FGFR2|EIF4A1|HSPH1|TRIM25|GLRX5|POLR2D|FLNA|WHAMM|PHB|TUBA1A|TGOLN2|MAN1A1|-|STK19|HYPK|POLR2I|UAP1|PGRMC2|SNAPIN|DERL2|-|NUBP2|PDCD6|TST|-|TXNL4B|DSP|XPOT|ACAD11|MAPKAP1|CAPZA1|MGST2|PEX19|MORC3|UTP6|ATP11C|SLC25A25|RUVBL2|DNAJC5|-|TUBA1B|CHUK|SNX10|PCM1|NAMPT|SLC25A1|SKA2|DUSP23|TEAD2|-|MRPS33|VAMP8|AUP1|PER1|FAM103A1|UBXN8|PXMP2|AP3S2|B3GAT2|STIM1|A…
GO:0051082	unfolded protein binding	molecular_function	8.0384e-05	ENSBTAG00000008184,ENSBTAG00000006270,ENSBTAG00000014233,ENSBTAG00000002829,ENSBTAG00000004531,ENSBTAG00000010723,ENSBTAG00000020305,ENSBTAG00000019156,ENSBTAG00000003757,ENSBTAG00000012756,ENSBTAG00000016265	CCT6A|HSP90AA1|-|TCP1|CCT4|PFDN6|TOR1A|CCT2|DNAJA2|CCT7|-|
GO:0019773	proteasome core complex, alpha-subunit complex	cellular_component	8.4174e-05	ENSBTAG00000000990,ENSBTAG00000014440,ENSBTAG00000006564,ENSBTAG00000009683	-|PSMA4|-|PSMA6|
GO:0070887	cellular response to chemical stimulus	biological_process	8.6422e-05	ENSBTAG00000012849,ENSBTAG00000022255,ENSBTAG00000017745,ENSBTAG00000015991,ENSBTAG00000019124,ENSBTAG00000016894,ENSBTAG00000020518,ENSBTAG00000015638,ENSBTAG00000014970,ENSBTAG00000002828,ENSBTAG00000009960,ENSBTAG00000010322,ENSBTAG00000011931,ENSBTAG00000019665,ENSBTAG00000016349,ENSBTAG00000013755,ENSBTAG00000009498,ENSBTAG00000025413,ENSBTAG00000001826,ENSBTAG00000003806,ENSBTAG00000006938,…	COL4A1|AR|IL6ST|CDH1|EIF4EBP2|CYFIP1|PARK7|IL20RA|-|-|FLOT1|HYOU1|CD63|IL1RN|TEAD2|ITGB5|PTEN|RNF5|SASH1|ECM1|PPM1F|TOR1A|TUBA1B|CHCHD2|CHUK|PARP1|UBR2|MDM4|RUVBL2|-|RARA|IRF3|IL6R|MPP1|MLXIPL|PARVA|DDIT3|NOTCH1|ATP6V1G1|GPD1|MGST1|DDX58|CCL19|CMPK2|IFNAR2|PDCD6|ERBB2|SHC1|CYP1A1|MAP3K5|TJP2|COL3A1|IL4R|EPAS1|DDAH1|NCOA1|NR1I3|CASP6|DERL2|ARHGEF5|OSMR|HIPK2|TNFRSF1A|PLXNA4|PLSCR4|COL4A2|OSBPL8|AQ…
GO:0016491	oxidoreductase activity	molecular_function	9.1727e-05	ENSBTAG00000018813,ENSBTAG00000001288,ENSBTAG00000011145,ENSBTAG00000022564,ENSBTAG00000009462,ENSBTAG00000018831,ENSBTAG00000021368,ENSBTAG00000047676,ENSBTAG00000032996,ENSBTAG00000047324,ENSBTAG00000005403,ENSBTAG00000011720,ENSBTAG00000018542,ENSBTAG00000020518,ENSBTAG00000027049,ENSBTAG00000019953,ENSBTAG00000017996,ENSBTAG00000001392,ENSBTAG00000015038,ENSBTAG00000031010,ENSBTAG00000006029,…	IDH3B|MAOB|NDUFA4|-|MDH2|DAO|-|-|P4HA1|-|ADI1|HSD17B6|-|PARK7|SDHAF4|CYBB|-|RDH16|HADHA|ACAD11|OGDH|MGST1|GPD1|CYP1A1|UQCR10|-|CYP2U1|AOC1|GLYR1|EHHADH|-|MGST2|GLDC|-|-|-|CYP2C18|-|-|H6PD|PTGR1|PDIA3|GLRX5|FMO4|-|OSGIN1|HADH|LDHD|NDUFS4|
GO:0005743	mitochondrial inner membrane	cellular_component	0.00011913	ENSBTAG00000002049,ENSBTAG00000005807,ENSBTAG00000031752,ENSBTAG00000030650,ENSBTAG00000000913,ENSBTAG00000003728,ENSBTAG00000008528,ENSBTAG00000007332,ENSBTAG00000015038,ENSBTAG00000017120,ENSBTAG00000012107,ENSBTAG00000009713,ENSBTAG00000011917,ENSBTAG00000020518,ENSBTAG00000018542,ENSBTAG00000047676,ENSBTAG00000011912,ENSBTAG00000024781,ENSBTAG00000014460,ENSBTAG00000001288,ENSBTAG00000002708,…	HADH|MICU1|-|TST|UQCR10|NDUFS4|SLC25A1|-|HADHA|PHB|SLC25A28|-|GPAM|PARK7|-|-|SLC25A25|-|-|MAOB|MRPL42|NDUFA4|RSAD2|MRPS33|-|MDH2|PDK4|MRPL27|-|SLC25A44|
GO:0005515	protein binding	molecular_function	0.00013456	ENSBTAG00000027612,ENSBTAG00000020125,ENSBTAG00000015358,ENSBTAG00000010423,ENSBTAG00000001246,ENSBTAG00000010978,ENSBTAG00000006690,ENSBTAG00000000598,ENSBTAG00000004850,ENSBTAG00000001294,ENSBTAG00000009267,ENSBTAG00000011102,ENSBTAG00000020130,ENSBTAG00000005807,ENSBTAG00000026275,ENSBTAG00000001066,ENSBTAG00000000742,ENSBTAG00000018854,ENSBTAG00000000428,ENSBTAG00000017064,ENSBTAG00000012987,…	PPME1|RBFOX2|ALDOB|LIFR|ATP1A1|PROX1|ARCN1|-|KPNA3|PPP1R15A|UHRF1BP1|TPCN1|CLCN3|MICU1|CCL24|-|AMOTL2|-|BAK1|ING4|ULK1|EHHADH|KANK1|FOXO3|LAMTOR1|ARAF|CACYBP|SH3YL1|ARL1|ARFIP1|TCEAL8|ANKLE2|TPM2|ANXA7|RNF8|TNFSF10|JUP|TSC22D3|COL3A1|ATP6V0A1|DYNC1LI2|EPAS1|JAG1|CCL19|PSMB6|IFNAR2|PON1|SHC1|CASP4|ABLIM1|TRIM27|NDUFA4|DDX20|-|TOPORS|FNTA|CLSTN1|GOSR1|CCNY|CLMN|CRY2|SYNE1|OSMR|PSMA6|UBE2I|CCNL1|BCL…
GO:0003723	RNA binding	molecular_function	0.00015303	ENSBTAG00000002210,ENSBTAG00000003366,ENSBTAG00000015106,ENSBTAG00000026962,ENSBTAG00000017367,ENSBTAG00000030650,ENSBTAG00000009683,ENSBTAG00000009362,ENSBTAG00000038866,ENSBTAG00000007802,ENSBTAG00000016415,ENSBTAG00000008339,ENSBTAG00000016335,ENSBTAG00000016744,ENSBTAG00000009462,ENSBTAG00000000974,ENSBTAG00000019944,ENSBTAG00000011190,ENSBTAG00000006122,ENSBTAG00000016838,ENSBTAG00000003407,…	LAS1L|DDX58|DSP|XPOT|IFIT5|TST|PSMA6|SYNE1|UBE2I|BCLAF1|LTA4H|DHX8|NPM3|CAPRIN1|MDH2|IARS|METAP2|FLNA|HUWE1|SRPK1|SF3B6|KIAA0430|POLR2D|RBFOX2|ARCN1|TRIM25|CCT6A|OAS2|EIF4A1|ANXA7|HNRNPH2|DDX54|TNRC6A|FARS2|ACO1|MRPL42|TIAL1|RPF2|MYO18A|-|SNRNP200|DHX58|-|CLUH|PARK7|GTPBP4|SNRPB2|UBAP2L|FAM120A|ZCCHC24|FAM103A1|IREB2|KYAT3|MRPL27|DDX24|HSP90AA1|EIF3D|DBR1|PRRC2C|TUBA1B|EIF1AX|-|RBMX2|PARP1|PDIA3|…
GO:0005829	cytosol	cellular_component	0.00015843	ENSBTAG00000021791,ENSBTAG00000004991,ENSBTAG00000013013,ENSBTAG00000019156,ENSBTAG00000003757,ENSBTAG00000032859,ENSBTAG00000014440,ENSBTAG00000019883,ENSBTAG00000008696,ENSBTAG00000015541,ENSBTAG00000017715,ENSBTAG00000016349,ENSBTAG00000023997,ENSBTAG00000003889,ENSBTAG00000010723,ENSBTAG00000012244,ENSBTAG00000007591,ENSBTAG00000007236,ENSBTAG00000016567,ENSBTAG00000020430,ENSBTAG00000006633,…	PARP9|ELP1|GMPS|CCT2|DNAJA2|-|PSMA4|IST1|FAM120A|DLC1|HOMER2|TEAD2|VAMP8|PER1|PFDN6|TUBA1B|CHUK|PCM1|HBQ1|GLT1D1|IRF3|CHMP5|PANK1|RAI14|RUVBL2|MAPKAP1|ASMTL|PEX19|MLXIPL|HERC4|PARVA|-|TCP1|-|IFIT5|PSAT1|ERBB2|TJP2|GPD1|-|TXNL4B|XPOT|DDX58|UAP1|NCOA1|SNAPIN|CASP6|ELF2|BACH1|TGOLN2|IARS|MAN1A1|PRKD3|GPI|LTA4H|CAPRIN1|SRPK1|FLNA|NUPR1|WHAMM|DTX3L|TRIM25|CCT6A|OAS2|STOM|POLR2D|ZDHHC9|HSPH1|KPNA4|ATP6…
GO:0044422	organelle part	cellular_component	0.00015903	ENSBTAG00000009362,ENSBTAG00000046385,ENSBTAG00000032996,ENSBTAG00000020192,ENSBTAG00000021223,ENSBTAG00000003201,ENSBTAG00000003221,ENSBTAG00000004961,ENSBTAG00000011823,ENSBTAG00000011145,ENSBTAG00000009462,ENSBTAG00000004899,ENSBTAG00000001021,ENSBTAG00000013390,ENSBTAG00000019218,ENSBTAG00000011569,ENSBTAG00000000458,ENSBTAG00000008321,ENSBTAG00000014759,ENSBTAG00000044007,ENSBTAG00000017685,…	SYNE1|RAB5A|P4HA1|PPP2R5C|CRY2|FNTA|ATF7IP|GOSR1|CLSTN1|NDUFA4|MDH2|ABLIM1|CYP1A1|PSMB6|ATP6V0A1|AADAC|DYNC1LI2|RNF8|WBP11|KLF12|JUP|TPM2|ARL1|PLRG1|CACYBP|HNRNPH2|BAK1|RPF2|MRPL42|NUP43|ARL4D|ERGIC1|SERINC1|HUWE1|KPNA3|TMEM214|ATP1A1|RPA1|ARCN1|SMARCC2|ALDOB|CSNK2A2|HYOU1|MAOB|PTEN|MX2|POLR1C|-|SORL1|PARK7|B3GALT5|INTS10|DYNC1H1|DDIT3|MED10|SLC25A44|ATP6V1G1|DPY30|UBA1|LMO4|GOLGA3|CHCHD2|KIF1B|G…
GO:0030163	protein catabolic process	biological_process	0.00020511	ENSBTAG00000017714,ENSBTAG00000016764,ENSBTAG00000018854,ENSBTAG00000007685,ENSBTAG00000018841,ENSBTAG00000031544,ENSBTAG00000005660,ENSBTAG00000014707,ENSBTAG00000008321,ENSBTAG00000006564,ENSBTAG00000006242,ENSBTAG00000009948,ENSBTAG00000006255,ENSBTAG00000006323,ENSBTAG00000005967,ENSBTAG00000003830,ENSBTAG00000020305,ENSBTAG00000044064,ENSBTAG00000006122,ENSBTAG00000017120,ENSBTAG00000011190,…	C4BPB|UBA1|-|PSMB1|PTPN3|DDIT3|PSMD2|ISG15|RNF8|-|USP9Y|TRIM25|MDM4|SNX9|UBR2|PSMB3|TOR1A|RNF144A|HUWE1|PHB|FLNA|UBE2R2|UBE4A|RNF181|RNF5|TOPORS|PTEN|DNAJB9|AUP1|FURIN|UBXN8|PPP2R5C|PSMD3|-|PSMA6|-|DERL2|-|PARK7|PSMB4|PSMA4|SORL1|PSMB6|UBE4B|-|UBB|
GO:0042221	response to chemical stimulus	biological_process	0.00025185	ENSBTAG00000017685,ENSBTAG00000014707,ENSBTAG00000006242,ENSBTAG00000014064,ENSBTAG00000003001,ENSBTAG00000010976,ENSBTAG00000011234,ENSBTAG00000005138,ENSBTAG00000008120,ENSBTAG00000005419,ENSBTAG00000018024,ENSBTAG00000021273,ENSBTAG00000004038,ENSBTAG00000000428,ENSBTAG00000038107,ENSBTAG00000017416,ENSBTAG00000013596,ENSBTAG00000018854,ENSBTAG00000000555,ENSBTAG00000017120,ENSBTAG00000001987,…	JUP|ISG15|USP9Y|FGFR2|LAMTOR1|KANK1|FOXO3|BCL9L|TMEM199|AOC1|NR1D2|SEMA4B|ABAT|BAK1|MAPKAPK2|KPNA4|NR1H4|-|ACO1|PHB|SWAP70|NUPR1|CCL24|SIK2|SESN3|NDUFS4|IL13RA1|PPP1R15A|TRIM25|ARHGAP35|SLC30A10|ATP1A1|LIFR|AQP8|COL4A2|OSBPL8|BACH1|PLXNA4|PLSCR4|TNFRSF1A|HIPK2|OSMR|CRY2|-|RXRB|PDK4|SREBF1|DDX58|GPD1|MGST1|NRCAM|MAP3K5|TJP2|CYP1A1|PDCD6|ERBB2|PON1|SHC1|IFNAR2|CMPK2|CCL19|DDAH1|JAG1|IL4R|EPAS1|COL3…
GO:0044419	interspecies interaction between organisms	biological_process	0.00026254	ENSBTAG00000001988,ENSBTAG00000010923,ENSBTAG00000000871,ENSBTAG00000017367,ENSBTAG00000016838,ENSBTAG00000038375,ENSBTAG00000019883,ENSBTAG00000009948,ENSBTAG00000010978,ENSBTAG00000018523,ENSBTAG00000012383,ENSBTAG00000014970,ENSBTAG00000016887,ENSBTAG00000014707,ENSBTAG00000002939,ENSBTAG00000005039,ENSBTAG00000002829,ENSBTAG00000023997,ENSBTAG00000016061,ENSBTAG00000022799,ENSBTAG00000018854,…	EIF3D|RAB9A|TRIM27|IFIT5|SRPK1|STOM|IST1|TRIM25|PROX1|TRIM38|CHMP5|-|TAF11|ISG15|FURIN|ARAF|TCP1|VAMP8|RSAD2|NOTCH1|-|ULK1|
GO:0050839	cell adhesion molecule binding	molecular_function	0.00026416	ENSBTAG00000008438,ENSBTAG00000002411,ENSBTAG00000004283,ENSBTAG00000017685,ENSBTAG00000007578,ENSBTAG00000012383,ENSBTAG00000014295,ENSBTAG00000019160,ENSBTAG00000015327,ENSBTAG00000020378,ENSBTAG00000011770,ENSBTAG00000013390,ENSBTAG00000015106,ENSBTAG00000001987,ENSBTAG00000009755,ENSBTAG00000011190,ENSBTAG00000015991,ENSBTAG00000009948,ENSBTAG00000030587,ENSBTAG00000027612,ENSBTAG00000006323,…	ARFIP1|CTNND1|PPFIBP1|JUP|SHTN1|CHMP5|CAPZA1|GLOD4|SPTAN1|DLG1|TJP2|PSMB6|DSP|SWAP70|GOLGA3|FLNA|CDH1|TRIM25|LASP1|PPME1|SNX9|IST1|PARK7|VCL|
GO:0055114	oxidation-reduction process	biological_process	0.00027979	ENSBTAG00000011027,ENSBTAG00000017196,ENSBTAG00000013423,ENSBTAG00000016685,ENSBTAG00000002910,ENSBTAG00000019887,ENSBTAG00000015358,ENSBTAG00000012508,ENSBTAG00000002049,ENSBTAG00000003728,ENSBTAG00000006779,ENSBTAG00000001731,ENSBTAG00000005419,ENSBTAG00000046908,ENSBTAG00000019625,ENSBTAG00000018854,ENSBTAG00000025903,ENSBTAG00000000011,ENSBTAG00000011912,ENSBTAG00000006523,ENSBTAG00000024255,…	PTGR1|PDIA3|GLRX5|FMO4|-|-|ALDOB|OSGIN1|HADH|NDUFS4|LDHD|GLYR1|AOC1|-|EHHADH|-|GLDC|-|SLC25A25|-|-|CYP2C18|-|H6PD|-|PARK7|HSD17B6|ADI1|SDHAF4|CYBB|-|HADHA|ACAD11|RDH16|MGST1|GPD1|PHKA2|IL6ST|OGDH|ETFRF1|CYP1A1|-|CYP2U1|UQCR10|PDK4|IDH3B|MAOB|DAO|-|MDH2|-|NDUFA4|-|P4HA1|-|TYW1|
GO:0031647	regulation of protein stability	biological_process	0.00029122	ENSBTAG00000025413,ENSBTAG00000006270,ENSBTAG00000007537,ENSBTAG00000009498,ENSBTAG00000017212,ENSBTAG00000002829,ENSBTAG00000004531,ENSBTAG00000007884,ENSBTAG00000017907,ENSBTAG00000011876,ENSBTAG00000009960,ENSBTAG00000012756,ENSBTAG00000006255,ENSBTAG00000008184,ENSBTAG00000014917,ENSBTAG00000018936,ENSBTAG00000020518,ENSBTAG00000019156,ENSBTAG00000017120,ENSBTAG00000011190	RNF5|HSP90AA1|PEX19|PTEN|HYPK|TCP1|CCT4|SREBF1|COG3|MORC3|FLOT1|CCT7|MDM4|CCT6A|GTPBP4|LSS|PARK7|CCT2|PHB|FLNA|
GO:0004924	oncostatin-M receptor activity	molecular_function	0.0002962	ENSBTAG00000017745,ENSBTAG00000033107,ENSBTAG00000010423	IL6ST|OSMR|LIFR|
GO:0009056	catabolic process	biological_process	0.00036196	ENSBTAG00000002939,ENSBTAG00000023997,ENSBTAG00000017287,ENSBTAG00000046588,ENSBTAG00000020123,ENSBTAG00000009498,ENSBTAG00000018831,ENSBTAG00000025413,ENSBTAG00000018286,ENSBTAG00000014970,ENSBTAG00000015541,ENSBTAG00000002828,ENSBTAG00000047676,ENSBTAG00000021461,ENSBTAG00000004173,ENSBTAG00000021288,ENSBTAG00000014440,ENSBTAG00000020518,ENSBTAG00000006029,ENSBTAG00000000546,ENSBTAG00000003757,…	FURIN|VAMP8|DRAM1|DNAJB9|AUP1|PTEN|DAO|RNF5|RNF181|-|DLC1|-|-|PSMD3|UBXN8|PSMB4|PSMA4|PARK7|OGDH|TOB1|DNAJA2|-|HADHA|SORL1|PSMD2|MLXIPL|DDIT3|PTPN3|HOGA1|PSMB1|UBA1|EXOSC8|-|-|-|UBR2|MAGOH|SNX9|FIS1|MDM4|UBE2R2|-|ESD|TOR1A|PON3|GPI|TPP1|LTA4H|MLST8|TOPORS|-|-|PSMA6|-|ST5|PPP2R5C|RBKS|ATP6V0A1|AADAC|-|-|DDAH1|PELO|ARHGEF5|DERL2|UBB|FAAH|GPD1|UBE4B|ACAD11|PSMB6|CCL19|ERBB2|PON1|EHHADH|-|CHIA|LAMTOR…
GO:0031966	mitochondrial membrane	cellular_component	0.00036414	ENSBTAG00000024701,ENSBTAG00000009431,ENSBTAG00000000428,ENSBTAG00000014460,ENSBTAG00000002708,ENSBTAG00000011912,ENSBTAG00000006769,ENSBTAG00000009713,ENSBTAG00000012107,ENSBTAG00000007900,ENSBTAG00000017120,ENSBTAG00000008528,ENSBTAG00000005807,ENSBTAG00000031752,ENSBTAG00000002049,ENSBTAG00000003728,ENSBTAG00000014069,ENSBTAG00000021720,ENSBTAG00000001288,ENSBTAG00000024781,ENSBTAG00000009462,…	-|SLC25A44|BAK1|-|MRPL42|SLC25A25|-|-|SLC25A28|FIS1|PHB|SLC25A1|MICU1|-|HADH|NDUFS4|PDK4|MRPL27|MAOB|-|MDH2|MRPS33|RSAD2|-|DAO|NDUFA4|-|PARK7|-|GPAM|HADHA|ACAD11|-|TST|UQCR10|
GO:0030433	ER-associated protein catabolic process	biological_process	0.00040836	ENSBTAG00000046588,ENSBTAG00000020123,ENSBTAG00000025413,ENSBTAG00000020431,ENSBTAG00000009948,ENSBTAG00000019725,ENSBTAG00000002828,ENSBTAG00000010401,ENSBTAG00000020305,ENSBTAG00000004173	DNAJB9|AUP1|RNF5|DERL2|TRIM25|UBE4A|-|UBE4B|TOR1A|UBXN8|
GO:0019866	organelle inner membrane	cellular_component	0.00040837	ENSBTAG00000016061,ENSBTAG00000005285,ENSBTAG00000011647,ENSBTAG00000009462,ENSBTAG00000011145,ENSBTAG00000002708,ENSBTAG00000001288,ENSBTAG00000024781,ENSBTAG00000014460,ENSBTAG00000009431,ENSBTAG00000024701,ENSBTAG00000021720,ENSBTAG00000014069,ENSBTAG00000011912,ENSBTAG00000047676,ENSBTAG00000012107,ENSBTAG00000009713,ENSBTAG00000018542,ENSBTAG00000020518,ENSBTAG00000011917,ENSBTAG00000003728,…	RSAD2|MRPS33|-|MDH2|NDUFA4|MRPL42|MAOB|-|-|SLC25A44|-|MRPL27|PDK4|SLC25A25|-|SLC25A28|-|-|PARK7|GPAM|NDUFS4|UQCR10|TST|HADH|MICU1|-|PHB|SIGMAR1|HADHA|SLC25A1|-|
GO:0043632	modification-dependent macromolecule catabolic process	biological_process	0.00044718	ENSBTAG00000009948,ENSBTAG00000005967,ENSBTAG00000044064,ENSBTAG00000003830,ENSBTAG00000020305,ENSBTAG00000006122,ENSBTAG00000019725,ENSBTAG00000000693,ENSBTAG00000011855,ENSBTAG00000016764,ENSBTAG00000018854,ENSBTAG00000031544,ENSBTAG00000005660,ENSBTAG00000008321,ENSBTAG00000014707,ENSBTAG00000006242,ENSBTAG00000006564,ENSBTAG00000020431,ENSBTAG00000000990,ENSBTAG00000014440,ENSBTAG00000020518,…	TRIM25|UBR2|RNF144A|PSMB3|TOR1A|HUWE1|UBE4A|UBE2R2|EXOSC8|UBA1|-|DDIT3|PSMD2|RNF8|ISG15|USP9Y|-|DERL2|-|PSMA4|PARK7|UBE4B|-|RNF5|TOPORS|RNF181|PTEN|DNAJB9|AUP1|PPP2R5C|UBXN8|PSMD3|-|-|PSMA6|
GO:0000139	Golgi membrane	cellular_component	0.00046128	ENSBTAG00000046493,ENSBTAG00000003424,ENSBTAG00000009755,ENSBTAG00000017656,ENSBTAG00000017711,ENSBTAG00000020817,ENSBTAG00000005445,ENSBTAG00000046156,ENSBTAG00000006690,ENSBTAG00000004598,ENSBTAG00000014843,ENSBTAG00000021000,ENSBTAG00000015354,ENSBTAG00000011883,ENSBTAG00000008438,ENSBTAG00000004496,ENSBTAG00000023407,ENSBTAG00000012988,ENSBTAG00000004211,ENSBTAG00000024381,ENSBTAG00000017380,…	PDCD6|BET1|GOLGA3|-|WHAMM|B3GAT2|SLC35D1|ST3GAL2|ARCN1|GOLGA5|COPB2|USF3|ZDHHC9|ARL1|ARFIP1|-|B3GALT5|COG4|TNFRSF1A|MAN1A1|MYO18A|FURIN|GOSR1|SEC16B|TMEM199|
GO:0044257	cellular protein catabolic process	biological_process	0.00046957	ENSBTAG00000044064,ENSBTAG00000003830,ENSBTAG00000020305,ENSBTAG00000006122,ENSBTAG00000000693,ENSBTAG00000019725,ENSBTAG00000009948,ENSBTAG00000005967,ENSBTAG00000008321,ENSBTAG00000014707,ENSBTAG00000006564,ENSBTAG00000006242,ENSBTAG00000016764,ENSBTAG00000018854,ENSBTAG00000007685,ENSBTAG00000031544,ENSBTAG00000005660,ENSBTAG00000013390,ENSBTAG00000016661,ENSBTAG00000010401,ENSBTAG00000017246,…	RNF144A|PSMB3|TOR1A|HUWE1|UBE2R2|UBE4A|TRIM25|UBR2|RNF8|ISG15|-|USP9Y|UBA1|-|PSMB1|DDIT3|PSMD2|PSMB6|-|UBE4B|UBB|DERL2|-|PARK7|PSMB4|PSMA4|UBXN8|PPP2R5C|PSMD3|-|PSMA6|-|RNF181|RNF5|TOPORS|PTEN|DNAJB9|AUP1|FURIN|
GO:0044237	cellular metabolic process	biological_process	0.00047942	ENSBTAG00000010907,ENSBTAG00000000602,ENSBTAG00000020594,ENSBTAG00000005278,ENSBTAG00000017860,ENSBTAG00000008978,ENSBTAG00000004139,ENSBTAG00000000074,ENSBTAG00000004211,ENSBTAG00000008611,ENSBTAG00000001114,ENSBTAG00000019545,ENSBTAG00000007884,ENSBTAG00000016415,ENSBTAG00000020132,ENSBTAG00000008339,ENSBTAG00000006396,ENSBTAG00000010987,ENSBTAG00000019511,ENSBTAG00000013960,ENSBTAG00000031785,…	PPP1R1A|RXRB|ELF2|WEE1|HIPK2|-|BACH1|NFIA|TNFRSF1A|IGFBP4|PRKD3|-|SREBF1|LTA4H|HPF1|DHX8|GPI|Mail|CDC123|PSAT1|-|RASSF5|ERBB2|FAAH|GPD1|PHKA2|PPM1G|UBE4B|DDX58|-|ZNF311|JTB|NCOA1|ADI1|GPAM|-|POLR2A|ZDHHC9|DDX54|TNRC6A|USP9Y|MAPKAPK2|ASB11|ABAT|MYO18A|NR1D2|SF3B6|-|SWAP70|DTX3L|OAS2|CCT6A|ARHGAP35|SNRNP27|KCTD20|TYW1|-|ZNF792|DLC1|DDX24|RNF181|DLG1|MRPL27|ELP1|-|PARP9|-|NOTCH2|TOB1|OGDH|-|CCT2|DNA…
GO:0044248	cellular catabolic process	biological_process	0.00048117	ENSBTAG00000001498,ENSBTAG00000025903,ENSBTAG00000018854,ENSBTAG00000012987,ENSBTAG00000005400,ENSBTAG00000019625,ENSBTAG00000003001,ENSBTAG00000011424,ENSBTAG00000006242,ENSBTAG00000033137,ENSBTAG00000020218,ENSBTAG00000008321,ENSBTAG00000014707,ENSBTAG00000015358,ENSBTAG00000016685,ENSBTAG00000002910,ENSBTAG00000015543,ENSBTAG00000014628,ENSBTAG00000009948,ENSBTAG00000010225,ENSBTAG00000008734,…	-|GLDC|-|ULK1|-|EHHADH|LAMTOR1|TPM2|USP9Y|PSD3|ANXA7|RNF8|ISG15|ALDOB|FMO4|-|ARHGAP35|OAS2|TRIM25|POLR2D|PM20D1|TPCN1|TAT|HUWE1|PSMB3|RNF144A|UBE4A|CCL24|GLS2|TOPORS|MLST8|-|TPP1|LTA4H|ST5|PPP2R5C|-|PSMA6|-|PELO|DERL2|ARHGEF5|ATP6V0A1|AADAC|-|DDAH1|-|PSMB
GO:0003824	catalytic activity	molecular_function	0.0004823	ENSBTAG00000000501,ENSBTAG00000020153,ENSBTAG00000017196,ENSBTAG00000019537,ENSBTAG00000047926,ENSBTAG00000015509,ENSBTAG00000019949,ENSBTAG00000046152,ENSBTAG00000003415,ENSBTAG00000004776,ENSBTAG00000034645,ENSBTAG00000020305,ENSBTAG00000012244,ENSBTAG00000000837,ENSBTAG00000007591,ENSBTAG00000014771,ENSBTAG00000014029,ENSBTAG00000010526,ENSBTAG00000046514,ENSBTAG00000021779,ENSBTAG00000024255,…	KLHL13|NIT1|PDIA3|-|OVCA2|NAMPT|DBR1|MGAM|ESD|DUSP23|PON3|TOR1A|TUBA1B|PARP1|CHUK|RBMX2|HERC4|PLPP1|ASMTL|MGST2|-|-|ATP11C|PANK1|-|RUVBL2|CPT2|-|PSMB4|-|PSMA4|B3GAT2|APMAP|SDHAF4|SPRTN|-|OGDH|DHX58|HADHA|PARP9|-|CYP2U1|GMPS|-|MAP3K15|DLG1|DDX24|-|RNF5|RNF181|TYW1|FAM103A1|-|GLRX5|POLR2D|TAT|DTX3L|-|ARHGAP35|OAS2|TUBA1A|LDHD|RNF144A|SRPK1|PEPD|AOC1|CHIA|ATP6V1B2|GLYR1|MAPKAPK2|ABAT|MYO18A|EIF4A1|H…
GO:0005622	intracellular	cellular_component	0.00048234	ENSBTAG00000012470,ENSBTAG00000020431,ENSBTAG00000019953,ENSBTAG00000010206,ENSBTAG00000010843,ENSBTAG00000000957,ENSBTAG00000000990,ENSBTAG00000034776,ENSBTAG00000000522,ENSBTAG00000019979,ENSBTAG00000016561,ENSBTAG00000011905,ENSBTAG00000030650,ENSBTAG00000011770,ENSBTAG00000046493,ENSBTAG00000013264,ENSBTAG00000017246,ENSBTAG00000031010,ENSBTAG00000026962,ENSBTAG00000015106,ENSBTAG00000006353,…	SNAPIN|DERL2|CYBB|UAP1|PGRMC2|-|-|DDAH1|AHSG|CMPK2|NUBP2|RRAS2|TST|TJP2|PDCD6|-|UBB|ACAD11|XPOT|DSP|TXNL4B|IARS|MAN1A1|TGOLN2|-|MLST8|IDH3B|TPP1|CALU|STK19|SPTAN1|CAPRIN1|HYPK|CRAT|POLR2I|-|TRIM25|-|GLRX5|STOM|TAT|POLR2D|RNF144A|SRPK1|FLNA|AP2M1|WDFY2|TUBA1A|WHAMM|PHB|NUPR1|NR1H4|-|SEC16B|-|TMEM199|-|ATP6V1B2|BCL9L|GPR107|DARS2|FGFR2|EIF4A1|HSPH1|APMAP|B3GAT2|SDHAF4|PSMB4|-|STIM1|CYFIP1|ETFRF1|GM…
GO:0002199	zona pellucida receptor complex	cellular_component	0.00048877	ENSBTAG00000012756,ENSBTAG00000019156,ENSBTAG00000002829,ENSBTAG00000004531	CCT7|CCT2|TCP1|CCT4|
GO:0005740	mitochondrial envelope	cellular_component	0.00051479	ENSBTAG00000009713,ENSBTAG00000012107,ENSBTAG00000007900,ENSBTAG00000031752,ENSBTAG00000040295,ENSBTAG00000005807,ENSBTAG00000002049,ENSBTAG00000003728,ENSBTAG00000008528,ENSBTAG00000017120,ENSBTAG00000014460,ENSBTAG00000000428,ENSBTAG00000002708,ENSBTAG00000024701,ENSBTAG00000009431,ENSBTAG00000006769,ENSBTAG00000011912,ENSBTAG00000011917,ENSBTAG00000018542,ENSBTAG00000020518,ENSBTAG00000030650,…	-|SLC25A28|FIS1|-|CHCHD2|MICU1|HADH|NDUFS4|SLC25A1|PHB|-|BAK1|MRPL42|-|SLC25A44|-|SLC25A25|GPAM|-|PARK7|TST|UQCR10|-|ACAD11|HADHA|-|MAOB|NDUFA4|DAO|MRPS33|RSAD2|MDH2|-|PDK4|MRPL27|-|
GO:0044431	Golgi apparatus part	cellular_component	0.000567	ENSBTAG00000009755,ENSBTAG00000017656,ENSBTAG00000017711,ENSBTAG00000014611,ENSBTAG00000003424,ENSBTAG00000046493,ENSBTAG00000014843,ENSBTAG00000004598,ENSBTAG00000005445,ENSBTAG00000020817,ENSBTAG00000006690,ENSBTAG00000046156,ENSBTAG00000023407,ENSBTAG00000004496,ENSBTAG00000012988,ENSBTAG00000004211,ENSBTAG00000015354,ENSBTAG00000021000,ENSBTAG00000008438,ENSBTAG00000017907,ENSBTAG00000011883,…	GOLGA3|-|WHAMM|SORL1|BET1|PDCD6|COPB2|GOLGA5|SLC35D1|B3GAT2|ARCN1|ST3GAL2|B3GALT5|-|COG4|TNFRSF1A|ZDHHC9|USF3|ARFIP1|COG3|ARL1|GOSR1|SEC16B|FURIN|TMEM199|MAN1A1|TGOLN2|MYO18A|
GO:0051603	proteolysis involved in cellular protein catabolic process	biological_process	0.00059478	ENSBTAG00000006122,ENSBTAG00000003830,ENSBTAG00000044064,ENSBTAG00000020305,ENSBTAG00000000693,ENSBTAG00000019725,ENSBTAG00000009948,ENSBTAG00000005967,ENSBTAG00000006564,ENSBTAG00000006242,ENSBTAG00000008321,ENSBTAG00000014707,ENSBTAG00000018854,ENSBTAG00000016764,ENSBTAG00000007685,ENSBTAG00000005660,ENSBTAG00000031544,ENSBTAG00000013390,ENSBTAG00000017246,ENSBTAG00000016661,ENSBTAG00000010401,…	HUWE1|PSMB3|RNF144A|TOR1A|UBE2R2|UBE4A|TRIM25|UBR2|-|USP9Y|RNF8|ISG15|-|UBA1|PSMB1|PSMD2|DDIT3|PSMB6|UBB|-|UBE4B|DERL2|PARK7|PSMB4|PSMA4|-|PSMD3|UBXN8|PPP2R5C|PSMA6|-|-|PTEN|RNF181|TOPORS|RNF5|DNAJB9|AUP1|
GO:0044403	symbiosis, encompassing mutualism through parasitism	biological_process	0.00061981	ENSBTAG00000009948,ENSBTAG00000010978,ENSBTAG00000019883,ENSBTAG00000038375,ENSBTAG00000016838,ENSBTAG00000017367,ENSBTAG00000010923,ENSBTAG00000000871,ENSBTAG00000001988,ENSBTAG00000012987,ENSBTAG00000016061,ENSBTAG00000022799,ENSBTAG00000005039,ENSBTAG00000002829,ENSBTAG00000023997,ENSBTAG00000002939,ENSBTAG00000014707,ENSBTAG00000016887,ENSBTAG00000018523,ENSBTAG00000012383,ENSBTAG00000014970	TRIM25|PROX1|IST1|STOM|SRPK1|IFIT5|RAB9A|TRIM27|EIF3D|ULK1|RSAD2|NOTCH1|ARAF|TCP1|VAMP8|FURIN|ISG15|TAF11|TRIM38|CHMP5|-|
GO:0009057	macromolecule catabolic process	biological_process	0.00062988	ENSBTAG00000020305,ENSBTAG00000003830,ENSBTAG00000044064,ENSBTAG00000006122,ENSBTAG00000019725,ENSBTAG00000000693,ENSBTAG00000011190,ENSBTAG00000017120,ENSBTAG00000006323,ENSBTAG00000006255,ENSBTAG00000009948,ENSBTAG00000014628,ENSBTAG00000005967,ENSBTAG00000003485,ENSBTAG00000010225,ENSBTAG00000006242,ENSBTAG00000006564,ENSBTAG00000014707,ENSBTAG00000008321,ENSBTAG00000007685,ENSBTAG00000016764,…	TOR1A|PSMB3|RNF144A|HUWE1|UBE4A|UBE2R2|FLNA|PHB|SNX9|MDM4|TRIM25|OAS2|UBR2|MAGOH|POLR2D|USP9Y|-|ISG15|RNF8|PSMB1|UBA1|-|C4BPB|EXOSC8|PSMD2|DDIT3|CHIA|PTPN3|PSMB6|SORL1|TOB1|UBB|-|UBE4B|PELO|DERL2|PSMB4|PSMA4|PARK7|-|PSMD3|PPP2R5C|UBXN8|-|PSMA6|-|PTEN|RNF5|TOPORS|RNF181|FURIN|DNAJB9|AUP1|
GO:0071310	cellular response to organic substance	biological_process	0.0006309	ENSBTAG00000003366,ENSBTAG00000016296,ENSBTAG00000019838,ENSBTAG00000046493,ENSBTAG00000021798,ENSBTAG00000011770,ENSBTAG00000001021,ENSBTAG00000012684,ENSBTAG00000019979,ENSBTAG00000015212,ENSBTAG00000021466,ENSBTAG00000001602,ENSBTAG00000009215,ENSBTAG00000015007,ENSBTAG00000020431,ENSBTAG00000012537,ENSBTAG00000004211,ENSBTAG00000011986,ENSBTAG00000020184,ENSBTAG00000004427,ENSBTAG00000025210,…	DDX58|GPD1|SHC1|PDCD6|ERBB2|TJP2|CYP1A1|CCL19|CMPK2|IFNAR2|COL3A1|IL4R|NR1I3|NCOA1|DERL2|CASP6|TNFRSF1A|PLSCR4|AQP8|OSBPL8|COL4A2|OSMR|HIPK2|RXRB|PDK4|SREBF1|PHB|CCL24|SIK2|IL13RA1|SESN3|PPP1R15A|LIFR|ATP1A1|JUP|USP9Y|FGFR2|AOC1|BCL9L|FOXO3|LAMTOR1|KANK1|NR1D2|BAK1|MAPKAPK2|NR1H4|AR|IL6ST|COL4A1|CDH1|EIF4EBP2|CYFIP1|IL20RA|FLOT1|-|-|IL1RN|CD63|SASH1|RNF5|ITGB5|TEAD2|ECM1|CHUK|PARP1|TOR1A|TUBA1B|U…
GO:0019941	modification-dependent protein catabolic process	biological_process	0.00063359	ENSBTAG00000000693,ENSBTAG00000019725,ENSBTAG00000044064,ENSBTAG00000020305,ENSBTAG00000006122,ENSBTAG00000003830,ENSBTAG00000005967,ENSBTAG00000009948,ENSBTAG00000006242,ENSBTAG00000006564,ENSBTAG00000014707,ENSBTAG00000008321,ENSBTAG00000005660,ENSBTAG00000031544,ENSBTAG00000016764,ENSBTAG00000018854,ENSBTAG00000016661,ENSBTAG00000010401,ENSBTAG00000020518,ENSBTAG00000014440,ENSBTAG00000000990,…	UBE2R2|UBE4A|RNF144A|TOR1A|HUWE1|PSMB3|UBR2|TRIM25|USP9Y|-|ISG15|RNF8|PSMD2|DDIT3|UBA1|-|-|UBE4B|PARK7|PSMA4|-|DERL2|PSMA6|-|-|PSMD3|UBXN8|PPP2R5C|AUP1|DNAJB9|PTEN|RNF181|TOPORS|RNF5|
GO:1901575	organic substance catabolic process	biological_process	0.00071751	ENSBTAG00000018831,ENSBTAG00000009498,ENSBTAG00000018286,ENSBTAG00000025413,ENSBTAG00000002939,ENSBTAG00000046588,ENSBTAG00000020123,ENSBTAG00000021461,ENSBTAG00000004173,ENSBTAG00000015541,ENSBTAG00000014970,ENSBTAG00000047676,ENSBTAG00000002828,ENSBTAG00000020518,ENSBTAG00000021288,ENSBTAG00000014440,ENSBTAG00000014611,ENSBTAG00000006029,ENSBTAG00000000546,ENSBTAG00000016661,ENSBTAG00000015038,…	DAO|PTEN|RNF181|RNF5|FURIN|DNAJB9|AUP1|PSMD3|UBXN8|DLC1|-|-|-|PARK7|PSMB4|PSMA4|SORL1|OGDH|TOB1|-|HADHA|DNAJA2|UBA1|PSMB1|EXOSC8|MLXIPL|PSMD2|HOGA1|DDIT3|PTPN3|-|-|-|SNX9|MDM4|MAGOH|UBR2|TOR1A|PON3|UBE2R2|ESD|-|-|TOPORS|MLST8|LTA4H|TPP1|GPI|ST5|RBKS|PPP2R5C|PSMA6|-|PELO|DERL2|ARHGEF5|AADAC|-|DDAH1|-|PSMB6|CCL19|PON1|ERBB2|GPD1|FAAH|UBB|ACAD11|UBE4B|-|-|GLDC|C4BPB|PLA2G12B|EHHADH|LAMTOR1|CHIA|H6PD…
GO:0036094	small molecule binding	molecular_function	0.00071928	ENSBTAG00000018717,ENSBTAG00000000974,ENSBTAG00000014233,ENSBTAG00000001114,ENSBTAG00000018813,ENSBTAG00000008339,ENSBTAG00000016167,ENSBTAG00000014069,ENSBTAG00000005278,ENSBTAG00000031332,ENSBTAG00000021223,ENSBTAG00000017860,ENSBTAG00000046385,ENSBTAG00000032996,ENSBTAG00000038866,ENSBTAG00000004427,ENSBTAG00000018518,ENSBTAG00000017996,ENSBTAG00000019953,ENSBTAG00000014006,ENSBTAG00000014567,…	DDX20|IARS|-|PRKD3|IDH3B|DHX8|ATL2|PDK4|WEE1|RBKS|CRY2|HIPK2|RAB5A|P4HA1|UBE2I|OSBPL8|RASL10B|-|CYBB|TOR3A|MYLK|-|-|NUBP2|IFI44|ERBB2|RRAS2|MAP3K5|GPD1|DDX58|UBE4B|ACAD11|-|-|MAPKAPK2|MYO18A|ULK1|ATP6V1B2|ARAF|FARS2|GLYR1|DDX54|H6PD|ARL1|FGFR2|-|DARS2|EIF4A1|OARD1|HSPH1|-|ARHGAP35|FMO4|ATP1A1|CCT6A|OAS2|POLR2D|LDHD|FOLR1|SRPK1|SIK2|SWAP70|RAB9A|ARL4D|TUBA1A|ABCG5|DAO|DDX24|HSP90AA1|HYOU1|MAP3K15|…
GO:0051704	multi-organism process	biological_process	0.00087329	ENSBTAG00000011917,ENSBTAG00000001602,ENSBTAG00000019883,ENSBTAG00000020431,ENSBTAG00000046580,ENSBTAG00000022255,ENSBTAG00000000871,ENSBTAG00000008471,ENSBTAG00000003366,ENSBTAG00000019124,ENSBTAG00000017367,ENSBTAG00000019979,ENSBTAG00000015212,ENSBTAG00000019838,ENSBTAG00000002939,ENSBTAG00000023997,ENSBTAG00000009498,ENSBTAG00000016061,ENSBTAG00000001826,ENSBTAG00000025413,ENSBTAG00000046161,…	GPAM|IL4R|IST1|DERL2|DHX58|AR|TRIM27|MX2|DDX58|EIF4EBP2|IFIT5|CMPK2|IFNAR2|SHC1|FURIN|VAMP8|PTEN|RSAD2|SASH1|RNF5|-|-|PLSCR4|TNFRSF1A|STOM|IFI44L|OAS2|PROX1|TRIM25|EIF3D|CD47|RAB9A|SRPK1|PCM1|ARAF|TCP1|NOTCH1|NR1H4|-|MAPKAPK2|BAK1|ULK1|CHMP5|TRIM38|ANXA7|ISG15|TAF11|-|RARA|-|IRF3|
GO:0016635	oxidoreductase activity, acting on the CH-CH group of donors, quinone or related compound as acceptor	molecular_function	0.00087559	ENSBTAG00000027049,ENSBTAG00000019887,ENSBTAG00000046908	SDHAF4|-|-|
GO:0038165	oncostatin-M-mediated signaling pathway	biological_process	0.00091055	ENSBTAG00000017745,ENSBTAG00000033107,ENSBTAG00000010423	IL6ST|OSMR|LIFR|
GO:0019899	enzyme binding	molecular_function	0.00092376	ENSBTAG00000019625,ENSBTAG00000003001,ENSBTAG00000005039,ENSBTAG00000011234,ENSBTAG00000000259,ENSBTAG00000038107,ENSBTAG00000018854,ENSBTAG00000012987,ENSBTAG00000033339,ENSBTAG00000017685,ENSBTAG00000008321,ENSBTAG00000020495,ENSBTAG00000001107,ENSBTAG00000021879,ENSBTAG00000038375,ENSBTAG00000000598,ENSBTAG00000001294,ENSBTAG00000009267,ENSBTAG00000027612,ENSBTAG00000015358,ENSBTAG00000011190,…	EHHADH|LAMTOR1|ARAF|FOXO3|CHIA|MAPKAPK2|-|ULK1|ANKLE2|JUP|RNF8|SH3YL1|CACYBP|VCL|STOM|-|PPP1R15A|UHRF1BP1|PPME1|ALDOB|FLNA|WHAMM|PHB|RNF144A|MLEC|SREBF1|GPI|IARS|DDX20|TOPORS|SYNE1|CCNL1|PLSCR4|UBE2I|CRY2|CCNY|EPAS1|COL3A1|ATP6V0A1|JTB|NCOA1|UBE4B|DDX58|DSP|XPOT|IFNAR2|MAP3K5|RASSF5|ERBB2|TCP1|PTPN3|NOTCH1|MAPKAP1|PEX19|ATP6V1G1|RUVBL2|IL6R|RARA|GOLGA5|TAX1BP1|SNX9|MDM4|UBE2R2|ECM1|TUBA1B|PARP1|T…
GO:0044265	cellular macromolecule catabolic process	biological_process	0.00096549	ENSBTAG00000013390,ENSBTAG00000000546,ENSBTAG00000017246,ENSBTAG00000010401,ENSBTAG00000016661,ENSBTAG00000003268,ENSBTAG00000020431,ENSBTAG00000021288,ENSBTAG00000014440,ENSBTAG00000020518,ENSBTAG00000000990,ENSBTAG00000021461,ENSBTAG00000020192,ENSBTAG00000004173,ENSBTAG00000008978,ENSBTAG00000009683,ENSBTAG00000002828,ENSBTAG00000009498,ENSBTAG00000005905,ENSBTAG00000025413,ENSBTAG00000018286,…	PSMB6|TOB1|UBB|UBE4B|-|PELO|DERL2|PSMB4|PSMA4|PARK7|-|PSMD3|PPP2R5C|UBXN8|-|PSMA6|-|PTEN|TOPORS|RNF5|RNF181|FURIN|DNAJB9|AUP1|PSMB3|TOR1A|HUWE1|RNF144A|UBE4A|UBE2R2|OAS2|TRIM25|UBR2|MAGOH|POLR2D|-|USP9Y|RNF8|ISG15|PSMB1|-|UBA1|EXOSC8|PSMD2|DDIT3|
GO:0043209	myelin sheath	cellular_component	0.0009732	ENSBTAG00000018646,ENSBTAG00000002829,ENSBTAG00000020378,ENSBTAG00000006396,ENSBTAG00000006270,ENSBTAG00000009498,ENSBTAG00000009462,ENSBTAG00000017196,ENSBTAG00000001246,ENSBTAG00000013631,ENSBTAG00000019156,ENSBTAG00000017120,ENSBTAG00000001489,ENSBTAG00000021798,ENSBTAG00000012244,ENSBTAG00000043961	ATP6V1B2|TCP1|DLG1|GPI|HSP90AA1|PTEN|MDH2|PDIA3|ATP1A1|GLUL|CCT2|PHB|TUBA1A|ERBB2|TUBA1B|MPDZ|
GO:0046907	intracellular transport	biological_process	0.0010058	ENSBTAG00000020123,ENSBTAG00000011931,ENSBTAG00000010322,ENSBTAG00000006270,ENSBTAG00000011647,ENSBTAG00000001407,ENSBTAG00000000243,ENSBTAG00000014843,ENSBTAG00000020518,ENSBTAG00000008471,ENSBTAG00000000546,ENSBTAG00000015991,ENSBTAG00000014611,ENSBTAG00000031544,ENSBTAG00000008461,ENSBTAG00000009431,ENSBTAG00000007537,ENSBTAG00000014129,ENSBTAG00000009246,ENSBTAG00000019515,ENSBTAG00000011912,…	AUP1|CD63|HYOU1|HSP90AA1|-|AP3S2|HEBP2|COPB2|PARK7|MX2|TOB1|CDH1|SORL1|DDIT3|LSG1|SLC25A44|PEX19|RAB5B|DPY30|SNX17|SLC25A25|CHMP5|DYNC1H1|GOLGA5|MGRN1|SNX9|FIS1|PCM1|RBMX2|KIF1B|GOSR1|TGOLN2|RAB5A|COG4|CRY2|-|-|IL4R|SNAPIN|DERL2|XPOT|DDX58|TRIM27|UBB|GPD1|ERBB2|PDCD6|TST|CCL19|-|KANK1|SEC16B|BAK1|MYO18A|KPNA4|JUP|ARL1|COG3|ARFIP1|HGSNAT|TPCN1|POLR2D|KPNA3|STOM|ARCN1|SLC25A28|RAB9A|WHAMM|AP2M1|ERG…
GO:0005794	Golgi apparatus	cellular_component	0.0010398	ENSBTAG00000011317,ENSBTAG00000017423,ENSBTAG00000001294,ENSBTAG00000004598,ENSBTAG00000020387,ENSBTAG00000005445,ENSBTAG00000022069,ENSBTAG00000006690,ENSBTAG00000009755,ENSBTAG00000006063,ENSBTAG00000017711,ENSBTAG00000044064,ENSBTAG00000020130,ENSBTAG00000003424,ENSBTAG00000000854,ENSBTAG00000017129,ENSBTAG00000008120,ENSBTAG00000002829,ENSBTAG00000001731,ENSBTAG00000010271,ENSBTAG00000009246,…	GOLGA2|TMEM214|PPP1R15A|GOLGA5|KIAA0430|SLC35D1|ATXN2|ARCN1|GOLGA3|-|WHAMM|RNF144A|CLCN3|BET1|SEC16B|CLCC1|TMEM199|TCP1|GLYR1|MAPKAP1|DPY30|ACO1|MYO18A|B3GALT5|SNX17|LAPTM4A|TAF11|GPR107|DDX54|ZDHHC9|ARL1|TNRC6A|ARFIP1|COG3|ATP6V0A1|GTPBP4|COPB2|B3GAT2|ST3GAL2|-|GOLIM4|AHSG|SORL1|PDCD6|FURIN|GOSR1|DLG1|TGOLN2|MAN1A1|AP3S2|SYNE1|COG4|-|TNFRSF1A|USF3|PPP2R5C|
GO:1901698	response to nitrogen compound	biological_process	0.0010808	ENSBTAG00000021223,ENSBTAG00000009960,ENSBTAG00000004427,ENSBTAG00000020184,ENSBTAG00000014970,ENSBTAG00000017715,ENSBTAG00000014069,ENSBTAG00000003889,ENSBTAG00000007884,ENSBTAG00000019838,ENSBTAG00000009065,ENSBTAG00000019124,ENSBTAG00000012684,ENSBTAG00000015038,ENSBTAG00000003366,ENSBTAG00000012849,ENSBTAG00000016296,ENSBTAG00000015991,ENSBTAG00000012537,ENSBTAG00000012817,ENSBTAG00000021466,…	CRY2|FLOT1|OSBPL8|AQP8|-|HOMER2|PDK4|PER1|SREBF1|SHC1|MAP3K5|EIF4EBP2|CCL19|HADHA|DDX58|COL4A1|GPD1|CDH1|CASP6|JAG1|COL3A1|IRF3|JUP|ABAT|NOTCH1|NR1H4|AOC1|KANK1|LAMTOR1|PARP1|NDUFS4|SESN3|UBR2|
GO:0006511	ubiquitin-dependent protein catabolic process	biological_process	0.0010828	ENSBTAG00000016764,ENSBTAG00000018854,ENSBTAG00000005660,ENSBTAG00000031544,ENSBTAG00000006242,ENSBTAG00000006564,ENSBTAG00000008321,ENSBTAG00000009948,ENSBTAG00000005967,ENSBTAG00000006122,ENSBTAG00000020305,ENSBTAG00000003830,ENSBTAG00000044064,ENSBTAG00000000693,ENSBTAG00000019725,ENSBTAG00000009498,ENSBTAG00000018286,ENSBTAG00000025413,ENSBTAG00000005905,ENSBTAG00000046588,ENSBTAG00000020123,…	UBA1|-|PSMD2|DDIT3|USP9Y|-|RNF8|TRIM25|UBR2|HUWE1|TOR1A|PSMB3|RNF144A|UBE2R2|UBE4A|PTEN|RNF181|RNF5|TOPORS|DNAJB9|AUP1|PSMD3|UBXN8|PPP2R5C|PSMA6|-|-|DERL2|PARK7|PSMA4|-|UBE4B|-|
GO:0004064	arylesterase activity	molecular_function	0.0011256	ENSBTAG00000015654,ENSBTAG00000004278,ENSBTAG00000034645	PON1|APMAP|PON3|
GO:0004897	ciliary neurotrophic factor receptor activity	molecular_function	0.0011257	ENSBTAG00000018474,ENSBTAG00000010423,ENSBTAG00000017745	IL6R|LIFR|IL6ST|
GO:0006457	protein folding	biological_process	0.0011729	ENSBTAG00000007537,ENSBTAG00000008184,ENSBTAG00000006270,ENSBTAG00000001565,ENSBTAG00000014233,ENSBTAG00000004531,ENSBTAG00000002829,ENSBTAG00000010723,ENSBTAG00000020305,ENSBTAG00000005012,ENSBTAG00000012756,ENSBTAG00000019156,ENSBTAG00000016265,ENSBTAG00000003757	PEX19|CCT6A|HSP90AA1|MESD|-|CCT4|TCP1|PFDN6|TOR1A|HSPH1|CCT7|CCT2|-|DNAJA2|
GO:1901998	toxin transport	biological_process	0.0013516	ENSBTAG00000019218,ENSBTAG00000019156,ENSBTAG00000012756,ENSBTAG00000014843,ENSBTAG00000002829,ENSBTAG00000004531	ATP6V0A1|CCT2|CCT7|COPB2|TCP1|CCT4|
GO:0071013	catalytic step 2 spliceosome	cellular_component	0.0013588	ENSBTAG00000003390,ENSBTAG00000003485,ENSBTAG00000008339,ENSBTAG00000012177,ENSBTAG00000027506,ENSBTAG00000000848,ENSBTAG00000003407,ENSBTAG00000014771,ENSBTAG00000007234,ENSBTAG00000016705	SF3A1|MAGOH|DHX8|SNRPD2|SNRPB2|SNRNP200|SF3B6|RBMX2|PLRG1|-|
GO:0019058	viral infectious cycle	biological_process	0.0014549	ENSBTAG00000017367,ENSBTAG00000016838,ENSBTAG00000014970,ENSBTAG00000001988,ENSBTAG00000016887,ENSBTAG00000014707,ENSBTAG00000000871,ENSBTAG00000022799,ENSBTAG00000016061,ENSBTAG00000009948,ENSBTAG00000010978,ENSBTAG00000002939,ENSBTAG00000019883	IFIT5|SRPK1|-|EIF3D|TAF11|ISG15|TRIM27|NOTCH1|RSAD2|TRIM25|PROX1|FURIN|IST1|
GO:1901605	alpha-amino acid metabolic process	biological_process	0.0016654	ENSBTAG00000013960,ENSBTAG00000013631,ENSBTAG00000009284,ENSBTAG00000034776,ENSBTAG00000002214,ENSBTAG00000005403,ENSBTAG00000000505,ENSBTAG00000047676,ENSBTAG00000004833,ENSBTAG00000000011,ENSBTAG00000032996,ENSBTAG00000025903,ENSBTAG00000020023,ENSBTAG00000018831,ENSBTAG00000013596,ENSBTAG00000012721	PSAT1|GLUL|GLS2|DDAH1|TAT|ADI1|KYAT3|-|NIT2|-|P4HA1|GLDC|-|DAO|NR1H4|HOGA1|
GO:0051117	ATPase binding	molecular_function	0.0017271	ENSBTAG00000023417,ENSBTAG00000022255,ENSBTAG00000001822,ENSBTAG00000018841,ENSBTAG00000019218,ENSBTAG00000000203,ENSBTAG00000007537,ENSBTAG00000015358	RUVBL2|AR|SNX10|PTPN3|ATP6V0A1|ATP6V1G1|PEX19|ALDOB|
GO:0071011	precatalytic spliceosome	cellular_component	0.0018719	ENSBTAG00000007234,ENSBTAG00000016705,ENSBTAG00000047874,ENSBTAG00000003407,ENSBTAG00000014771	PLRG1|-|PRPF38B|SF3B6|RBMX2|
GO:0044282	small molecule catabolic process	biological_process	0.0018928	ENSBTAG00000015654,ENSBTAG00000034645,ENSBTAG00000003415,ENSBTAG00000009284,ENSBTAG00000015038,ENSBTAG00000031010,ENSBTAG00000007507,ENSBTAG00000002910,ENSBTAG00000034776,ENSBTAG00000002214,ENSBTAG00000047676,ENSBTAG00000000011,ENSBTAG00000024255,ENSBTAG00000009498,ENSBTAG00000025903,ENSBTAG00000018831,ENSBTAG00000012721,ENSBTAG00000019625	PON1|PON3|ESD|GLS2|HADHA|ACAD11|FAAH|-|DDAH1|TAT|-|-|-|PTEN|GLDC|DAO|HOGA1|EHHADH|
GO:0044712	single-organism catabolic process	biological_process	0.0018928	ENSBTAG00000002910,ENSBTAG00000002214,ENSBTAG00000034776,ENSBTAG00000015654,ENSBTAG00000034645,ENSBTAG00000009284,ENSBTAG00000003415,ENSBTAG00000015038,ENSBTAG00000031010,ENSBTAG00000007507,ENSBTAG00000025903,ENSBTAG00000009498,ENSBTAG00000018831,ENSBTAG00000012721,ENSBTAG00000019625,ENSBTAG00000047676,ENSBTAG00000000011,ENSBTAG00000024255	-|TAT|DDAH1|PON1|PON3|GLS2|ESD|HADHA|ACAD11|FAAH|GLDC|PTEN|DAO|HOGA1|EHHADH|-|-|-|
GO:0050665	hydrogen peroxide biosynthetic process	biological_process	0.0019587	ENSBTAG00000001021,ENSBTAG00000019953,ENSBTAG00000018854	CYP1A1|CYBB|-|
GO:0032587	ruffle membrane	cellular_component	0.0019857	ENSBTAG00000003366,ENSBTAG00000010976,ENSBTAG00000033137,ENSBTAG00000015541,ENSBTAG00000006270,ENSBTAG00000017367,ENSBTAG00000020495	DDX58|KANK1|PSD3|DLC1|HSP90AA1|IFIT5|SH3YL1|
GO:0044281	small molecule metabolic process	biological_process	0.0021074	ENSBTAG00000014970,ENSBTAG00000015541,ENSBTAG00000047676,ENSBTAG00000004833,ENSBTAG00000000505,ENSBTAG00000047324,ENSBTAG00000020378,ENSBTAG00000009498,ENSBTAG00000018831,ENSBTAG00000020873,ENSBTAG00000013631,ENSBTAG00000003757,ENSBTAG00000015038,ENSBTAG00000021880,ENSBTAG00000023955,ENSBTAG00000013013,ENSBTAG00000014261,ENSBTAG00000020028,ENSBTAG00000032859,ENSBTAG00000020518,ENSBTAG00000018936,…	-|DLC1|-|NIT2|KYAT3|-|DLG1|PTEN|DAO|MAT2A|GLUL|DNAJA2|HADHA|COQ8A|-|GMPS|TARS|RBP1|-|PARK7|LSS|B3GAT2|SPRTN|-|PANK1|-|SLC25A25|-|MLXIPL|SARS|HOGA1|TBPL1|MGST2|NAMPT|ESD|-|PON3|PARP1|HADH|SNX9|-|P4HA1|TNFRSF1A|ST5|LTA4H|SREBF1|CRAT|PDK4|MDH2|IARS|MLST8|-|N
GO:0016616	oxidoreductase activity, acting on the CH-OH group of donors, NAD or NADP as acceptor	molecular_function	0.002116	ENSBTAG00000016296,ENSBTAG00000000011,ENSBTAG00000015038,ENSBTAG00000004246,ENSBTAG00000006769,ENSBTAG00000002049,ENSBTAG00000018813,ENSBTAG00000019625,ENSBTAG00000001731,ENSBTAG00000009462	GPD1|-|HADHA|H6PD|-|HADH|IDH3B|EHHADH|GLYR1|MDH2|
GO:0008483	transaminase activity	molecular_function	0.002125	ENSBTAG00000002214,ENSBTAG00000000505,ENSBTAG00000004038,ENSBTAG00000010284,ENSBTAG00000013960	TAT|KYAT3|ABAT|ETNPPL|PSAT1|
GO:0070120	ciliary neurotrophic factor-mediated signaling pathway	biological_process	0.0021829	ENSBTAG00000018474,ENSBTAG00000010423,ENSBTAG00000017745	IL6R|LIFR|IL6ST|
GO:0005681	spliceosomal complex	cellular_component	0.0022472	ENSBTAG00000027506,ENSBTAG00000012177,ENSBTAG00000008339,ENSBTAG00000003485,ENSBTAG00000003390,ENSBTAG00000016705,ENSBTAG00000007234,ENSBTAG00000014771,ENSBTAG00000008853,ENSBTAG00000047874,ENSBTAG00000003407,ENSBTAG00000013162,ENSBTAG00000000848,ENSBTAG00000014759,ENSBTAG00000006353	SNRPB2|SNRPD2|DHX8|MAGOH|SF3A1|-|PLRG1|RBMX2|-|PRPF38B|SF3B6|-|SNRNP200|WBP11|TXNL4B|
GO:0044710	single-organism metabolic process	biological_process	0.0022499	ENSBTAG00000047324,ENSBTAG00000008446,ENSBTAG00000015541,ENSBTAG00000022564,ENSBTAG00000020378,ENSBTAG00000013013,ENSBTAG00000026624,ENSBTAG00000023955,ENSBTAG00000012972,ENSBTAG00000003757,ENSBTAG00000015038,ENSBTAG00000017745,ENSBTAG00000006029,ENSBTAG00000027049,ENSBTAG00000006112,ENSBTAG00000020817,ENSBTAG00000032859,ENSBTAG00000010442,ENSBTAG00000011912,ENSBTAG00000006523,ENSBTAG00000024255,…	-|TYW1|DLC1|-|DLG1|GMPS|ETFRF1|-|CYP2U1|DNAJA2|HADHA|IL6ST|OGDH|SDHAF4|SPRTN|B3GAT2|-|PANK1|SLC25A25|-|-|MGST2|PLPP1|MLXIPL|PARP1|PON3|ESD|NAMPT|PDIA3|ST5|TNFRSF1A|-|MLST8|-|IARS|CRAT|IDH3B|SREBF1|LTA4H|ERBB2|CMPK2|PSAT1|-|ACAD11|PHKA2|GPD1|FAAH|UAP1|CYBB
GO:0005769	early endosome	cellular_component	0.0023454	ENSBTAG00000019537,ENSBTAG00000018999,ENSBTAG00000023997,ENSBTAG00000004414,ENSBTAG00000020431,ENSBTAG00000014129,ENSBTAG00000019515,ENSBTAG00000009960,ENSBTAG00000006063,ENSBTAG00000017120,ENSBTAG00000008053,ENSBTAG00000046385,ENSBTAG00000004204,ENSBTAG00000020130,ENSBTAG00000014611	-|MGRN1|VAMP8|SLC30A10|DERL2|RAB5B|SNX17|FLOT1|-|PHB|WDFY2|RAB5A|GPR107|CLCN3|SORL1|
GO:0019838	growth factor binding	molecular_function	0.0023512	ENSBTAG00000021466,ENSBTAG00000002939,ENSBTAG00000008611,ENSBTAG00000010423,ENSBTAG00000012849,ENSBTAG00000017745,ENSBTAG00000033107,ENSBTAG00000018474,ENSBTAG00000019838,ENSBTAG00000014064,ENSBTAG00000021798	COL3A1|FURIN|IGFBP4|LIFR|COL4A1|IL6ST|OSMR|IL6R|SHC1|FGFR2|ERBB2|
GO:0016614	oxidoreductase activity, acting on CH-OH group of donors	molecular_function	0.002359	ENSBTAG00000009462,ENSBTAG00000019625,ENSBTAG00000018813,ENSBTAG00000001731,ENSBTAG00000006779,ENSBTAG00000006769,ENSBTAG00000004246,ENSBTAG00000002049,ENSBTAG00000016296,ENSBTAG00000000011,ENSBTAG00000015038	MDH2|EHHADH|IDH3B|GLYR1|LDHD|-|H6PD|HADH|GPD1|-|HADHA|
GO:0006839	mitochondrial transport	biological_process	0.0024439	ENSBTAG00000005807,ENSBTAG00000030650,ENSBTAG00000011912,ENSBTAG00000000243,ENSBTAG00000016296,ENSBTAG00000000428,ENSBTAG00000006270,ENSBTAG00000012107,ENSBTAG00000007900,ENSBTAG00000011647,ENSBTAG00000024701,ENSBTAG00000018542,ENSBTAG00000009431	MICU1|TST|SLC25A25|HEBP2|GPD1|BAK1|HSP90AA1|SLC25A28|FIS1|-|-|-|SLC25A44|
GO:0000166	nucleotide binding	molecular_function	0.002457	ENSBTAG00000016764,ENSBTAG00000014129,ENSBTAG00000008461,ENSBTAG00000004531,ENSBTAG00000002829,ENSBTAG00000012962,ENSBTAG00000016598,ENSBTAG00000039861,ENSBTAG00000016484,ENSBTAG00000023417,ENSBTAG00000010442,ENSBTAG00000012756,ENSBTAG00000017761,ENSBTAG00000012244,ENSBTAG00000020305,ENSBTAG00000004966,ENSBTAG00000002049,ENSBTAG00000007591,ENSBTAG00000000837,ENSBTAG00000000693,ENSBTAG00000016265,…	UBA1|RAB5B|LSG1|CCT4|TCP1|SARS|DYNC1H1|-|ATP11C|RUVBL2|PANK1|CCT7|SMC1A|TUBA1B|TOR1A|KIF1B|HADH|CHUK|PARP1|UBE2R2|-|DDX24|DAO|ABCG5|HSP90AA1|MAP3K15|HYOU1|CSNK2A2|TYW1|SCYL2|HSPA13|GTPBP4|COQ8A|TARS|-|GMPS|-|SNRNP200|MAT2A|DHX58|MX2|DNAJA2|CCT2|GLUL|MAPKAPK2|-|ULK1|MYO18A|ATP6V1B2|GLYR1|ARAF|FARS2|DDX54|H6PD|-|DARS2|ARL1|FGFR2|EIF4A1|HSPH1|-|OAS2|CCT6A|FMO4|ARHGAP35|ATP1A1|POLR2D|LDHD|SIK2|SRPK1|…
GO:1901265	nucleoside phosphate binding	molecular_function	0.002457	ENSBTAG00000016764,ENSBTAG00000014129,ENSBTAG00000008461,ENSBTAG00000002829,ENSBTAG00000012962,ENSBTAG00000004531,ENSBTAG00000039861,ENSBTAG00000016598,ENSBTAG00000016484,ENSBTAG00000010442,ENSBTAG00000012756,ENSBTAG00000023417,ENSBTAG00000017761,ENSBTAG00000020305,ENSBTAG00000004966,ENSBTAG00000012244,ENSBTAG00000002049,ENSBTAG00000007591,ENSBTAG00000000837,ENSBTAG00000000693,ENSBTAG00000016265,…	UBA1|RAB5B|LSG1|TCP1|SARS|CCT4|-|DYNC1H1|ATP11C|PANK1|CCT7|RUVBL2|SMC1A|TOR1A|KIF1B|TUBA1B|HADH|CHUK|PARP1|UBE2R2|-|ABCG5|DAO|DDX24|HSP90AA1|HYOU1|MAP3K15|TYW1|CSNK2A2|HSPA13|SCYL2|GTPBP4|COQ8A|-|GMPS|-|TARS|DHX58|SNRNP200|MAT2A|CCT2|DNAJA2|GLUL|MX2|-|MAPKAPK2|MYO18A|ULK1|ATP6V1B2|FARS2|ARAF|GLYR1|H6PD|DDX54|ARL1|FGFR2|DARS2|-|EIF4A1|HSPH1|-|FMO4|ARHGAP35|ATP1A1|OAS2|CCT6A|POLR2D|LDHD|SRPK1|SIK2|…
GO:0019774	proteasome core complex, beta-subunit complex	cellular_component	0.0024642	ENSBTAG00000021288,ENSBTAG00000013390,ENSBTAG00000003830	PSMB4|PSMB6|PSMB3|
GO:0048037	cofactor binding	molecular_function	0.0024757	ENSBTAG00000005419,ENSBTAG00000001731,ENSBTAG00000018813,ENSBTAG00000004038,ENSBTAG00000018831,ENSBTAG00000000011,ENSBTAG00000000505,ENSBTAG00000021223,ENSBTAG00000004246,ENSBTAG00000008446,ENSBTAG00000010284,ENSBTAG00000002214,ENSBTAG00000016685,ENSBTAG00000019953,ENSBTAG00000031010,ENSBTAG00000006029,ENSBTAG00000016296,ENSBTAG00000000837,ENSBTAG00000002049,ENSBTAG00000006779	AOC1|GLYR1|IDH3B|ABAT|DAO|-|KYAT3|CRY2|H6PD|TYW1|ETNPPL|TAT|FMO4|CYBB|ACAD11|OGDH|GPD1|PARP1|HADH|LDHD|
GO:2000323	negative regulation of glucocorticoid receptor signaling pathway	biological_process	0.0025457	ENSBTAG00000003889,ENSBTAG00000017120,ENSBTAG00000021223	PER1|PHB|CRY2|
GO:0010894	negative regulation of steroid biosynthetic process	biological_process	0.0025732	ENSBTAG00000013596,ENSBTAG00000018854,ENSBTAG00000001246,ENSBTAG00000010978	NR1H4|-|ATP1A1|PROX1|
GO:0045939	negative regulation of steroid metabolic process	biological_process	0.0025732	ENSBTAG00000001246,ENSBTAG00000010978,ENSBTAG00000018854,ENSBTAG00000013596	ATP1A1|PROX1|-|NR1H4|
GO:0000209	protein polyubiquitination	biological_process	0.0025793	ENSBTAG00000044064,ENSBTAG00000006122,ENSBTAG00000000871,ENSBTAG00000008321,ENSBTAG00000010401,ENSBTAG00000019971,ENSBTAG00000000693,ENSBTAG00000019725,ENSBTAG00000018286,ENSBTAG00000025413,ENSBTAG00000005905,ENSBTAG00000001826,ENSBTAG00000018854,ENSBTAG00000018999	RNF144A|HUWE1|TRIM27|RNF8|UBE4B|CDC16|UBE2R2|UBE4A|RNF181|RNF5|TOPORS|SASH1|-|MGRN1|
GO:0012505	endomembrane system	cellular_component	0.0025841	ENSBTAG00000011569,ENSBTAG00000020431,ENSBTAG00000010843,ENSBTAG00000000871,ENSBTAG00000026962,ENSBTAG00000020884,ENSBTAG00000001021,ENSBTAG00000046493,ENSBTAG00000004961,ENSBTAG00000024381,ENSBTAG00000016061,ENSBTAG00000004427,ENSBTAG00000004211,ENSBTAG00000012988,ENSBTAG00000009362,ENSBTAG00000004850,ENSBTAG00000017423,ENSBTAG00000006690,ENSBTAG00000010196,ENSBTAG00000017711,ENSBTAG00000015804,…	AADAC|DERL2|PGRMC2|TRIM27|XPOT|CASP4|CYP1A1|PDCD6|GOSR1|MAN1A1|RSAD2|OSBPL8|TNFRSF1A|COG4|SYNE1|KPNA3|TMEM214|ARCN1|NUP43|WHAMM|SIGMAR1|SERINC1|AP2M1|BET1|CHMP7|TMEM199|ATP6V1B2|SEC16B|MYO18A|KPNA4|LAPTM4A|ANXA7|ANKLE2|ARFIP1|ARL1|ZDHHC9|CACYBP|PLRG1|COPB2|GTPBP4|AIG1|STIM1|MOSPD3|ST3GAL2|B3GAT2|MX2|-|SORL1|AUP1|VAMP8|CD63|FURIN|-|UBXN8|USF3|GOLGA5|SLC35D1|DNAJC5|GOLGA3|PARP1|PCM1|PIGL|TOR1A|MGST…
GO:0016769	transferase activity, transferring nitrogenous groups	molecular_function	0.0027623	ENSBTAG00000002214,ENSBTAG00000013960,ENSBTAG00000010284,ENSBTAG00000004038,ENSBTAG00000000505	TAT|PSAT1|ETNPPL|ABAT|KYAT3|
GO:0006891	intra-Golgi vesicle-mediated transport	biological_process	0.0028588	ENSBTAG00000014611,ENSBTAG00000006690,ENSBTAG00000017907,ENSBTAG00000012988,ENSBTAG00000004598,ENSBTAG00000014843	SORL1|ARCN1|COG3|COG4|GOLGA5|COPB2|
GO:0006412	translation	biological_process	0.0028912	ENSBTAG00000011234,ENSBTAG00000018072,ENSBTAG00000003889,ENSBTAG00000013866,ENSBTAG00000012962,ENSBTAG00000021720,ENSBTAG00000019511,ENSBTAG00000024781,ENSBTAG00000005285,ENSBTAG00000000555,ENSBTAG00000000974,ENSBTAG00000002708,ENSBTAG00000000132,ENSBTAG00000004358,ENSBTAG00000017999,ENSBTAG00000002504,ENSBTAG00000012500,ENSBTAG00000010225,ENSBTAG00000001294,ENSBTAG00000003485,ENSBTAG00000026415,…	FOXO3|FARS2|PER1|-|SARS|MRPL27|CDC123|-|MRPS33|ACO1|IARS|MRPL42|EIF4A1|DARS2|TNRC6A|IREB2|RARA|POLR2D|PPP1R15A|MAGOH|MRPS34|-|-|EIF3D|TOB1|TARS|ERBB2|CYFIP1|EIF4EBP2|EIF1AX|
GO:0006417	regulation of translation	biological_process	0.0029208	ENSBTAG00000019511,ENSBTAG00000003889,ENSBTAG00000011234,ENSBTAG00000000555,ENSBTAG00000000974,ENSBTAG00000012500,ENSBTAG00000017999,ENSBTAG00000002504,ENSBTAG00000003485,ENSBTAG00000010225,ENSBTAG00000001294,ENSBTAG00000001988,ENSBTAG00000000546,ENSBTAG00000019124,ENSBTAG00000016894,ENSBTAG00000021798	CDC123|PER1|FOXO3|ACO1|IARS|RARA|TNRC6A|IREB2|MAGOH|POLR2D|PPP1R15A|EIF3D|TOB1|EIF4EBP2|CYFIP1|ERBB2|
GO:0005686	U2 snRNP	cellular_component	0.0030675	ENSBTAG00000003390,ENSBTAG00000014771,ENSBTAG00000003407,ENSBTAG00000027506	SF3A1|RBMX2|SF3B6|SNRPB2|
GO:0004152	dihydroorotate dehydrogenase activity	molecular_function	0.0031154	ENSBTAG00000046908,ENSBTAG00000019887	-|-|
GO:0016032	viral process	biological_process	0.0032147	ENSBTAG00000023997,ENSBTAG00000002939,ENSBTAG00000016061,ENSBTAG00000022799,ENSBTAG00000016887,ENSBTAG00000014707,ENSBTAG00000012383,ENSBTAG00000018523,ENSBTAG00000014970,ENSBTAG00000019883,ENSBTAG00000038375,ENSBTAG00000009948,ENSBTAG00000010978,ENSBTAG00000000871,ENSBTAG00000001988,ENSBTAG00000016838,ENSBTAG00000017367	VAMP8|FURIN|RSAD2|NOTCH1|TAF11|ISG15|CHMP5|TRIM38|-|IST1|STOM|TRIM25|PROX1|TRIM27|EIF3D|SRPK1|IFIT5|
GO:0044764	multi-organism cellular process	biological_process	0.0032147	ENSBTAG00000001988,ENSBTAG00000000871,ENSBTAG00000017367,ENSBTAG00000016838,ENSBTAG00000038375,ENSBTAG00000019883,ENSBTAG00000010978,ENSBTAG00000009948,ENSBTAG00000018523,ENSBTAG00000012383,ENSBTAG00000014970,ENSBTAG00000016887,ENSBTAG00000014707,ENSBTAG00000002939,ENSBTAG00000023997,ENSBTAG00000016061,ENSBTAG00000022799	EIF3D|TRIM27|IFIT5|SRPK1|STOM|IST1|PROX1|TRIM25|TRIM38|CHMP5|-|TAF11|ISG15|FURIN|VAMP8|RSAD2|NOTCH1|
GO:0009064	glutamine family amino acid metabolic process	biological_process	0.0032624	ENSBTAG00000013596,ENSBTAG00000018831,ENSBTAG00000002214,ENSBTAG00000034776,ENSBTAG00000004833,ENSBTAG00000047676,ENSBTAG00000013631,ENSBTAG00000009284	NR1H4|DAO|TAT|DDAH1|NIT2|-|GLUL|GLS2|
GO:0097150	neuronal stem cell maintenance	biological_process	0.0034239	ENSBTAG00000011234,ENSBTAG00000012817,ENSBTAG00000010978,ENSBTAG00000007236,ENSBTAG00000022799	FOXO3|JAG1|PROX1|PCM1|NOTCH1|
GO:0043168	anion binding	molecular_function	0.0034252	ENSBTAG00000018831,ENSBTAG00000003423,ENSBTAG00000016365,ENSBTAG00000006270,ENSBTAG00000010322,ENSBTAG00000019855,ENSBTAG00000013784,ENSBTAG00000008446,ENSBTAG00000010284,ENSBTAG00000000505,ENSBTAG00000013859,ENSBTAG00000012908,ENSBTAG00000014917,ENSBTAG00000021880,ENSBTAG00000014261,ENSBTAG00000013013,ENSBTAG00000013162,ENSBTAG00000018774,ENSBTAG00000000848,ENSBTAG00000020873,ENSBTAG00000046580,…	DAO|DDX24|ABCG5|HSP90AA1|HYOU1|MAP3K15|CSNK2A2|TYW1|ETNPPL|KYAT3|SCYL2|HSPA13|GTPBP4|COQ8A|TARS|GMPS|-|-|SNRNP200|MAT2A|DHX58|OGDH|MX2|DNAJA2|CCT2|GLUL|UBA1|RAB5B|MAPKAP1|LSG1|TCP1|CCT4|SARS|DYNC1H1|RARA|-|ATP11C|SNX7|RUVBL2|SNX17|PANK1|CCT7|SNX9|SMC1A|UBR2|TUBA1B|KIF1B|TOR1A|HADH|SNX10|CHUK|UBE2R2|-|IARS|-|DDX20|PRKD3|DHX8|PDK4|ATL2|RBKS|CRY2|WEE1|HIPK2|RAB5A|P4HA1|OSBPL8|UBE2I|RASL10B|-|ANXA5|T…
GO:0006513	protein monoubiquitination	biological_process	0.0034376	ENSBTAG00000018999,ENSBTAG00000010401,ENSBTAG00000000693,ENSBTAG00000005905,ENSBTAG00000009948,ENSBTAG00000006122,ENSBTAG00000009933	MGRN1|UBE4B|UBE2R2|TOPORS|TRIM25|HUWE1|DTX3L|
GO:0004784	superoxide dismutase activity	molecular_function	0.0035322	ENSBTAG00000018854,ENSBTAG00000006523	-|-|
GO:0016721	oxidoreductase activity, acting on superoxide radicals as acceptor	molecular_function	0.0035322	ENSBTAG00000006523,ENSBTAG00000018854	-|-|
GO:0051641	cellular localization	biological_process	0.0035706	ENSBTAG00000019798,ENSBTAG00000001565,ENSBTAG00000007900,ENSBTAG00000006323,ENSBTAG00000004598,ENSBTAG00000018999,ENSBTAG00000014771,ENSBTAG00000001822,ENSBTAG00000007236,ENSBTAG00000004966,ENSBTAG00000020305,ENSBTAG00000016265,ENSBTAG00000007537,ENSBTAG00000014129,ENSBTAG00000009246,ENSBTAG00000022799,ENSBTAG00000019497,ENSBTAG00000031544,ENSBTAG00000008461,ENSBTAG00000009431,ENSBTAG00000016598,…	PIGR|MESD|FIS1|SNX9|GOLGA5|MGRN1|RBMX2|SNX10|PCM1|KIF1B|TOR1A|-|PEX19|RAB5B|DPY30|NOTCH1|ILDR2|DDIT3|LSG1|SLC25A44|DYNC1H1|MORC3|RUVBL2|SLC25A25|SNX17|CHMP5|-|COPB2|PARK7|CLUH|SORL1|MX2|CDH1|TOB1|AR|HSP90AA1|-|PTEN|DLG1|AUP1|VAMP8|CD63|FURIN|HYOU1|IL1RN|FLOT1|-|HEBP2|AP3S2|-|SLC25A28|ARCN1|RPA1|PPP1R15A|KPNA3|TPCN1|POLR2D|STOM|VCL|MICU1|CHMP7|-|RAB9A|WHAMM|FLNA|AP2M1|ERGIC1|MYO18A|BAK1|NR1H4|KPNA…
GO:0016559	peroxisome fission	biological_process	0.0036836	ENSBTAG00000007537,ENSBTAG00000007900,ENSBTAG00000000854	PEX19|FIS1|SEC16B|
GO:0003857	3-hydroxyacyl-CoA dehydrogenase activity	molecular_function	0.003701	ENSBTAG00000002049,ENSBTAG00000015038,ENSBTAG00000019625	HADH|HADHA|EHHADH|
GO:0006116	NADH oxidation	biological_process	0.0038107	ENSBTAG00000016296,ENSBTAG00000015358	GPD1|ALDOB|
GO:0006458	'de novo' protein folding	biological_process	0.0038618	ENSBTAG00000005012,ENSBTAG00000019156,ENSBTAG00000014233,ENSBTAG00000020305	HSPH1|CCT2|-|TOR1A|
GO:0016197	endosomal transport	biological_process	0.0039217	ENSBTAG00000018999,ENSBTAG00000012470,ENSBTAG00000006323,ENSBTAG00000000871,ENSBTAG00000010923,ENSBTAG00000014611,ENSBTAG00000013528,ENSBTAG00000004961,ENSBTAG00000011931,ENSBTAG00000014129,ENSBTAG00000009246,ENSBTAG00000038116,ENSBTAG00000019515,ENSBTAG00000046385,ENSBTAG00000012383,ENSBTAG00000011883	MGRN1|SNAPIN|SNX9|TRIM27|RAB9A|SORL1|CHMP7|GOSR1|CD63|RAB5B|DPY30|TGOLN2|SNX17|RAB5A|CHMP5|ARL1|
GO:0010243	response to organonitrogen compound	biological_process	0.0039361	ENSBTAG00000014970,ENSBTAG00000004427,ENSBTAG00000017685,ENSBTAG00000020184,ENSBTAG00000021223,ENSBTAG00000007884,ENSBTAG00000003889,ENSBTAG00000010976,ENSBTAG00000003001,ENSBTAG00000014069,ENSBTAG00000005419,ENSBTAG00000022799,ENSBTAG00000013596,ENSBTAG00000017715,ENSBTAG00000004038,ENSBTAG00000015991,ENSBTAG00000016296,ENSBTAG00000012849,ENSBTAG00000015038,ENSBTAG00000003728,ENSBTAG00000004034,…	-|OSBPL8|JUP|AQP8|CRY2|SREBF1|PER1|KANK1|LAMTOR1|PDK4|AOC1|NOTCH1|NR1H4|HOMER2|ABAT|CDH1|GPD1|COL4A1|HADHA|NDUFS4|SESN3|EIF4EBP2|PARP1|SHC1|COL3A1|UBR2|JAG1|CASP6|
GO:0016054	organic acid catabolic process	biological_process	0.0041893	ENSBTAG00000015654,ENSBTAG00000034645,ENSBTAG00000009284,ENSBTAG00000047676,ENSBTAG00000000011,ENSBTAG00000015038,ENSBTAG00000031010,ENSBTAG00000007507,ENSBTAG00000002910,ENSBTAG00000025903,ENSBTAG00000018831,ENSBTAG00000034776,ENSBTAG00000012721,ENSBTAG00000002214,ENSBTAG00000019625	PON1|PON3|GLS2|-|-|HADHA|ACAD11|FAAH|-|GLDC|DAO|DDAH1|HOGA1|TAT|EHHADH|
GO:0046395	carboxylic acid catabolic process	biological_process	0.0041893	ENSBTAG00000007507,ENSBTAG00000031010,ENSBTAG00000000011,ENSBTAG00000015038,ENSBTAG00000047676,ENSBTAG00000009284,ENSBTAG00000034645,ENSBTAG00000015654,ENSBTAG00000019625,ENSBTAG00000012721,ENSBTAG00000002214,ENSBTAG00000034776,ENSBTAG00000018831,ENSBTAG00000025903,ENSBTAG00000002910	FAAH|ACAD11|-|HADHA|-|GLS2|PON3|PON1|EHHADH|HOGA1|TAT|DDAH1|DAO|GLDC|-|
GO:0034332	adherens junction organization	biological_process	0.0043521	ENSBTAG00000009498,ENSBTAG00000021879,ENSBTAG00000015541,ENSBTAG00000015991,ENSBTAG00000006938,ENSBTAG00000015106,ENSBTAG00000017711,ENSBTAG00000017685	PTEN|VCL|DLC1|CDH1|PPM1F|DSP|WHAMM|JUP|
GO:0003836	beta-galactoside (CMP) alpha-2,3-sialyltransferase activity	molecular_function	0.0043601	ENSBTAG00000017656,ENSBTAG00000046156	-|ST3GAL2|
GO:0061073	ciliary body morphogenesis	biological_process	0.0043868	ENSBTAG00000001537,ENSBTAG00000012817	TSKU|JAG1|
GO:0050662	coenzyme binding	molecular_function	0.0044023	ENSBTAG00000018831,ENSBTAG00000019953,ENSBTAG00000016685,ENSBTAG00000018813,ENSBTAG00000001731,ENSBTAG00000004246,ENSBTAG00000006779,ENSBTAG00000008446,ENSBTAG00000021223,ENSBTAG00000002049,ENSBTAG00000000837,ENSBTAG00000016296,ENSBTAG00000006029,ENSBTAG00000031010,ENSBTAG00000000011	DAO|CYBB|FMO4|IDH3B|GLYR1|H6PD|LDHD|TYW1|CRY2|HADH|PARP1|GPD1|OGDH|ACAD11|-|
GO:0006235	dTTP biosynthetic process	biological_process	0.0044058	ENSBTAG00000035370,ENSBTAG00000019979	TBPL1|CMPK2|
GO:0009212	pyrimidine deoxyribonucleoside triphosphate biosynthetic process	biological_process	0.0044058	ENSBTAG00000019979,ENSBTAG00000035370	CMPK2|TBPL1|
GO:0046075	dTTP metabolic process	biological_process	0.0044058	ENSBTAG00000035370,ENSBTAG00000019979	TBPL1|CMPK2|
GO:0016342	catenin complex	cellular_component	0.0044378	ENSBTAG00000017685,ENSBTAG00000015991	JUP|CDH1|
GO:0000064	L-ornithine transmembrane transporter activity	molecular_function	0.0044474	ENSBTAG00000011647,ENSBTAG00000010085	-|SLC7A2|
GO:0018312	peptidyl-serine ADP-ribosylation	biological_process	0.0044478	ENSBTAG00000020132,ENSBTAG00000000837	HPF1|PARP1|
GO:0060414	aorta smooth muscle tissue morphogenesis	biological_process	0.0044497	ENSBTAG00000021466,ENSBTAG00000010978	COL3A1|PROX1|
GO:0061314	Notch signaling involved in heart development	biological_process	0.0044497	ENSBTAG00000022799,ENSBTAG00000012817	NOTCH1|JAG1|
GO:0070858	negative regulation of bile acid biosynthetic process	biological_process	0.0044497	ENSBTAG00000013596,ENSBTAG00000010978	NR1H4|PROX1|
GO:0004923	leukemia inhibitory factor receptor activity	molecular_function	0.0044497	ENSBTAG00000017745,ENSBTAG00000010423	IL6ST|LIFR|
GO:0004915	interleukin-6 receptor activity	molecular_function	0.0044497	ENSBTAG00000018474,ENSBTAG00000017745	IL6R|IL6ST|
GO:0019981	interleukin-6 binding	molecular_function	0.0044497	ENSBTAG00000018474,ENSBTAG00000017745	IL6R|IL6ST|
GO:0030350	iron-responsive element binding	molecular_function	0.0044497	ENSBTAG00000000555,ENSBTAG00000002504	ACO1|IREB2|
GO:0005900	oncostatin-M receptor complex	cellular_component	0.0044497	ENSBTAG00000017745,ENSBTAG00000033107	IL6ST|OSMR|
GO:2001046	positive regulation of integrin-mediated signaling pathway	biological_process	0.0044621	ENSBTAG00000006262,ENSBTAG00000011190,ENSBTAG00000011931	LIMS2|FLNA|CD63|
GO:1901700	response to oxygen-containing compound	biological_process	0.004572	ENSBTAG00000021223,ENSBTAG00000011986,ENSBTAG00000004427,ENSBTAG00000020184,ENSBTAG00000014970,ENSBTAG00000001826,ENSBTAG00000017715,ENSBTAG00000016349,ENSBTAG00000014069,ENSBTAG00000003889,ENSBTAG00000007884,ENSBTAG00000019838,ENSBTAG00000009065,ENSBTAG00000012684,ENSBTAG00000019124,ENSBTAG00000019979,ENSBTAG00000013631,ENSBTAG00000015038,ENSBTAG00000022255,ENSBTAG00000012849,ENSBTAG00000008541,…	CRY2|PLSCR4|OSBPL8|AQP8|-|SASH1|HOMER2|TEAD2|PDK4|PER1|SREBF1|SHC1|MAP3K5|CCL19|EIF4EBP2|CMPK2|GLUL|HADHA|AR|COL4A1|MGST1|GPD1|CDH1|JAG1|GPAM|COL3A1|PARK7|RARA|IRF3|JUP|RUVBL2|-|ABAT|NOTCH1|KPNA4|MAPKAPK2|NR1H4|-|ILDR2|KANK1|LAMTOR1|MLXIPL|PARP1|CHUK|SESN3|NDUFS4|OVCA2|UBR2|
GO:0019079	viral genome replication	biological_process	0.0047219	ENSBTAG00000010978,ENSBTAG00000016838,ENSBTAG00000016061,ENSBTAG00000022799,ENSBTAG00000017367,ENSBTAG00000014707,ENSBTAG00000014970	PROX1|SRPK1|RSAD2|NOTCH1|IFIT5|ISG15|-|
GO:0071453	cellular response to oxygen levels	biological_process	0.004725	ENSBTAG00000040295,ENSBTAG00000004139,ENSBTAG00000022799,ENSBTAG00000009498,ENSBTAG00000000203,ENSBTAG00000006255,ENSBTAG00000003711,ENSBTAG00000010322,ENSBTAG00000008120,ENSBTAG00000034776	CHCHD2|BACH1|NOTCH1|PTEN|ATP6V1G1|MDM4|EPAS1|HYOU1|TMEM199|DDAH1|
GO:2000322	regulation of glucocorticoid receptor signaling pathway	biological_process	0.0048832	ENSBTAG00000003889,ENSBTAG00000017120,ENSBTAG00000021223	PER1|PHB|CRY2|
GO:0051607	defense response to virus	biological_process	0.0049697	ENSBTAG00000008471,ENSBTAG00000014707,ENSBTAG00000003366,ENSBTAG00000046580,ENSBTAG00000006633,ENSBTAG00000039861,ENSBTAG00000015212,ENSBTAG00000017367,ENSBTAG00000030932,ENSBTAG00000011917,ENSBTAG00000014628,ENSBTAG00000016061	MX2|ISG15|DDX58|DHX58|IRF3|-|IFNAR2|IFIT5|IFI44L|GPAM|OAS2|RSAD2|
GO:0071704	organic substance metabolic process	biological_process	0.004971	ENSBTAG00000011931,ENSBTAG00000002939,ENSBTAG00000019665,ENSBTAG00000007817,ENSBTAG00000018831,ENSBTAG00000006270,ENSBTAG00000014970,ENSBTAG00000004271,ENSBTAG00000016508,ENSBTAG00000009960,ENSBTAG00000047676,ENSBTAG00000002828,ENSBTAG00000004833,ENSBTAG00000021000,ENSBTAG00000020028,ENSBTAG00000014917,ENSBTAG00000046156,ENSBTAG00000000848,ENSBTAG00000019124,ENSBTAG00000013162,ENSBTAG00000014261,…	CD63|FURIN|IL1RN|BRCC3|DAO|HSP90AA1|-|UBAP2L|CTDSP2|FLOT1|-|-|NIT2|USF3|RBP1|GTPBP4|ST3GAL2|SNRNP200|EIF4EBP2|-|TARS|PSMD2|-|PTPN3|SARS|CCT4|PSMB1|TBPL1|FNIP2|L3MBTL3|-|CCT7|CDC16|-|TAF11|-|RARA|MAGOH|UBR2|SNX9|POLE3|SNRPD2|-|MESD|ECM1|PPM1F|PIGL|HADH|-|NPM3|PDK4|PTP4A1|DDX20|-|TOPORS|NADK|PSMA6|UBE2I|CCNL1|OSBPL8|BCL2L12|BCLAF1|EPAS1|-|JAG1|MPDU1|NR1I3|ARHGEF5|CASP4|NLN|LAS1L|TRIM27|IFNAR2|DONSO…
GO:0045071	negative regulation of viral genome replication	biological_process	0.00535	ENSBTAG00000017367,ENSBTAG00000016061,ENSBTAG00000016838,ENSBTAG00000010978,ENSBTAG00000014707	IFIT5|RSAD2|SRPK1|PROX1|ISG15|
GO:1901699	cellular response to nitrogen compound	biological_process	0.0053793	ENSBTAG00000009960,ENSBTAG00000004427,ENSBTAG00000020184,ENSBTAG00000017685,ENSBTAG00000014970,ENSBTAG00000014069,ENSBTAG00000005419,ENSBTAG00000003001,ENSBTAG00000010976,ENSBTAG00000007884,ENSBTAG00000013596,ENSBTAG00000003366,ENSBTAG00000012849,ENSBTAG00000015991,ENSBTAG00000016296,ENSBTAG00000000837,ENSBTAG00000019838,ENSBTAG00000009065,ENSBTAG00000019124,ENSBTAG00000004034,ENSBTAG00000021466,…	FLOT1|OSBPL8|AQP8|JUP|-|PDK4|AOC1|LAMTOR1|KANK1|SREBF1|NR1H4|DDX58|COL4A1|CDH1|GPD1|PARP1|SHC1|MAP3K5|EIF4EBP2|SESN3|COL3A1|UBR2|CASP6|
GO:0006397	mRNA processing	biological_process	0.0053958	ENSBTAG00000020125,ENSBTAG00000027506,ENSBTAG00000012177,ENSBTAG00000003485,ENSBTAG00000010225,ENSBTAG00000016705,ENSBTAG00000003407,ENSBTAG00000013162,ENSBTAG00000016838,ENSBTAG00000014771,ENSBTAG00000017091,ENSBTAG00000008853,ENSBTAG00000000546,ENSBTAG00000019949,ENSBTAG00000000848,ENSBTAG00000006353,ENSBTAG00000018717,ENSBTAG00000003390,ENSBTAG00000008339,ENSBTAG00000005743,ENSBTAG00000007234,…	RBFOX2|SNRPB2|SNRPD2|MAGOH|POLR2D|-|SF3B6|-|SRPK1|RBMX2|CMTR1|-|TOB1|DBR1|SNRNP200|TXNL4B|DDX20|SF3A1|DHX8|-|PLRG1|POLR2I|FAM103A1|WBP11|
GO:0032388	positive regulation of intracellular transport	biological_process	0.0056954	ENSBTAG00000011190,ENSBTAG00000015991,ENSBTAG00000017685,ENSBTAG00000003366,ENSBTAG00000012684,ENSBTAG00000014611,ENSBTAG00000021798,ENSBTAG00000007236,ENSBTAG00000016598,ENSBTAG00000001602,ENSBTAG00000038375,ENSBTAG00000000854,ENSBTAG00000010976,ENSBTAG00000007900,ENSBTAG00000000428	FLNA|CDH1|JUP|DDX58|CCL19|SORL1|ERBB2|PCM1|DYNC1H1|IL4R|STOM|SEC16B|KANK1|FIS1|BAK1|
GO:0050810	regulation of steroid biosynthetic process	biological_process	0.0057238	ENSBTAG00000007884,ENSBTAG00000001246,ENSBTAG00000010978,ENSBTAG00000018717,ENSBTAG00000018854,ENSBTAG00000013596	SREBF1|ATP1A1|PROX1|DDX20|-|NR1H4|
GO:0006508	proteolysis	biological_process	0.0059441	ENSBTAG00000009051,ENSBTAG00000009498,ENSBTAG00000003572,ENSBTAG00000018286,ENSBTAG00000005905,ENSBTAG00000025413,ENSBTAG00000019944,ENSBTAG00000016415,ENSBTAG00000002939,ENSBTAG00000015403,ENSBTAG00000046588,ENSBTAG00000020123,ENSBTAG00000021461,ENSBTAG00000004173,ENSBTAG00000020192,ENSBTAG00000009683,ENSBTAG00000004003,ENSBTAG00000008978,ENSBTAG00000002828,ENSBTAG00000016204,ENSBTAG00000012537,…	MMP19|PTEN|F11|RNF181|TOPORS|RNF5|METAP2|LTA4H|FURIN|TPP1|DNAJB9|AUP1|PSMD3|UBXN8|PPP2R5C|PSMA6|F9|-|-|C1RL|CASP6|DERL2|PARK7|PSMB4|PSMA4|IST1|-|-|PSMB6|PDCD6|CPD|UBB|CASP4|UBE4B|-|NLN|-|UBA1|PSMB1|-|BAK1|PEPD|PSMD2|DDIT3|PTPN3|BMP1|-|USP9Y|ISG15|RNF8|SNX9|TRIM25|UBR2|PSMB3|TOR1A|RNF144A|HUWE1|UBE2R2|UBE4A|
GO:0048522	positive regulation of cellular process	biological_process	0.0060912	ENSBTAG00000009215,ENSBTAG00000001815,ENSBTAG00000003268,ENSBTAG00000012817,ENSBTAG00000011569,ENSBTAG00000021466,ENSBTAG00000003711,ENSBTAG00000001602,ENSBTAG00000019838,ENSBTAG00000012684,ENSBTAG00000000871,ENSBTAG00000033453,ENSBTAG00000020884,ENSBTAG00000005905,ENSBTAG00000002275,ENSBTAG00000018717,ENSBTAG00000003221,ENSBTAG00000003201,ENSBTAG00000011823,ENSBTAG00000005761,ENSBTAG00000005492,…	NR1I3|ARHGEF5|PELO|JAG1|AADAC|COL3A1|EPAS1|IL4R|SHC1|CCL19|TRIM27|-|CASP4|TOPORS|PTP4A1|DDX20|ATF7IP|FNTA|CLSTN1|DEDD2|CCNY|BCLAF1|CCNL1|UBE2I|OSBPL8|BCL2L12|OSMR|RAB5A|SLC30A10|LIFR|PROX1|PPP1R15A|TPCN1|KLF11|NDUFS4|RAB9A|CD47|CCL24|ING4|BAK1|-|FOXO3|KANK1|LAMTOR1|ARAF|ARFIP1|PLRG1|RNF8|KLF12|ISG15|TNFSF10|ANKLE2|PARK7|SORL1|HSP90AA1|PTEN|BRCC3|CD63|FLOT1|-|SNX9|CHCHD2|COL18A1|PPM1F|-|ECM1|OSGIN…
GO:0033365	protein localization to organelle	biological_process	0.0061991	ENSBTAG00000011190,ENSBTAG00000016265,ENSBTAG00000020305,ENSBTAG00000013528,ENSBTAG00000001822,ENSBTAG00000007236,ENSBTAG00000001294,ENSBTAG00000004850,ENSBTAG00000007900,ENSBTAG00000009711,ENSBTAG00000017685,ENSBTAG00000023417,ENSBTAG00000007234,ENSBTAG00000011876,ENSBTAG00000011883,ENSBTAG00000017907,ENSBTAG00000000854,ENSBTAG00000031544,ENSBTAG00000010976,ENSBTAG00000024701,ENSBTAG00000017416,…	FLNA|-|TOR1A|CHMP7|SNX10|PCM1|PPP1R15A|KPNA3|FIS1|RPA1|JUP|RUVBL2|PLRG1|MORC3|ARL1|COG3|SEC16B|DDIT3|KANK1|-|KPNA4|PEX19|TOB1|CDH1|DDX58|CCL19|SORL1|RASSF5|PARK7|SYNE1|-|OSBPL8|CRY2|TOPORS|HSP90AA1|
GO:0044238	primary metabolic process	biological_process	0.006239	ENSBTAG00000012244,ENSBTAG00000010723,ENSBTAG00000017633,ENSBTAG00000015858,ENSBTAG00000007591,ENSBTAG00000015509,ENSBTAG00000004776,ENSBTAG00000011928,ENSBTAG00000006255,ENSBTAG00000011876,ENSBTAG00000006633,ENSBTAG00000015612,ENSBTAG00000006564,ENSBTAG00000011912,ENSBTAG00000023417,ENSBTAG00000007537,ENSBTAG00000021779,ENSBTAG00000016894,ENSBTAG00000013013,ENSBTAG00000018774,ENSBTAG00000011266,…	TUBA1B|PFDN6|EIF1AX|-|CHUK|NAMPT|DUSP23|ZBTB20|MDM4|MORC3|IRF3|UTP6|-|SLC25A25|RUVBL2|PEX19|MGST2|CYFIP1|GMPS|-|ZBTB16|CDH1|AR|IL6ST|HADHA|B3GAT2|-|PSMB4|FAM103A1|PSMD3|UBXN8|MRPS33|TEAD2|RNF5|SASH1|MAP3K15|DNAJB9|AUP1|PER1|RNF144A|SRPK1|FLNA|WDFY2|PHB|NUPR1|TRIM25|-|GLRX5|TAT|POLR2D|H6PD|-|-|DARS2|FGFR2|EIF4A1|HSPH1|NR1H4|-|ATP6V1B2|BCL9L|-|CMPK2|MAP3K5|PDCD6|CPD|UBB|-|ACAD11|TXNL4B|DSP|DERL2|SN…
GO:0010008	endosome membrane	cellular_component	0.0062425	ENSBTAG00000019537,ENSBTAG00000023997,ENSBTAG00000011102,ENSBTAG00000003001,ENSBTAG00000011931,ENSBTAG00000023795,ENSBTAG00000016764,ENSBTAG00000019515,ENSBTAG00000014970,ENSBTAG00000046385,ENSBTAG00000021798,ENSBTAG00000001822,ENSBTAG00000013528	-|VAMP8|TPCN1|LAMTOR1|CD63|VAC14|UBA1|SNX17|-|RAB5A|ERBB2|SNX10|CHMP7|
GO:0005768	endosome	cellular_component	0.0064682	ENSBTAG00000004414,ENSBTAG00000023795,ENSBTAG00000018999,ENSBTAG00000011102,ENSBTAG00000019537,ENSBTAG00000001822,ENSBTAG00000013528,ENSBTAG00000020130,ENSBTAG00000017120,ENSBTAG00000006063,ENSBTAG00000001489,ENSBTAG00000010923,ENSBTAG00000008053,ENSBTAG00000016764,ENSBTAG00000014129,ENSBTAG00000031544,ENSBTAG00000003001,ENSBTAG00000004204,ENSBTAG00000010442,ENSBTAG00000019515,ENSBTAG00000031461,…	SLC30A10|VAC14|MGRN1|TPCN1|-|SNX10|CHMP7|CLCN3|PHB|-|TUBA1A|RAB9A|WDFY2|UBA1|RAB5B|DDIT3|LAMTOR1|GPR107|PANK1|SNX17|SNX7|ATP11C|DERL2|ERBB2|SORL1|TRIM27|TGOLN2|VAMP8|CD63|FLOT1|-|RAB5A|
GO:0000974	Prp19 complex	cellular_component	0.006511	ENSBTAG00000007234,ENSBTAG00000016705,ENSBTAG00000013162	PLRG1|-|-|
GO:0030529	ribonucleoprotein complex	cellular_component	0.0065284	ENSBTAG00000007454,ENSBTAG00000012177,ENSBTAG00000022069,ENSBTAG00000010225,ENSBTAG00000003485,ENSBTAG00000014771,ENSBTAG00000008853,ENSBTAG00000003407,ENSBTAG00000016705,ENSBTAG00000021544,ENSBTAG00000004080,ENSBTAG00000002708,ENSBTAG00000013866,ENSBTAG00000003390,ENSBTAG00000017999,ENSBTAG00000047874,ENSBTAG00000007499,ENSBTAG00000007234,ENSBTAG00000023417,ENSBTAG00000014759,ENSBTAG00000015612,…	-|SNRPD2|ATXN2|POLR2D|MAGOH|RBMX2|-|SF3B6|-|EBNA1BP2|TIAL1|MRPL42|-|SF3A1|TNRC6A|PRPF38B|HNRNPH2|PLRG1|RUVBL2|WBP11|UTP6|DERL2|MRPS34|SNRPB2|-|PSMA4|-|-|LAS1L|TXNL4B|-|SNRNP200|-|MRPS33|MRPL27|CAPRIN1|DHX8|Mail|PSMA6|SYNE1|
GO:0006396	RNA processing	biological_process	0.0066215	ENSBTAG00000003485,ENSBTAG00000010225,ENSBTAG00000020125,ENSBTAG00000012177,ENSBTAG00000037746,ENSBTAG00000019949,ENSBTAG00000021544,ENSBTAG00000016705,ENSBTAG00000015858,ENSBTAG00000017091,ENSBTAG00000008853,ENSBTAG00000014771,ENSBTAG00000016838,ENSBTAG00000003407,ENSBTAG00000003390,ENSBTAG00000013866,ENSBTAG00000018072,ENSBTAG00000005743,ENSBTAG00000011855,ENSBTAG00000015612,ENSBTAG00000025003,…	MAGOH|POLR2D|RBFOX2|SNRPD2|SNRNP27|DBR1|EBNA1BP2|-|-|CMTR1|-|RBMX2|SRPK1|SF3B6|SF3A1|-|FARS2|-|EXOSC8|UTP6|INTS10|WBP11|DDX54|PLRG1|SNRPB2|-|SNRNP200|TOB1|LAS1L|TXNL4B|ELP1|-|-|DHX8|NPM3|DDX20|CCNL1|POLR2I|FAM103A1|TYW1|
GO:0031932	TORC2 complex	cellular_component	0.006704	ENSBTAG00000004034,ENSBTAG00000010271,ENSBTAG00000009928	SESN3|MAPKAP1|MLST8|
GO:0044429	mitochondrial part	cellular_component	0.0068356	ENSBTAG00000013423,ENSBTAG00000007900,ENSBTAG00000009713,ENSBTAG00000012107,ENSBTAG00000017120,ENSBTAG00000008528,ENSBTAG00000009284,ENSBTAG00000003728,ENSBTAG00000031752,ENSBTAG00000005807,ENSBTAG00000040295,ENSBTAG00000002049,ENSBTAG00000009431,ENSBTAG00000024701,ENSBTAG00000002708,ENSBTAG00000014460,ENSBTAG00000000428,ENSBTAG00000011912,ENSBTAG00000006769,ENSBTAG00000018542,ENSBTAG00000020518,…	GLRX5|FIS1|-|SLC25A28|PHB|SLC25A1|GLS2|NDUFS4|-|MICU1|CHCHD2|HADH|SLC25A44|-|MRPL42|-|BAK1|SLC25A25|-|-|PARK7|GPAM|OGDH|ACAD11|HADHA|-|UQCR10|TST|MRPL27|PDK4|MRPS33|RSAD2|MDH2|-|DAO|NDUFA4|MAOB|-|-|
GO:0001206	RNA polymerase II distal enhancer sequence-specific DNA binding transcription factor activity involved in negative regulation of transcription	molecular_function	0.0072865	ENSBTAG00000018024,ENSBTAG00000011266,ENSBTAG00000004139	NR1D2|ZBTB16|BACH1|
GO:0001883	purine nucleoside binding	molecular_function	0.0073563	ENSBTAG00000001246,ENSBTAG00000015543,ENSBTAG00000014628,ENSBTAG00000008184,ENSBTAG00000015441,ENSBTAG00000001987,ENSBTAG00000001489,ENSBTAG00000010923,ENSBTAG00000016847,ENSBTAG00000016838,ENSBTAG00000020272,ENSBTAG00000005039,ENSBTAG00000018646,ENSBTAG00000018072,ENSBTAG00000012987,ENSBTAG00000017380,ENSBTAG00000020023,ENSBTAG00000038107,ENSBTAG00000005012,ENSBTAG00000000132,ENSBTAG00000005975,…	ATP1A1|ARHGAP35|OAS2|CCT6A|-|SWAP70|TUBA1A|RAB9A|ARL4D|SRPK1|SIK2|ARAF|ATP6V1B2|FARS2|ULK1|MYO18A|-|MAPKAPK2|HSPH1|EIF4A1|OARD1|ARL1|FGFR2|DARS2|-|DDX54|-|MYLK|TOR3A|RASL10B|DDX58|UBE4B|ERBB2|MAP3K5|RRAS2|NUBP2|IFI44|ATL2|PDK4|DHX8|PRKD3|DDX20|-|IARS|UBE2I|HIPK2|RAB5A|WEE1|RBKS|SMC1A|-|UBE2R2|CHUK|KIF1B|TOR1A|TUBA1B|TCP1|SARS|CCT4|LSG1|RAB5B|UBA1|CCT7|PANK1|RUVBL2|ATP11C|-|DYNC1H1|GTPBP4|CCT2|DNA…
GO:0051084	'de novo' posttranslational protein folding	biological_process	0.00747	ENSBTAG00000005012,ENSBTAG00000019156,ENSBTAG00000020305	HSPH1|CCT2|TOR1A|
GO:0090316	positive regulation of intracellular protein transport	biological_process	0.0075294	ENSBTAG00000012684,ENSBTAG00000014611,ENSBTAG00000021798,ENSBTAG00000007236,ENSBTAG00000011190,ENSBTAG00000015991,ENSBTAG00000017685,ENSBTAG00000003366,ENSBTAG00000007900,ENSBTAG00000038375,ENSBTAG00000000854,ENSBTAG00000010976	CCL19|SORL1|ERBB2|PCM1|FLNA|CDH1|JUP|DDX58|FIS1|STOM|SEC16B|KANK1|
GO:0003279	cardiac septum development	biological_process	0.0075303	ENSBTAG00000000700,ENSBTAG00000012817,ENSBTAG00000000305,ENSBTAG00000022799,ENSBTAG00000010978,ENSBTAG00000007909,ENSBTAG00000019515,ENSBTAG00000012500	PARVA|JAG1|LMO4|NOTCH1|PROX1|NOTCH2|SNX17|RARA|
GO:0004896	cytokine receptor activity	molecular_function	0.0075492	ENSBTAG00000015638,ENSBTAG00000010423,ENSBTAG00000001602,ENSBTAG00000019338,ENSBTAG00000015212,ENSBTAG00000018474,ENSBTAG00000033107,ENSBTAG00000017745	IL20RA|LIFR|IL4R|IL13RA1|IFNAR2|IL6R|OSMR|IL6ST|
GO:0090136	epithelial cell-cell adhesion	biological_process	0.0076125	ENSBTAG00000013755,ENSBTAG00000021879,ENSBTAG00000017685	ITGB5|VCL|JUP|
GO:0051131	chaperone-mediated protein complex assembly	biological_process	0.0076566	ENSBTAG00000006270,ENSBTAG00000010723,ENSBTAG00000019156	HSP90AA1|PFDN6|CCT2|
GO:0009988	cell-cell recognition	biological_process	0.0080046	ENSBTAG00000004271,ENSBTAG00000012756,ENSBTAG00000019156,ENSBTAG00000020378,ENSBTAG00000002829,ENSBTAG00000004531	UBAP2L|CCT7|CCT2|DLG1|TCP1|CCT4|
GO:0001882	nucleoside binding	molecular_function	0.0081334	ENSBTAG00000014917,ENSBTAG00000021880,ENSBTAG00000014261,ENSBTAG00000018774,ENSBTAG00000013013,ENSBTAG00000013162,ENSBTAG00000020873,ENSBTAG00000000848,ENSBTAG00000046580,ENSBTAG00000008471,ENSBTAG00000003757,ENSBTAG00000019156,ENSBTAG00000013631,ENSBTAG00000003423,ENSBTAG00000016365,ENSBTAG00000006270,ENSBTAG00000010322,ENSBTAG00000019855,ENSBTAG00000013784,ENSBTAG00000012908,ENSBTAG00000013859,…	GTPBP4|COQ8A|TARS|-|GMPS|-|MAT2A|SNRNP200|DHX58|MX2|DNAJA2|CCT2|GLUL|DDX24|ABCG5|HSP90AA1|HYOU1|MAP3K15|CSNK2A2|HSPA13|SCYL2|SMC1A|TUBA1B|KIF1B|TOR1A|CHUK|UBE2R2|-|RAB5B|UBA1|LSG1|SARS|TCP1|CCT4|DYNC1H1|-|ATP11C|RUVBL2|PANK1|CCT7|RASL10B|TOR3A|MYLK|-|IFI44|NUBP2|RRAS2|MAP3K5|ERBB2|DDX58|UBE4B|-|IARS|DDX20|PRKD3|DHX8|PDK4|ATL2|RBKS|WEE1|HIPK2|RAB5A|UBE2I|-|OAS2|CCT6A|ARHGAP35|ATP1A1|SIK2|SRPK1|ARL…
GO:0031958	corticosteroid receptor signaling pathway	biological_process	0.0081685	ENSBTAG00000021223,ENSBTAG00000003889,ENSBTAG00000017120	CRY2|PER1|PHB|
GO:0042921	glucocorticoid receptor signaling pathway	biological_process	0.0081685	ENSBTAG00000021223,ENSBTAG00000003889,ENSBTAG00000017120	CRY2|PER1|PHB|
GO:0030522	intracellular receptor signaling pathway	biological_process	0.0082407	ENSBTAG00000012500,ENSBTAG00000021223,ENSBTAG00000000602,ENSBTAG00000016265,ENSBTAG00000017120,ENSBTAG00000003366,ENSBTAG00000022255,ENSBTAG00000046580,ENSBTAG00000015007,ENSBTAG00000020125,ENSBTAG00000013596,ENSBTAG00000003889,ENSBTAG00000018024,ENSBTAG00000007884,ENSBTAG00000020518	RARA|CRY2|RXRB|-|PHB|DDX58|AR|DHX58|NCOA1|RBFOX2|NR1H4|PER1|NR1D2|SREBF1|PARK7|
GO:0003177	pulmonary valve development	biological_process	0.0083389	ENSBTAG00000022799,ENSBTAG00000007909,ENSBTAG00000012817	NOTCH1|NOTCH2|JAG1|
GO:0003184	pulmonary valve morphogenesis	biological_process	0.0083389	ENSBTAG00000012817,ENSBTAG00000007909,ENSBTAG00000022799	JAG1|NOTCH2|NOTCH1|
GO:0032787	monocarboxylic acid metabolic process	biological_process	0.0083523	ENSBTAG00000019625,ENSBTAG00000007884,ENSBTAG00000016415,ENSBTAG00000009153,ENSBTAG00000001932,ENSBTAG00000014069,ENSBTAG00000012721,ENSBTAG00000013596,ENSBTAG00000004038,ENSBTAG00000021779,ENSBTAG00000037559,ENSBTAG00000032996,ENSBTAG00000004211,ENSBTAG00000047324,ENSBTAG00000020028,ENSBTAG00000011917,ENSBTAG00000020518,ENSBTAG00000002910,ENSBTAG00000010978,ENSBTAG00000007507,ENSBTAG00000015038,…	EHHADH|SREBF1|LTA4H|MLXIPL|CRAT|PDK4|HOGA1|NR1H4|ABAT|MGST2|CYP2C18|P4HA1|TNFRSF1A|-|RBP1|GPAM|PARK7|-|PROX1|FAAH|HADHA|ACAD11|-|HADH|
GO:0005488	binding	molecular_function	0.0083889	ENSBTAG00000006732,ENSBTAG00000012371,ENSBTAG00000017246,ENSBTAG00000026962,ENSBTAG00000015106,ENSBTAG00000031010,ENSBTAG00000000522,ENSBTAG00000016561,ENSBTAG00000034349,ENSBTAG00000046493,ENSBTAG00000011905,ENSBTAG00000009065,ENSBTAG00000011770,ENSBTAG00000030650,ENSBTAG00000000957,ENSBTAG00000034776,ENSBTAG00000017996,ENSBTAG00000018518,ENSBTAG00000010206,ENSBTAG00000019953,ENSBTAG00000010843,…	NRCAM|CPD|UBB|XPOT|DSP|ACAD11|AHSG|NUBP2|IFI44|PDCD6|RRAS2|MAP3K5|TJP2|TST|-|DDAH1|-|RASL10B|UAP1|CYBB|PGRMC2|SNAPIN|POLR2I|NT5DC1|IDH3B|TPP1|HYPK|SPTAN1|CAPRIN1|CRAT|CALU|IARS|MAN1A1|AP2M1|FLNA|NUPR1|WHAMM|PHB|TUBA1A|RNF144A|SRPK1|GLRX5|STOM|POLR2D|TAT|TRIM25|EIF4A1|PPFIBP1|HSPH1|GPR107|H6PD|FGFR2|-|-|DARS2|-|AOC1|BCL9L|-|ATP6V1B2|-|NR1H4|AR|IL6ST|COL4A1|CDH1|ZBTB16|-|CYFIP1|-|GMPS|PSMB4|TCN2|B3…
GO:0003674	molecular_function	molecular_function	0.0086917	ENSBTAG00000046161,ENSBTAG00000022564,ENSBTAG00000003423,ENSBTAG00000015541,ENSBTAG00000002370,ENSBTAG00000008446,ENSBTAG00000019883,ENSBTAG00000014440,ENSBTAG00000000546,ENSBTAG00000007909,ENSBTAG00000021791,ENSBTAG00000004991,ENSBTAG00000023955,ENSBTAG00000019160,ENSBTAG00000002829,ENSBTAG00000014029,ENSBTAG00000009153,ENSBTAG00000046514,ENSBTAG00000011855,ENSBTAG00000016899,ENSBTAG00000022799,…	-|-|DDX24|DLC1|ZNF792|TYW1|IST1|PSMA4|TOB1|NOTCH2|PARP9|ELP1|-|GLOD4|TCP1|HERC4|MLXIPL|ASMTL|EXOSC8|MED8|NOTCH1|PANK1|SHTN1|-|PRPF38B|-|-|PPP2R3A|PIGR|SLC2A4RG|ESD|EIF3D|DBR1|THAP5|PARP1|RBMX2|TOR1A|ATL2|GPI|Mail|DHX8|IGFBP4|PLSCR4|TNFRSF1A|BACH1|SLC1A1|-
GO:1901606	alpha-amino acid catabolic process	biological_process	0.0088373	ENSBTAG00000012721,ENSBTAG00000034776,ENSBTAG00000002214,ENSBTAG00000025903,ENSBTAG00000018831,ENSBTAG00000009284,ENSBTAG00000047676,ENSBTAG00000000011	HOGA1|DDAH1|TAT|GLDC|DAO|GLS2|-|-|
GO:0042743	hydrogen peroxide metabolic process	biological_process	0.0091431	ENSBTAG00000001021,ENSBTAG00000019953,ENSBTAG00000018854,ENSBTAG00000020518	CYP1A1|CYBB|-|PARK7|
GO:0008104	protein localization	biological_process	0.0091727	ENSBTAG00000006270,ENSBTAG00000023997,ENSBTAG00000020378,ENSBTAG00000020123,ENSBTAG00000011931,ENSBTAG00000009960,ENSBTAG00000014970,ENSBTAG00000001407,ENSBTAG00000004496,ENSBTAG00000019883,ENSBTAG00000014843,ENSBTAG00000020518,ENSBTAG00000014611,ENSBTAG00000022255,ENSBTAG00000000546,ENSBTAG00000015991,ENSBTAG00000007537,ENSBTAG00000022799,ENSBTAG00000031544,ENSBTAG00000002829,ENSBTAG00000016598,…	HSP90AA1|VAMP8|DLG1|AUP1|CD63|FLOT1|-|AP3S2|-|IST1|COPB2|PARK7|SORL1|AR|TOB1|CDH1|PEX19|NOTCH1|DDIT3|TCP1|DYNC1H1|MORC3|SNX17|RUVBL2|-|MESD|PIGR|SNX9|FIS1|PCM1|SNX10|TOR1A|-|TOPORS|RSAD2|FNTA|GPI|GOSR1|CRY2|-|TNFRSF1A|OSBPL8|SYNE1|COG4|SNAPIN|DERL2|SFT2D2|GPAM|IL4R|ERBB2|PDCD6|RASSF5|CCL19|DSP|XPOT|DDX58|TRIM27|NRCAM|CASP4|ULK1|MYO18A|NR1H4|KPNA4|CHIA|LAMTOR1|KANK1|-|SEC16B|ARL1|COG3|ARFIP1|PLRG1…
GO:0032947	protein complex scaffold	molecular_function	0.0092168	ENSBTAG00000017715,ENSBTAG00000001826,ENSBTAG00000014970,ENSBTAG00000003001,ENSBTAG00000020378,ENSBTAG00000019611	HOMER2|SASH1|-|LAMTOR1|DLG1|MAGI3|
GO:0070534	protein K63-linked ubiquitination	biological_process	0.0093068	ENSBTAG00000000871,ENSBTAG00000008321,ENSBTAG00000025413,ENSBTAG00000001826	TRIM27|RNF8|RNF5|SASH1|
GO:0022613	ribonucleoprotein complex biogenesis	biological_process	0.0093181	ENSBTAG00000003390,ENSBTAG00000016335,ENSBTAG00000013866,ENSBTAG00000005743,ENSBTAG00000018717,ENSBTAG00000009498,ENSBTAG00000016584,ENSBTAG00000011855,ENSBTAG00000015612,ENSBTAG00000027069,ENSBTAG00000016598,ENSBTAG00000010225,ENSBTAG00000014917,ENSBTAG00000012177,ENSBTAG00000022069,ENSBTAG00000007454,ENSBTAG00000013264,ENSBTAG00000021544,ENSBTAG00000001988,ENSBTAG00000002210,ENSBTAG00000006353,…	SF3A1|NPM3|-|-|DDX20|PTEN|RPF2|EXOSC8|UTP6|FAM103A1|DYNC1H1|POLR2D|GTPBP4|SNRPD2|ATXN2|-|-|EBNA1BP2|EIF3D|LAS1L|TXNL4B|-|-|SRPK1|
GO:0044428	nuclear part	cellular_component	0.0093561	ENSBTAG00000016664,ENSBTAG00000015509,ENSBTAG00000004776,ENSBTAG00000016705,ENSBTAG00000020305,ENSBTAG00000007591,ENSBTAG00000000837,ENSBTAG00000007236,ENSBTAG00000014771,ENSBTAG00000003390,ENSBTAG00000009153,ENSBTAG00000014029,ENSBTAG00000005743,ENSBTAG00000002829,ENSBTAG00000010271,ENSBTAG00000001311,ENSBTAG00000016899,ENSBTAG00000007537,ENSBTAG00000011855,ENSBTAG00000021779,ENSBTAG00000015612,…	SLC2A4RG|NAMPT|DUSP23|-|TOR1A|CHUK|PARP1|PCM1|RBMX2|SF3A1|MLXIPL|HERC4|-|TCP1|MAPKAP1|MORF4L2|MED8|PEX19|EXOSC8|MGST2|UTP6|RAI14|RUVBL2|MORC3|CPT2|PRPF38B|SNRPB2|SPRTN|AR|NOTCH2|ZBTB16|PARP9|ELP1|PER1|TEAD2|DDX24|FAM103A1|UBXN8|POLR2D|DTX3L|TRIM25|OAS2|FLNA|PHB|SF3B6|NR1D2|BCL9L|GLYR1|KPNA4|NR1H4|MAPKAPK2|EIF4A1|HSPH1|DDX54|GPR107|POLR2A|FGFR2|TNRC6A|-|-|PGRMC2|UAP1|NCOA1|CASP6|PPM1G|XPOT|TXNL4B|…
GO:0050792	regulation of viral process	biological_process	0.0093577	ENSBTAG00000016838,ENSBTAG00000017367,ENSBTAG00000016887,ENSBTAG00000014707,ENSBTAG00000000871,ENSBTAG00000018523,ENSBTAG00000010978,ENSBTAG00000009948,ENSBTAG00000016061,ENSBTAG00000022799,ENSBTAG00000038375	SRPK1|IFIT5|TAF11|ISG15|TRIM27|TRIM38|PROX1|TRIM25|RSAD2|NOTCH1|STOM|
GO:0004879	ligand-activated sequence-specific DNA binding RNA polymerase II transcription factor activity	molecular_function	0.0093853	ENSBTAG00000013596,ENSBTAG00000000602,ENSBTAG00000012500,ENSBTAG00000018024,ENSBTAG00000007884,ENSBTAG00000022255	NR1H4|RXRB|RARA|NR1D2|SREBF1|AR|
GO:0071417	cellular response to organonitrogen compound	biological_process	0.0093906	ENSBTAG00000004034,ENSBTAG00000019124,ENSBTAG00000000837,ENSBTAG00000019838,ENSBTAG00000015991,ENSBTAG00000016296,ENSBTAG00000012849,ENSBTAG00000012537,ENSBTAG00000005967,ENSBTAG00000021466,ENSBTAG00000014970,ENSBTAG00000004427,ENSBTAG00000017685,ENSBTAG00000020184,ENSBTAG00000013596,ENSBTAG00000007884,ENSBTAG00000003001,ENSBTAG00000010976,ENSBTAG00000014069,ENSBTAG00000005419	SESN3|EIF4EBP2|PARP1|SHC1|CDH1|GPD1|COL4A1|CASP6|UBR2|COL3A1|-|OSBPL8|JUP|AQP8|NR1H4|SREBF1|LAMTOR1|KANK1|PDK4|AOC1|
GO:0035639	purine ribonucleoside triphosphate binding	molecular_function	0.0094086	ENSBTAG00000013859,ENSBTAG00000012908,ENSBTAG00000013784,ENSBTAG00000019855,ENSBTAG00000010322,ENSBTAG00000006270,ENSBTAG00000016365,ENSBTAG00000003423,ENSBTAG00000003757,ENSBTAG00000019156,ENSBTAG00000013631,ENSBTAG00000008471,ENSBTAG00000046580,ENSBTAG00000000848,ENSBTAG00000020873,ENSBTAG00000013013,ENSBTAG00000018774,ENSBTAG00000013162,ENSBTAG00000014261,ENSBTAG00000021880,ENSBTAG00000014917,…	SCYL2|HSPA13|CSNK2A2|MAP3K15|HYOU1|HSP90AA1|ABCG5|DDX24|DNAJA2|CCT2|GLUL|MX2|DHX58|SNRNP200|MAT2A|GMPS|-|-|TARS|COQ8A|GTPBP4|PANK1|CCT7|RUVBL2|ATP11C|-|DYNC1H1|SARS|TCP1|CCT4|LSG1|UBA1|RAB5B|-|UBE2R2|CHUK|KIF1B|TOR1A|TUBA1B|SMC1A|UBE2I|HIPK2|RAB5A|WEE1|RBKS|ATL2|PDK4|DHX8|PRKD3|DDX20|IARS|-|UBE4B|DDX58|ERBB2|MAP3K5|RRAS2|NUBP2|IFI44|-|MYLK|TOR3A|RASL10B|HSPH1|EIF4A1|ARL1|FGFR2|DARS2|-|DDX54|FARS2…
GO:0045333	cellular respiration	biological_process	0.0094614	ENSBTAG00000009462,ENSBTAG00000027049,ENSBTAG00000018813,ENSBTAG00000018542,ENSBTAG00000000913,ENSBTAG00000003728,ENSBTAG00000026624,ENSBTAG00000006029,ENSBTAG00000016296,ENSBTAG00000011912	MDH2|SDHAF4|IDH3B|-|UQCR10|NDUFS4|ETFRF1|OGDH|GPD1|SLC25A25|
GO:0030532	small nuclear ribonucleoprotein complex	cellular_component	0.0095709	ENSBTAG00000006353,ENSBTAG00000003390,ENSBTAG00000000848,ENSBTAG00000012177,ENSBTAG00000003407,ENSBTAG00000014771,ENSBTAG00000027506	TXNL4B|SF3A1|SNRNP200|SNRPD2|SF3B6|RBMX2|SNRPB2|
GO:0042470	melanosome	cellular_component	0.0095916	ENSBTAG00000011931,ENSBTAG00000009960,ENSBTAG00000010923,ENSBTAG00000018646,ENSBTAG00000015796,ENSBTAG00000006270,ENSBTAG00000013162	CD63|FLOT1|RAB9A|ATP6V1B2|DNAJC5|HSP90AA1|-|
GO:0048770	pigment granule	cellular_component	0.0095916	ENSBTAG00000006270,ENSBTAG00000013162,ENSBTAG00000015796,ENSBTAG00000009960,ENSBTAG00000018646,ENSBTAG00000010923,ENSBTAG00000011931	HSP90AA1|-|DNAJC5|FLOT1|ATP6V1B2|RAB9A|CD63|
GO:0016874	ligase activity	molecular_function	0.0096383	ENSBTAG00000004358,ENSBTAG00000038866,ENSBTAG00000004139,ENSBTAG00000008321,ENSBTAG00000020023,ENSBTAG00000016764,ENSBTAG00000000974,ENSBTAG00000018854,ENSBTAG00000025413,ENSBTAG00000005905,ENSBTAG00000018286,ENSBTAG00000014029,ENSBTAG00000012962,ENSBTAG00000018072,ENSBTAG00000006122,ENSBTAG00000044064,ENSBTAG00000013013,ENSBTAG00000014261,ENSBTAG00000019725,ENSBTAG00000000693,ENSBTAG00000013631,…	DARS2|UBE2I|BACH1|RNF8|-|UBA1|IARS|-|RNF5|TOPORS|RNF181|HERC4|SARS|FARS2|HUWE1|RNF144A|GMPS|TARS|UBE4A|UBE2R2|GLUL|UBE4B|TRIM27|DTX3L|KLHL13|-|MGRN1|
GO:0019674	NAD metabolic process	biological_process	0.009717	ENSBTAG00000016296,ENSBTAG00000015509,ENSBTAG00000000212,ENSBTAG00000015358	GPD1|NAMPT|NADK|ALDOB|
GO:0000377	RNA splicing, via transesterification reactions with bulged adenosine as nucleophile	biological_process	0.0097251	ENSBTAG00000019949,ENSBTAG00000000848,ENSBTAG00000006353,ENSBTAG00000003407,ENSBTAG00000016838,ENSBTAG00000014771,ENSBTAG00000003485,ENSBTAG00000020125,ENSBTAG00000027506,ENSBTAG00000012177,ENSBTAG00000014759,ENSBTAG00000007234,ENSBTAG00000003390,ENSBTAG00000008339,ENSBTAG00000005743,ENSBTAG00000018717	DBR1|SNRNP200|TXNL4B|SF3B6|SRPK1|RBMX2|MAGOH|RBFOX2|SNRPB2|SNRPD2|WBP11|PLRG1|SF3A1|DHX8|-|DDX20|
GO:0000398	mRNA splicing, via spliceosome	biological_process	0.0097251	ENSBTAG00000005743,ENSBTAG00000008339,ENSBTAG00000003390,ENSBTAG00000018717,ENSBTAG00000014759,ENSBTAG00000007234,ENSBTAG00000003485,ENSBTAG00000012177,ENSBTAG00000027506,ENSBTAG00000020125,ENSBTAG00000006353,ENSBTAG00000000848,ENSBTAG00000019949,ENSBTAG00000014771,ENSBTAG00000003407,ENSBTAG00000016838	-|DHX8|SF3A1|DDX20|WBP11|PLRG1|MAGOH|SNRPD2|SNRPB2|RBFOX2|TXNL4B|SNRNP200|DBR1|RBMX2|SF3B6|SRPK1|
GO:0043620	regulation of DNA-dependent transcription in response to stress	biological_process	0.0097421	ENSBTAG00000003711,ENSBTAG00000004139,ENSBTAG00000022799,ENSBTAG00000007802	EPAS1|BACH1|NOTCH1|BCLAF1|
GO:0034330	cell junction organization	biological_process	0.0097629	ENSBTAG00000011966,ENSBTAG00000020378,ENSBTAG00000021879,ENSBTAG00000009498,ENSBTAG00000013596,ENSBTAG00000015106,ENSBTAG00000009960,ENSBTAG00000006938,ENSBTAG00000017685,ENSBTAG00000017711,ENSBTAG00000015541,ENSBTAG00000015991,ENSBTAG00000006262	LAMC1|DLG1|VCL|PTEN|NR1H4|DSP|FLOT1|PPM1F|JUP|WHAMM|DLC1|CDH1|LIMS2|
GO:0009611	response to wounding	biological_process	0.0098196	ENSBTAG00000019953,ENSBTAG00000001602,ENSBTAG00000020518,ENSBTAG00000021466,ENSBTAG00000015844,ENSBTAG00000021288,ENSBTAG00000021798,ENSBTAG00000000522,ENSBTAG00000012684,ENSBTAG00000010549,ENSBTAG00000020884,ENSBTAG00000009498,ENSBTAG00000003572,ENSBTAG00000010987,ENSBTAG00000019665,ENSBTAG00000004211,ENSBTAG00000010085,ENSBTAG00000004003,ENSBTAG00000015543,ENSBTAG00000017722,ENSBTAG00000021879,…	CYBB|IL4R|PARK7|COL3A1|TFPI2|PSMB4|ERBB2|AHSG|CCL19|IFRD1|CASP4|PTEN|F11|Mail|IL1RN|TNFRSF1A|SLC7A2|F9|ARHGAP35|F5|VCL|CHUK|TOR1A|PHB|NUPR1|CCL24|FLNA|DCBLD2|CD47|ECM1|C4BPB|NOTCH1|-|MAPKAPK2|NR1H4|KANK1|CHIA|NR1D2|-|
GO:0046983	protein dimerization activity	molecular_function	0.0099304	ENSBTAG00000000252,ENSBTAG00000006323,ENSBTAG00000017761,ENSBTAG00000038375,ENSBTAG00000004598,ENSBTAG00000020130,ENSBTAG00000034645,ENSBTAG00000005807,ENSBTAG00000007591,ENSBTAG00000011190,ENSBTAG00000009246,ENSBTAG00000018854,ENSBTAG00000022799,ENSBTAG00000004038,ENSBTAG00000000428,ENSBTAG00000009153,ENSBTAG00000012721,ENSBTAG00000005419,ENSBTAG00000031544,ENSBTAG00000001107,ENSBTAG00000004358,…	POLE3|SNX9|SMC1A|STOM|GOLGA5|CLCN3|PON3|MICU1|CHUK|FLNA|DPY30|-|NOTCH1|ABAT|BAK1|MLXIPL|HOGA1|AOC1|DDIT3|CACYBP|DARS2|IL6R|IRF3|FGFR2|RARA|TPM2|JUP|TAF11|RNF8|RUVBL2|CYBB|NCOA1|PARK7|EPAS1|-|-|MAP3K5|PDCD6|PON1|POLR1C|ERBB2|ZBTB16|GPD1|DAO|ABCG5|TEAD2|HSP90AA1|SREBF1|ASGR1|USF3|KYAT3|FLOT1|
GO:0009719	response to endogenous stimulus	biological_process	0.0099326	ENSBTAG00000009215,ENSBTAG00000015007,ENSBTAG00000012537,ENSBTAG00000021466,ENSBTAG00000012817,ENSBTAG00000012684,ENSBTAG00000019124,ENSBTAG00000019838,ENSBTAG00000021798,ENSBTAG00000022255,ENSBTAG00000012849,ENSBTAG00000016296,ENSBTAG00000015991,ENSBTAG00000015038,ENSBTAG00000013755,ENSBTAG00000017715,ENSBTAG00000019665,ENSBTAG00000007884,ENSBTAG00000014069,ENSBTAG00000003889,ENSBTAG00000000602,…	NR1I3|NCOA1|CASP6|COL3A1|JAG1|CCL19|EIF4EBP2|SHC1|ERBB2|AR|COL4A1|GPD1|CDH1|HADHA|ITGB5|HOMER2|IL1RN|SREBF1|PDK4|PER1|RXRB|CRY2|-|HIPK2|COL4A2|OSBPL8|AQP8|ATP1A1|TRIM25|SMC1A|UBR2|NDUFS4|SESN3|PARP1|SIK2|NOTCH1|NR1H4|ABAT|NR1D2|AOC1|KANK1|BCL9L|LAMTOR1|FGFR2|RARA|USP9Y|JUP|RUVBL2|
GO:0032550	purine ribonucleoside binding	molecular_function	0.010054	ENSBTAG00000016265,ENSBTAG00000000693,ENSBTAG00000007591,ENSBTAG00000004966,ENSBTAG00000020305,ENSBTAG00000012244,ENSBTAG00000017761,ENSBTAG00000010442,ENSBTAG00000012756,ENSBTAG00000023417,ENSBTAG00000016484,ENSBTAG00000039861,ENSBTAG00000016598,ENSBTAG00000002829,ENSBTAG00000004531,ENSBTAG00000012962,ENSBTAG00000008461,ENSBTAG00000014129,ENSBTAG00000016764,ENSBTAG00000019156,ENSBTAG00000003757,…	-|UBE2R2|CHUK|KIF1B|TOR1A|TUBA1B|SMC1A|PANK1|CCT7|RUVBL2|ATP11C|-|DYNC1H1|TCP1|CCT4|SARS|LSG1|RAB5B|UBA1|CCT2|DNAJA2|GLUL|MX2|DHX58|MAT2A|SNRNP200|GMPS|-|-|TARS|COQ8A|GTPBP4|SCYL2|HSPA13|CSNK2A2|MAP3K15|HYOU1|HSP90AA1|ABCG5|DDX24|SWAP70|RAB9A|TUBA1A|ARL4D
GO:0045069	regulation of viral genome replication	biological_process	0.010113	ENSBTAG00000017367,ENSBTAG00000022799,ENSBTAG00000016061,ENSBTAG00000016838,ENSBTAG00000010978,ENSBTAG00000014707	IFIT5|NOTCH1|RSAD2|SRPK1|PROX1|ISG15|
GO:0045184	establishment of protein localization	biological_process	0.010162	ENSBTAG00000016061,ENSBTAG00000006270,ENSBTAG00000004961,ENSBTAG00000011931,ENSBTAG00000006396,ENSBTAG00000020123,ENSBTAG00000020378,ENSBTAG00000023997,ENSBTAG00000032265,ENSBTAG00000021223,ENSBTAG00000004496,ENSBTAG00000012988,ENSBTAG00000001407,ENSBTAG00000004211,ENSBTAG00000009960,ENSBTAG00000037819,ENSBTAG00000020431,ENSBTAG00000012470,ENSBTAG00000001602,ENSBTAG00000020518,ENSBTAG00000011917,…	RSAD2|HSP90AA1|GOSR1|CD63|GPI|AUP1|DLG1|VAMP8|-|CRY2|-|COG4|AP3S2|TNFRSF1A|FLOT1|SFT2D2|DERL2|SNAPIN|IL4R|PARK7|GPAM|COPB2|IST1|SORL1|CCL19|ERBB2|PDCD6|CDH1|CASP4|TOB1|AR|DDX58|TRIM27|XPOT|NOTCH1|NR1H4|KPNA4|MYO18A|PEX19|SEC16B|KANK1|-|TCP1|DDIT3|CHIA|ARFIP1|COG3|JUP|RUVBL2|SNX17|FIS1|SNX9|ARCN1|STOM|KPNA3|CHMP7|TOR1A|PCM1|SNX10|FLNA|AP2M1|-|-|
GO:0009636	response to toxic substance	biological_process	0.010185	ENSBTAG00000034645,ENSBTAG00000001021,ENSBTAG00000015654,ENSBTAG00000018016,ENSBTAG00000000428,ENSBTAG00000006270,ENSBTAG00000020518,ENSBTAG00000005419	PON3|CYP1A1|PON1|NUPR1|BAK1|HSP90AA1|PARK7|AOC1|
GO:0071456	cellular response to hypoxia	biological_process	0.010239	ENSBTAG00000040295,ENSBTAG00000004139,ENSBTAG00000006255,ENSBTAG00000009498,ENSBTAG00000022799,ENSBTAG00000034776,ENSBTAG00000010322,ENSBTAG00000003711	CHCHD2|BACH1|MDM4|PTEN|NOTCH1|DDAH1|HYOU1|EPAS1|
GO:0071229	cellular response to acid	biological_process	0.010265	ENSBTAG00000004034,ENSBTAG00000005967,ENSBTAG00000021466,ENSBTAG00000014970,ENSBTAG00000012849,ENSBTAG00000003001	SESN3|UBR2|COL3A1|-|COL4A1|LAMTOR1|
GO:0071230	cellular response to amino acid stimulus	biological_process	0.010265	ENSBTAG00000014970,ENSBTAG00000021466,ENSBTAG00000005967,ENSBTAG00000012849,ENSBTAG00000003001,ENSBTAG00000004034	-|COL3A1|UBR2|COL4A1|LAMTOR1|SESN3|
GO:0044260	cellular macromolecule metabolic process	biological_process	0.010299	ENSBTAG00000015212,ENSBTAG00000002210,ENSBTAG00000000871,ENSBTAG00000009215,ENSBTAG00000001815,ENSBTAG00000012817,ENSBTAG00000003711,ENSBTAG00000007802,ENSBTAG00000038866,ENSBTAG00000003851,ENSBTAG00000006638,ENSBTAG00000004427,ENSBTAG00000009683,ENSBTAG00000005905,ENSBTAG00000018717,ENSBTAG00000002275,ENSBTAG00000014233,ENSBTAG00000014069,ENSBTAG00000016335,ENSBTAG00000017091,ENSBTAG00000003728,…	IFNAR2|LAS1L|TRIM27|NR1I3|ARHGEF5|JAG1|EPAS1|BCLAF1|UBE2I|CCNL1|BCL2L12|OSBPL8|PSMA6|TOPORS|DDX20|PTP4A1|-|PDK4|NPM3|CMTR1|NDUFS4|EBNA1BP2|ORC6|PPME1|RBFOX2|PPP1R15A|KLF11|COG3|ISG15|TCEAL8|ANKLE2|ING4|ULK1|FARS2|FOXO3|ARAF|LAMTOR1|DONSON|-|TARS|EIF4EBP2|SNRNP200|ST3GAL2|GTPBP4|USF3|CTDSP2|FLOT1|-|HSP90AA1|BRCC3|FURIN|CD63|-|PIGL|PPM1F|ECM1|SNRPD2|MESD|SNX9|POLE3|UBR2|MAGOH|RARA|CCT7|CDC16|TAF11|…
GO:0051085	chaperone mediated protein folding requiring cofactor	biological_process	0.010412	ENSBTAG00000020305,ENSBTAG00000005012	TOR1A|HSPH1|
GO:0016469	proton-transporting two-sector ATPase complex	cellular_component	0.010435	ENSBTAG00000009713,ENSBTAG00000000203,ENSBTAG00000018646,ENSBTAG00000008120,ENSBTAG00000007332,ENSBTAG00000019218	-|ATP6V1G1|ATP6V1B2|TMEM199|-|ATP6V0A1|
GO:0007339	binding of sperm to zona pellucida	biological_process	0.010439	ENSBTAG00000004271,ENSBTAG00000012756,ENSBTAG00000019156,ENSBTAG00000004531,ENSBTAG00000002829	UBAP2L|CCT7|CCT2|CCT4|TCP1|
GO:0000375	RNA splicing, via transesterification reactions	biological_process	0.010448	ENSBTAG00000007234,ENSBTAG00000014759,ENSBTAG00000018717,ENSBTAG00000005743,ENSBTAG00000008339,ENSBTAG00000003390,ENSBTAG00000014771,ENSBTAG00000016838,ENSBTAG00000003407,ENSBTAG00000006353,ENSBTAG00000000848,ENSBTAG00000019949,ENSBTAG00000012177,ENSBTAG00000027506,ENSBTAG00000020125,ENSBTAG00000003485	PLRG1|WBP11|DDX20|-|DHX8|SF3A1|RBMX2|SRPK1|SF3B6|TXNL4B|SNRNP200|DBR1|SNRPD2|SNRPB2|RBFOX2|MAGOH|
GO:0032549	ribonucleoside binding	molecular_function	0.010552	ENSBTAG00000014917,ENSBTAG00000019156,ENSBTAG00000003757,ENSBTAG00000013631,ENSBTAG00000008471,ENSBTAG00000046580,ENSBTAG00000020873,ENSBTAG00000000848,ENSBTAG00000013013,ENSBTAG00000013162,ENSBTAG00000018774,ENSBTAG00000014261,ENSBTAG00000021880,ENSBTAG00000019855,ENSBTAG00000010322,ENSBTAG00000006270,ENSBTAG00000016365,ENSBTAG00000003423,ENSBTAG00000012908,ENSBTAG00000013859,ENSBTAG00000013784,…	GTPBP4|CCT2|DNAJA2|GLUL|MX2|DHX58|MAT2A|SNRNP200|GMPS|-|-|TARS|COQ8A|MAP3K15|HYOU1|HSP90AA1|ABCG5|DDX24|HSPA13|SCYL2|CSNK2A2|SMC1A|-|UBE2R2|CHUK|KIF1B|TOR1A|TUBA1B|TCP1|SARS|CCT4|LSG1|RAB5B|UBA1|PANK1|CCT7|RUVBL2|ATP11C|-|DYNC1H1|-|MYLK|TOR3A|RASL10B|UBE4B|DDX58|ERBB2|RRAS2|MAP3K5|NUBP2|IFI44|PDK4|ATL2|DHX8|PRKD3|DDX20|-|IARS|UBE2I|HIPK2|RAB5A|WEE1|RBKS|ATP1A1|ARHGAP35|OAS2|CCT6A|-|SWAP70|RAB9A|T…
GO:0005783	endoplasmic reticulum	cellular_component	0.010572	ENSBTAG00000004278,ENSBTAG00000026246,ENSBTAG00000014006,ENSBTAG00000020431,ENSBTAG00000011569,ENSBTAG00000013109,ENSBTAG00000020518,ENSBTAG00000014611,ENSBTAG00000046493,ENSBTAG00000001021,ENSBTAG00000001212,ENSBTAG00000020884,ENSBTAG00000016061,ENSBTAG00000024381,ENSBTAG00000025413,ENSBTAG00000002939,ENSBTAG00000010322,ENSBTAG00000016167,ENSBTAG00000046588,ENSBTAG00000016481,ENSBTAG00000020123,…	APMAP|MOSPD3|TOR3A|DERL2|AADAC|STIM1|PARK7|SORL1|PDCD6|CYP1A1|SSR2|CASP4|RSAD2|MAN1A1|RNF5|FURIN|HYOU1|ATL2|DNAJB9|CALU|AUP1|DLG1|USF3|UBXN8|P4HA1|HSPA13|AGPAT3|FIS1|MESD|OAS2|ARCN1|PDIA3|STOM|TMEM214|PPP1R15A|TOR1A|PIGL|SNX10|SERINC1|-|SIGMAR1|ACO1|UBA1|NOTCH1|BAK1|MGST2|CLCC1|LSG1|TMEM199|-|ZDHHC9|-|ANKLE2|ATP11C|ANXA7|
GO:0009065	glutamine family amino acid catabolic process	biological_process	0.010651	ENSBTAG00000034776,ENSBTAG00000047676,ENSBTAG00000009284,ENSBTAG00000018831	DDAH1|-|GLS2|DAO|
GO:2001044	regulation of integrin-mediated signaling pathway	biological_process	0.010751	ENSBTAG00000011190,ENSBTAG00000006262,ENSBTAG00000011931	FLNA|LIMS2|CD63|
GO:0072321	chaperone-mediated protein transport	biological_process	0.010766	ENSBTAG00000007537,ENSBTAG00000020305	PEX19|TOR1A|
GO:0009211	pyrimidine deoxyribonucleoside triphosphate metabolic process	biological_process	0.010778	ENSBTAG00000035370,ENSBTAG00000019979	TBPL1|CMPK2|
GO:0005665	DNA-directed RNA polymerase II, core complex	cellular_component	0.010999	ENSBTAG00000015002,ENSBTAG00000046765,ENSBTAG00000010225	POLR2I|POLR2A|POLR2D|
GO:0048861	leukemia inhibitory factor signaling pathway	biological_process	0.011106	ENSBTAG00000010423,ENSBTAG00000017745	LIFR|IL6ST|
GO:0019218	regulation of steroid metabolic process	biological_process	0.011114	ENSBTAG00000007884,ENSBTAG00000003001,ENSBTAG00000018717,ENSBTAG00000013596,ENSBTAG00000018854,ENSBTAG00000001246,ENSBTAG00000010978	SREBF1|LAMTOR1|DDX20|NR1H4|-|ATP1A1|PROX1|
GO:0005896	interleukin-6 receptor complex	cellular_component	0.011122	ENSBTAG00000017745,ENSBTAG00000018474	IL6ST|IL6R|
GO:0006541	glutamine metabolic process	biological_process	0.011149	ENSBTAG00000004833,ENSBTAG00000009284,ENSBTAG00000013631,ENSBTAG00000013596	NIT2|GLS2|GLUL|NR1H4|
GO:0015031	protein transport	biological_process	0.011217	ENSBTAG00000008438,ENSBTAG00000017907,ENSBTAG00000019515,ENSBTAG00000017685,ENSBTAG00000017380,ENSBTAG00000007537,ENSBTAG00000017416,ENSBTAG00000022799,ENSBTAG00000013596,ENSBTAG00000000259,ENSBTAG00000010976,ENSBTAG00000002829,ENSBTAG00000024701,ENSBTAG00000000854,ENSBTAG00000007236,ENSBTAG00000001822,ENSBTAG00000020305,ENSBTAG00000013528,ENSBTAG00000016265,ENSBTAG00000020106,ENSBTAG00000010701,…	ARFIP1|COG3|SNX17|JUP|MYO18A|PEX19|KPNA4|NOTCH1|NR1H4|CHIA|KANK1|TCP1|-|SEC16B|PCM1|SNX10|TOR1A|CHMP7|-|AP2M1|-|FLNA|ARCN1|FIS1|SNX9|KPNA3|STOM|CRY2|-|AP3S2|-|COG4|HSP90AA1|RSAD2|VAMP8|AUP1|CD63|GPI|GOSR1|PDCD6|ERBB2|CCL19|SORL1|XPOT|DDX58|TRIM27|TOB1|CDH1|CASP4|DERL2|SFT2D2|SNAPIN|COPB2|IST1|GPAM|IL4R|PARK7|
GO:0008174	mRNA methyltransferase activity	molecular_function	0.011473	ENSBTAG00000017091,ENSBTAG00000027069	CMTR1|FAM103A1|
GO:0048518	positive regulation of biological process	biological_process	0.011545	ENSBTAG00000003728,ENSBTAG00000010923,ENSBTAG00000003585,ENSBTAG00000026275,ENSBTAG00000004414,ENSBTAG00000010423,ENSBTAG00000001246,ENSBTAG00000010978,ENSBTAG00000011102,ENSBTAG00000001294,ENSBTAG00000046218,ENSBTAG00000000917,ENSBTAG00000008438,ENSBTAG00000007234,ENSBTAG00000008321,ENSBTAG00000018994,ENSBTAG00000014707,ENSBTAG00000017685,ENSBTAG00000044007,ENSBTAG00000033339,ENSBTAG00000000428,…	NDUFS4|RAB9A|CD47|CCL24|SLC30A10|LIFR|ATP1A1|PROX1|TPCN1|PPP1R15A|KLF11|BMP1|ARFIP1|PLRG1|RNF8|TNFSF10|ISG15|JUP|KLF12|ANKLE2|BAK1|ING4|-|KANK1|LAMTOR1|FOXO3|ARAF|PON1|SHC1|CCL19|TRIM27|-|CASP4|NR1I3|ARHGEF5|PELO|JAG1|COL3A1|AADAC|IL4R|EPAS1|CCNY|BCLAF1|CCNL1|UBE2I|BCL2L12|OSBPL8|OSMR|RAB5A|TOPORS|PTP4A1|DDX20|FNTA|ATF7IP|CLSTN1|DEDD2|CHCHD2|COL18A1|PPM1F|-|ECM1|OSGIN1|LIMS2|SNX9|RARA|DYNC1H1|IL6…
GO:0004478	methionine adenosyltransferase activity	molecular_function	0.01162	ENSBTAG00000006112,ENSBTAG00000020873	SPRTN|MAT2A|
GO:0006556	S-adenosylmethionine biosynthetic process	biological_process	0.01162	ENSBTAG00000006112,ENSBTAG00000020873	SPRTN|MAT2A|
GO:0036294	cellular response to decreased oxygen levels	biological_process	0.011627	ENSBTAG00000004139,ENSBTAG00000040295,ENSBTAG00000034776,ENSBTAG00000003711,ENSBTAG00000010322,ENSBTAG00000006255,ENSBTAG00000022799,ENSBTAG00000009498	BACH1|CHCHD2|DDAH1|EPAS1|HYOU1|MDM4|NOTCH1|PTEN|
GO:2000275	regulation of oxidative phosphorylation uncoupler activity	biological_process	0.011641	ENSBTAG00000020518,ENSBTAG00000008734	PARK7|PM20D1|
GO:0051649	establishment of localization in cell	biological_process	0.011694	ENSBTAG00000012383,ENSBTAG00000047092,ENSBTAG00000011912,ENSBTAG00000019515,ENSBTAG00000016598,ENSBTAG00000009431,ENSBTAG00000008461,ENSBTAG00000031544,ENSBTAG00000019497,ENSBTAG00000009246,ENSBTAG00000022799,ENSBTAG00000014129,ENSBTAG00000007537,ENSBTAG00000020305,ENSBTAG00000004966,ENSBTAG00000014771,ENSBTAG00000007236,ENSBTAG00000004598,ENSBTAG00000018999,ENSBTAG00000007900,ENSBTAG00000006323,…	CHMP5|-|SLC25A25|SNX17|DYNC1H1|SLC25A44|LSG1|DDIT3|ILDR2|DPY30|NOTCH1|RAB5B|PEX19|TOR1A|KIF1B|RBMX2|PCM1|GOLGA5|MGRN1|FIS1|SNX9|HEBP2|-|AP3S2|FURIN|CD63|HYOU1|IL1RN|AUP1|DLG1|VAMP8|-|HSP90AA1|CDH1|TOB1|MX2|SORL1|PARK7|COPB2|JUP|HGSNAT|COG3|ARFIP1|ARL1|SEC16B|-|KANK1|CHIA|KPNA4|NR1H4|MYO18A|BAK1|FLNA|ERGIC1|AP2M1|RAB9A|-|WHAMM|CHMP7|MICU1|STOM|KPNA3|TPCN1|POLR2D|SLC25A28|ARCN1|RAB5A|COG4|-|CRY2|GO…
GO:0005634	nucleus	cellular_component	0.011833	ENSBTAG00000018024,ENSBTAG00000001731,ENSBTAG00000005138,ENSBTAG00000004080,ENSBTAG00000038107,ENSBTAG00000017416,ENSBTAG00000013596,ENSBTAG00000000132,ENSBTAG00000005012,ENSBTAG00000004204,ENSBTAG00000011930,ENSBTAG00000046765,ENSBTAG00000014064,ENSBTAG00000017999,ENSBTAG00000004358,ENSBTAG00000010225,ENSBTAG00000009933,ENSBTAG00000014628,ENSBTAG00000009948,ENSBTAG00000010701,ENSBTAG00000011190,…	NR1D2|GLYR1|BCL9L|TIAL1|MAPKAPK2|KPNA4|NR1H4|EIF4A1|HSPH1|GPR107|DDX54|POLR2A|FGFR2|TNRC6A|DARS2|POLR2D|DTX3L|OAS2|TRIM25|-|FLNA|SWAP70|NUPR1|TUBA1A|PHB|SESN3|SRPK1|SF3B6|GPI|Mail|LTA4H|SREBF1|HPF1|DHX8|STK19|HYPK|TGOLN2|RSAD2|PRKD3|-|HIPK2|NFIA|BACH1|RXRB|ELF2|POLR2I|WEE1|-|ADI1|-|-|NCOA1|UAP1|PGRMC2|CASP6|PPM1G|UBB|DSP|TXNL4B|XPOT|UBE4B|ACAD11|NUBP2|-|PDCD6|ERBB2|TJP2|RASSF5|SF3A1|HERC4|MLXIPL|…
GO:0032535	regulation of cellular component size	biological_process	0.012012	ENSBTAG00000015543,ENSBTAG00000019883,ENSBTAG00000010549,ENSBTAG00000016894,ENSBTAG00000001987,ENSBTAG00000017711,ENSBTAG00000000871,ENSBTAG00000026275,ENSBTAG00000009928,ENSBTAG00000009498,ENSBTAG00000014295,ENSBTAG00000010976,ENSBTAG00000020378,ENSBTAG00000008438,ENSBTAG00000014543,ENSBTAG00000014970,ENSBTAG00000046385	ARHGAP35|IST1|IFRD1|CYFIP1|SWAP70|WHAMM|TRIM27|CCL24|MLST8|PTEN|CAPZA1|KANK1|DLG1|ARFIP1|PLXNA4|-|RAB5A|
GO:0035036	sperm-egg recognition	biological_process	0.012158	ENSBTAG00000012756,ENSBTAG00000019156,ENSBTAG00000002829,ENSBTAG00000004531,ENSBTAG00000004271	CCT7|CCT2|TCP1|CCT4|UBAP2L|
GO:0006413	translational initiation	biological_process	0.012228	ENSBTAG00000001988,ENSBTAG00000000132,ENSBTAG00000012500,ENSBTAG00000019124,ENSBTAG00000017633,ENSBTAG00000001294,ENSBTAG00000010225,ENSBTAG00000021720,ENSBTAG00000024781,ENSBTAG00000002708,ENSBTAG00000005285	EIF3D|EIF4A1|RARA|EIF4EBP2|EIF1AX|PPP1R15A|POLR2D|MRPL27|-|MRPL42|MRPS33|
GO:0033036	macromolecule localization	biological_process	0.012303	ENSBTAG00000007234,ENSBTAG00000008438,ENSBTAG00000017907,ENSBTAG00000011883,ENSBTAG00000017685,ENSBTAG00000017416,ENSBTAG00000013596,ENSBTAG00000012987,ENSBTAG00000017380,ENSBTAG00000009350,ENSBTAG00000000854,ENSBTAG00000003001,ENSBTAG00000010976,ENSBTAG00000024701,ENSBTAG00000000259,ENSBTAG00000013528,ENSBTAG00000011190,ENSBTAG00000020106,ENSBTAG00000010701,ENSBTAG00000010923,ENSBTAG00000015804,…	PLRG1|ARFIP1|COG3|ARL1|JUP|KPNA4|NR1H4|ULK1|MYO18A|PLA2G12B|SEC16B|LAMTOR1|KANK1|-|CHIA|CHMP7|FLNA|AP2M1|-|RAB9A|SIGMAR1|SWAP70|ARCN1|RPA1|VCL|STOM|KPNA3|PPP1R15A|POLR2D|-|CRY2|COG4|SYNE1|OSBPL8|TNFRSF1A|RSAD2|TOPORS|GOSR1|FNTA|GPI|CCL19|RASSF5|TST|PON1|PDCD6|ERBB2|CASP4|NRCAM|TRIM27|DDX58|DSP|XPOT|DERL2|SNAPIN|SFT2D2|IL4R|GPAM|MORC3|DYNC1H1|ATP11C|-|RUVBL2|SNX17|NOTCH1|PEX19|TCP1|DDIT3|TOR1A|RBM…
GO:0070235	regulation of activation-induced cell death of T cells	biological_process	0.012347	ENSBTAG00000045877,ENSBTAG00000011917	TSC22D3|GPAM|
GO:0070236	negative regulation of activation-induced cell death of T cells	biological_process	0.012347	ENSBTAG00000011917,ENSBTAG00000045877	GPAM|TSC22D3|
GO:0006562	proline catabolic process	biological_process	0.012484	ENSBTAG00000047676,ENSBTAG00000018831	-|DAO|
GO:0032553	ribonucleotide binding	molecular_function	0.012555	ENSBTAG00000015441,ENSBTAG00000001246,ENSBTAG00000015543,ENSBTAG00000014628,ENSBTAG00000008184,ENSBTAG00000001987,ENSBTAG00000010923,ENSBTAG00000001489,ENSBTAG00000016847,ENSBTAG00000016838,ENSBTAG00000020272,ENSBTAG00000005039,ENSBTAG00000018646,ENSBTAG00000018072,ENSBTAG00000020023,ENSBTAG00000038107,ENSBTAG00000012987,ENSBTAG00000017380,ENSBTAG00000000132,ENSBTAG00000005012,ENSBTAG00000011930,…	-|ATP1A1|ARHGAP35|OAS2|CCT6A|SWAP70|RAB9A|TUBA1A|ARL4D|SRPK1|SIK2|ARAF|ATP6V1B2|FARS2|-|MAPKAPK2|ULK1|MYO18A|EIF4A1|HSPH1|DDX54|FGFR2|ARL1|-|DARS2|MYLK|-|RASL10B|TOR3A|DDX58|UBE4B|NUBP2|IFI44|ERBB2|MAP3K5|RRAS2|DHX8|PDK4|ATL2|DDX20|IARS|-|PRKD3|HIPK2|RAB5
GO:0061077	chaperone-mediated protein folding	biological_process	0.01256	ENSBTAG00000019156,ENSBTAG00000005012,ENSBTAG00000020305,ENSBTAG00000014233,ENSBTAG00000007537	CCT2|HSPH1|TOR1A|-|PEX19|
GO:0016071	mRNA metabolic process	biological_process	0.012615	ENSBTAG00000016705,ENSBTAG00000014771,ENSBTAG00000017091,ENSBTAG00000008853,ENSBTAG00000016838,ENSBTAG00000003407,ENSBTAG00000013162,ENSBTAG00000000848,ENSBTAG00000019949,ENSBTAG00000000546,ENSBTAG00000006353,ENSBTAG00000027506,ENSBTAG00000003268,ENSBTAG00000020125,ENSBTAG00000012177,ENSBTAG00000003485,ENSBTAG00000010225,ENSBTAG00000015002,ENSBTAG00000027069,ENSBTAG00000007234,ENSBTAG00000014759,…	-|RBMX2|CMTR1|-|SRPK1|SF3B6|-|SNRNP200|DBR1|TOB1|TXNL4B|SNRPB2|PELO|RBFOX2|SNRPD2|MAGOH|POLR2D|POLR2I|FAM103A1|PLRG1|WBP11|DDX20|EXOSC8|DHX8|SF3A1|-|
GO:0043648	dicarboxylic acid metabolic process	biological_process	0.012635	ENSBTAG00000009284,ENSBTAG00000012721,ENSBTAG00000002214,ENSBTAG00000004833,ENSBTAG00000013596,ENSBTAG00000009462,ENSBTAG00000000505	GLS2|HOGA1|TAT|NIT2|NR1H4|MDH2|KYAT3|
GO:0009202	deoxyribonucleoside triphosphate biosynthetic process	biological_process	0.012675	ENSBTAG00000035370,ENSBTAG00000019979	TBPL1|CMPK2|
GO:0005524	ATP binding	molecular_function	0.012704	ENSBTAG00000016598,ENSBTAG00000039861,ENSBTAG00000016484,ENSBTAG00000023417,ENSBTAG00000010442,ENSBTAG00000012756,ENSBTAG00000016764,ENSBTAG00000002829,ENSBTAG00000012962,ENSBTAG00000004531,ENSBTAG00000020305,ENSBTAG00000004966,ENSBTAG00000007591,ENSBTAG00000000693,ENSBTAG00000016265,ENSBTAG00000017761,ENSBTAG00000013784,ENSBTAG00000012908,ENSBTAG00000013859,ENSBTAG00000003423,ENSBTAG00000016365,…	DYNC1H1|-|ATP11C|RUVBL2|PANK1|CCT7|UBA1|TCP1|SARS|CCT4|TOR1A|KIF1B|CHUK|UBE2R2|-|SMC1A|CSNK2A2|HSPA13|SCYL2|DDX24|ABCG5|HSP90AA1|MAP3K15|HYOU1|COQ8A|TARS|GMPS|-|-|SNRNP200|MAT2A|DHX58|DNAJA2|CCT2|GLUL|DDX54|-|DARS2|FGFR2|EIF4A1|HSPH1|MAPKAPK2|-|MYO18A|ULK1|ARAF|FARS2|ATP6V1B2|SIK2|SRPK1|SWAP70|-|CCT6A|OAS2|ATP1A1|RBKS|WEE1|HIPK2|UBE2I|-|IARS|DDX20|PRKD3|DHX8|PDK4|NUBP2|MAP3K5|ERBB2|UBE4B|DDX58|TO…
GO:0071680	response to indole-3-methanol	biological_process	0.012734	ENSBTAG00000015991,ENSBTAG00000017685	CDH1|JUP|
GO:0071681	cellular response to indole-3-methanol	biological_process	0.012734	ENSBTAG00000017685,ENSBTAG00000015991	JUP|CDH1|
GO:0045294	alpha-catenin binding	molecular_function	0.01275	ENSBTAG00000021879,ENSBTAG00000017685	VCL|JUP|
GO:0070110	ciliary neurotrophic factor receptor complex	cellular_component	0.012757	ENSBTAG00000017745,ENSBTAG00000018474	IL6ST|IL6R|
GO:0060411	cardiac septum morphogenesis	biological_process	0.012909	ENSBTAG00000012500,ENSBTAG00000010978,ENSBTAG00000022799,ENSBTAG00000012817,ENSBTAG00000007909,ENSBTAG00000000700	RARA|PROX1|NOTCH1|JAG1|NOTCH2|PARVA|
GO:0034113	heterotypic cell-cell adhesion	biological_process	0.012913	ENSBTAG00000015106,ENSBTAG00000009960,ENSBTAG00000017685,ENSBTAG00000006732,ENSBTAG00000019665,ENSBTAG00000000700	DSP|FLOT1|JUP|NRCAM|IL1RN|PARVA|
GO:1901564	organonitrogen compound metabolic process	biological_process	0.012953	ENSBTAG00000019887,ENSBTAG00000015358,ENSBTAG00000015543,ENSBTAG00000002214,ENSBTAG00000008734,ENSBTAG00000026275,ENSBTAG00000000019,ENSBTAG00000009284,ENSBTAG00000018854,ENSBTAG00000013596,ENSBTAG00000020023,ENSBTAG00000025903,ENSBTAG00000001498,ENSBTAG00000004038,ENSBTAG00000018646,ENSBTAG00000003001,ENSBTAG00000018072,ENSBTAG00000000259,ENSBTAG00000005419,ENSBTAG00000004246,ENSBTAG00000004358,…	-|ALDOB|ARHGAP35|TAT|PM20D1|CCL24|SERINC1|GLS2|-|NR1H4|-|GLDC|-|ABAT|ATP6V1B2|LAMTOR1|FARS2|CHIA|AOC1|H6PD|DARS2|OARD1|TPM2|PSD3|ARHGEF5|EPAS1|-|ADI1|DDAH1|PSAT1|CMPK2|CCL19|CYP1A1|ERBB2|PON1|GPD1|CPD|-|IARS|NADK|MLST8|-|LTA4H|TPP1|ST5|P4HA1|-|SNX9|PARP1|
GO:0005654	nucleoplasm	cellular_component	0.013202	ENSBTAG00000017999,ENSBTAG00000014064,ENSBTAG00000046765,ENSBTAG00000007499,ENSBTAG00000004204,ENSBTAG00000007234,ENSBTAG00000001107,ENSBTAG00000005012,ENSBTAG00000044007,ENSBTAG00000017064,ENSBTAG00000038107,ENSBTAG00000017416,ENSBTAG00000005138,ENSBTAG00000011234,ENSBTAG00000001731,ENSBTAG00000018024,ENSBTAG00000017091,ENSBTAG00000006122,ENSBTAG00000017120,ENSBTAG00000015955,ENSBTAG00000014628,…	TNRC6A|FGFR2|POLR2A|HNRNPH2|GPR107|PLRG1|CACYBP|HSPH1|KLF12|ING4|MAPKAPK2|KPNA4|BCL9L|FOXO3|GLYR1|NR1D2|CMTR1|HUWE1|PHB|ERGIC1|OAS2|TRIM25|RPA1|DTX3L|RBFOX2|SMARCC2|KLF11|POLR2D|KPNA3|CRY2|PPP2R5C|BCLAF1|POLR2I|ELF2|NFIA|UBE2I|PSMA6|HIPK2|SYNE1|PRKD3|TOPORS|DDX20|TGOLN2|STK19|HYPK|DHX8|LTA4H|Mail|GPI|ATF7IP|PSMB6|LAS1L|TRIM27|XPOT|TXNL4B|PPM1G|CASP6|ARHGEF5|NCOA1|UAP1|NR1I3|EPAS1|ATP6V0A1|-|CPT2|…
GO:0010941	regulation of cell death	biological_process	0.013585	ENSBTAG00000012508,ENSBTAG00000011190,ENSBTAG00000006262,ENSBTAG00000006938,ENSBTAG00000018016,ENSBTAG00000009284,ENSBTAG00000016265,ENSBTAG00000017120,ENSBTAG00000015804,ENSBTAG00000023907,ENSBTAG00000017196,ENSBTAG00000008734,ENSBTAG00000046218,ENSBTAG00000015796,ENSBTAG00000007900,ENSBTAG00000006255,ENSBTAG00000004414,ENSBTAG00000033339,ENSBTAG00000018994,ENSBTAG00000005012,ENSBTAG00000012500,…	OSGIN1|FLNA|LIMS2|PPM1F|NUPR1|GLS2|-|PHB|SIGMAR1|COL18A1|PDIA3|PM20D1|KLF11|DNAJC5|FIS1|MDM4|SLC30A10|ANKLE2|TNFSF10|HSPH1|RARA|DDIT3|ARAF|FOXO3|TCP1|NOTCH1|NR1H4|-|BAK1|ING4|-|MYO18A|-|AR|UBB|ZBTB16|CASP4|CCL19|SORL1|SHC1|PDCD6|RASSF5|MAP3K5|RRAS2|GPAM|PARK7|IL20RA|TSC22D3|NCOA1|DLC1|-|HEBP2|HIPK2|BCL2L12|BCLAF1|HYOU1|DEDD2|HYPK|PDK4|DDX20|TEAD2|PTEN|
GO:0008652	cellular amino acid biosynthetic process	biological_process	0.013626	ENSBTAG00000005403,ENSBTAG00000020023,ENSBTAG00000006112,ENSBTAG00000021779,ENSBTAG00000020873,ENSBTAG00000009284,ENSBTAG00000013631,ENSBTAG00000013960	ADI1|-|SPRTN|MGST2|MAT2A|GLS2|GLUL|PSAT1|
GO:0032555	purine ribonucleotide binding	molecular_function	0.013673	ENSBTAG00000014917,ENSBTAG00000019156,ENSBTAG00000003757,ENSBTAG00000013631,ENSBTAG00000008471,ENSBTAG00000046580,ENSBTAG00000020873,ENSBTAG00000000848,ENSBTAG00000013013,ENSBTAG00000018774,ENSBTAG00000013162,ENSBTAG00000014261,ENSBTAG00000021880,ENSBTAG00000010322,ENSBTAG00000019855,ENSBTAG00000006270,ENSBTAG00000016365,ENSBTAG00000003423,ENSBTAG00000012908,ENSBTAG00000013859,ENSBTAG00000013784,…	GTPBP4|CCT2|DNAJA2|GLUL|MX2|DHX58|MAT2A|SNRNP200|GMPS|-|-|TARS|COQ8A|HYOU1|MAP3K15|HSP90AA1|ABCG5|DDX24|HSPA13|SCYL2|CSNK2A2|SMC1A|-|UBE2R2|CHUK|TOR1A|KIF1B|TUBA1B|TCP1|SARS|CCT4|LSG1|UBA1|RAB5B|CCT7|PANK1|RUVBL2|ATP11C|-|DYNC1H1|-|MYLK|TOR3A|RASL10B|DDX58|UBE4B|ERBB2|RRAS2|MAP3K5|NUBP2|IFI44|ATL2|PDK4|DHX8|PRKD3|DDX20|-|IARS|UBE2I|RAB5A|HIPK2|WEE1|RBKS|ATP1A1|ARHGAP35|OAS2|CCT6A|-|SWAP70|TUBA1A|…
GO:0016020	membrane	cellular_component	0.013737	ENSBTAG00000007537,ENSBTAG00000021779,ENSBTAG00000019497,ENSBTAG00000010271,ENSBTAG00000002069,ENSBTAG00000013046,ENSBTAG00000011912,ENSBTAG00000016484,ENSBTAG00000009713,ENSBTAG00000015796,ENSBTAG00000048234,ENSBTAG00000007236,ENSBTAG00000001822,ENSBTAG00000001821,ENSBTAG00000000213,ENSBTAG00000008528,ENSBTAG00000025413,ENSBTAG00000011647,ENSBTAG00000005285,ENSBTAG00000020123,ENSBTAG00000023997,…	PEX19|MGST2|ILDR2|MAPKAP1|BOLA|MPP1|SLC25A25|ATP11C|-|DNAJC5|TMEM9|PCM1|SNX10|PRRC2C|TMEM39A|SLC25A1|RNF5|-|MRPS33|AUP1|VAMP8|DRAM1|UBXN8|PSMD3|ASGR1|SLC7A2|PXMP2|AP3S2|IL20RA|APMAP|B3GAT2|AIG1|STIM1|HADHA|-|CDH1|IL6ST|AR|-|TMEM183A|-|TMEM199|ATP6V1B2|-|AOC1|SEC16B|-|-|FGFR2|GPR107|STXBP6|EIF4A1|STOM|TSKU|SRPK1|RNF144A|PHB|WHAMM|DCBLD2|FLNA|AP2M1|GPR137B|-|IARS|MAN1A1|TGOLN2|SLC35E2B|CALU|CAPRIN1…
GO:0044440	endosomal part	cellular_component	0.014306	ENSBTAG00000016764,ENSBTAG00000023795,ENSBTAG00000011931,ENSBTAG00000003001,ENSBTAG00000019537,ENSBTAG00000023997,ENSBTAG00000011102,ENSBTAG00000013528,ENSBTAG00000001822,ENSBTAG00000021798,ENSBTAG00000046385,ENSBTAG00000014970,ENSBTAG00000019515	UBA1|VAC14|CD63|LAMTOR1|-|VAMP8|TPCN1|CHMP7|SNX10|ERBB2|RAB5A|-|SNX17|
GO:0017076	purine nucleotide binding	molecular_function	0.014511	ENSBTAG00000014261,ENSBTAG00000013162,ENSBTAG00000013013,ENSBTAG00000018774,ENSBTAG00000021880,ENSBTAG00000008471,ENSBTAG00000003757,ENSBTAG00000019156,ENSBTAG00000013631,ENSBTAG00000020873,ENSBTAG00000000848,ENSBTAG00000046580,ENSBTAG00000014917,ENSBTAG00000013784,ENSBTAG00000013859,ENSBTAG00000012908,ENSBTAG00000006270,ENSBTAG00000003423,ENSBTAG00000016365,ENSBTAG00000010322,ENSBTAG00000019855,…	TARS|-|GMPS|-|COQ8A|MX2|DNAJA2|CCT2|GLUL|MAT2A|SNRNP200|DHX58|GTPBP4|CSNK2A2|SCYL2|HSPA13|HSP90AA1|DDX24|ABCG5|HYOU1|MAP3K15|CHUK|TUBA1B|KIF1B|TOR1A|-|UBE2R2|SMC1A|DYNC1H1|-|RUVBL2|PANK1|CCT7|ATP11C|RAB5B|UBA1|TCP1|CCT4|SARS|LSG1|RRAS2|MAP3K5|ERBB2|IFI44|NUBP2|DDX58|UBE4B|TOR3A|RASL10B|-|MYLK|RBKS|WEE1|UBE2I|HIPK2|RAB5A|PRKD3|-|IARS|DDX20|ATL2|PDK4|DHX8|SIK2|SRPK1|TUBA1A|RAB9A|ARL4D|SWAP70|CCT6A|…
GO:0009404	toxin metabolic process	biological_process	0.014948	ENSBTAG00000011883,ENSBTAG00000001021,ENSBTAG00000003989	ARL1|CYP1A1|-|
GO:0032268	regulation of cellular protein metabolic process	biological_process	0.015058	ENSBTAG00000018016,ENSBTAG00000001987,ENSBTAG00000008053,ENSBTAG00000003728,ENSBTAG00000044064,ENSBTAG00000001294,ENSBTAG00000010225,ENSBTAG00000010978,ENSBTAG00000014707,ENSBTAG00000005012,ENSBTAG00000033339,ENSBTAG00000017999,ENSBTAG00000011234,ENSBTAG00000005039,ENSBTAG00000000428,ENSBTAG00000018854,ENSBTAG00000000555,ENSBTAG00000000871,ENSBTAG00000017246,ENSBTAG00000009065,ENSBTAG00000010427,…	NUPR1|SWAP70|WDFY2|NDUFS4|RNF144A|PPP1R15A|POLR2D|PROX1|ISG15|HSPH1|ANKLE2|TNRC6A|FOXO3|ARAF|BAK1|-|ACO1|TRIM27|UBB|MAP3K5|RASSF5|SHC1|ERBB2|CCL19|ARHGEF5|JTB|OSBPL8|TNFRSF1A|CCNL1|HIPK2|CCNY|PPP1R1A|CDC123|HPF1|SREBF1|FNTA|TOPORS|MLST8|IARS|PPM1F|-|EIF3D|MAGOH|SNX9|RUVBL2|IL6R|RARA|PTPN3|MLXIPL|FNIP2|TOB1|IL6ST|ELP1|SORL1|CYFIP1|EIF4EBP2|IST1|GTPBP4|PARK7|SPRTN|FLOT1|CTDSP2|DLC1|IREB2|DLG1|PER1|…
GO:0097193	intrinsic apoptotic signaling pathway	biological_process	0.015146	ENSBTAG00000020518,ENSBTAG00000015638,ENSBTAG00000007900,ENSBTAG00000017246,ENSBTAG00000020884,ENSBTAG00000018016,ENSBTAG00000006938,ENSBTAG00000009065,ENSBTAG00000031544,ENSBTAG00000005905,ENSBTAG00000000428,ENSBTAG00000011970,ENSBTAG00000014460,ENSBTAG00000017860,ENSBTAG00000006638,ENSBTAG00000004211,ENSBTAG00000007802	PARK7|IL20RA|FIS1|UBB|CASP4|NUPR1|PPM1F|MAP3K5|DDIT3|TOPORS|BAK1|FNIP2|-|HIPK2|BCL2L12|TNFRSF1A|BCLAF1|
GO:0016607	nuclear speck	cellular_component	0.015182	ENSBTAG00000005905,ENSBTAG00000003390,ENSBTAG00000010987,ENSBTAG00000001731,ENSBTAG00000005589,ENSBTAG00000007802,ENSBTAG00000007234,ENSBTAG00000021223,ENSBTAG00000027506,ENSBTAG00000016664,ENSBTAG00000006112,ENSBTAG00000003711,ENSBTAG00000019218,ENSBTAG00000003485,ENSBTAG00000010225,ENSBTAG00000011266,ENSBTAG00000022255,ENSBTAG00000015509	TOPORS|SF3A1|Mail|GLYR1|STK19|BCLAF1|PLRG1|CRY2|SNRPB2|SLC2A4RG|SPRTN|EPAS1|ATP6V0A1|MAGOH|POLR2D|ZBTB16|AR|NAMPT|
GO:0008064	regulation of actin polymerization or depolymerization	biological_process	0.015238	ENSBTAG00000016894,ENSBTAG00000008438,ENSBTAG00000026275,ENSBTAG00000017711,ENSBTAG00000000871,ENSBTAG00000001987,ENSBTAG00000014295,ENSBTAG00000009928,ENSBTAG00000015543,ENSBTAG00000010976,ENSBTAG00000020378	CYFIP1|ARFIP1|CCL24|WHAMM|TRIM27|SWAP70|CAPZA1|MLST8|ARHGAP35|KANK1|DLG1|
GO:0030832	regulation of actin filament length	biological_process	0.015238	ENSBTAG00000008438,ENSBTAG00000016894,ENSBTAG00000001987,ENSBTAG00000017711,ENSBTAG00000000871,ENSBTAG00000026275,ENSBTAG00000009928,ENSBTAG00000015543,ENSBTAG00000014295,ENSBTAG00000010976,ENSBTAG00000020378	ARFIP1|CYFIP1|SWAP70|WHAMM|TRIM27|CCL24|MLST8|ARHGAP35|CAPZA1|KANK1|DLG1|
GO:0043170	macromolecule metabolic process	biological_process	0.015354	ENSBTAG00000046765,ENSBTAG00000015354,ENSBTAG00000011930,ENSBTAG00000017999,ENSBTAG00000006242,ENSBTAG00000038107,ENSBTAG00000001514,ENSBTAG00000017380,ENSBTAG00000017714,ENSBTAG00000018024,ENSBTAG00000031941,ENSBTAG00000000259,ENSBTAG00000003407,ENSBTAG00000010701,ENSBTAG00000001987,ENSBTAG00000009933,ENSBTAG00000014628,ENSBTAG00000008184,ENSBTAG00000037746,ENSBTAG00000015543,ENSBTAG00000010907,…	POLR2A|ZDHHC9|DDX54|TNRC6A|USP9Y|MAPKAPK2|ASB11|MYO18A|C4BPB|NR1D2|PEPD|CHIA|SF3B6|-|SWAP70|DTX3L|OAS2|CCT6A|SNRNP27|ARHGAP35|PPP1R1A|ELF2|RXRB|WEE1|HIPK2|-|BACH1|TNFRSF1A|NFIA|PRKD3|DHX8|SREBF1|HPF1|LTA4H|Mail|CDC123|-|RASSF5|ERBB2|GPD1|PHKA2|PPM1G|DDX58|UBE4B|ZNF311|CASP6|JTB|NCOA1|-|NOTCH1|MORF4L2|MED8|EXOSC8|MLXIPL|HERC4|SF3A1|-|TCP1|-|PLPP1|TOR1A|-|RBMX2|PARP1|DBR1|EIF3D|SLC2A4RG|KLHL13|-|-|…
GO:0005719	nuclear euchromatin	cellular_component	0.015423	ENSBTAG00000013596,ENSBTAG00000046765,ENSBTAG00000023417	NR1H4|POLR2A|RUVBL2|
GO:0043161	proteasomal ubiquitin-dependent protein catabolic process	biological_process	0.015679	ENSBTAG00000019725,ENSBTAG00000000693,ENSBTAG00000010401,ENSBTAG00000020305,ENSBTAG00000003830,ENSBTAG00000044064,ENSBTAG00000020518,ENSBTAG00000009948,ENSBTAG00000020431,ENSBTAG00000002828,ENSBTAG00000020192,ENSBTAG00000004173,ENSBTAG00000005660,ENSBTAG00000031544,ENSBTAG00000020123,ENSBTAG00000046588,ENSBTAG00000018854,ENSBTAG00000005905,ENSBTAG00000025413,ENSBTAG00000018286	UBE4A|UBE2R2|UBE4B|TOR1A|PSMB3|RNF144A|PARK7|TRIM25|DERL2|-|PPP2R5C|UBXN8|PSMD2|DDIT3|AUP1|DNAJB9|-|TOPORS|RNF5|RNF181|
GO:0006950	response to stress	biological_process	0.015684	ENSBTAG00000010987,ENSBTAG00000020132,ENSBTAG00000007884,ENSBTAG00000014069,ENSBTAG00000003572,ENSBTAG00000016061,ENSBTAG00000005905,ENSBTAG00000017860,ENSBTAG00000004003,ENSBTAG00000004211,ENSBTAG00000006638,ENSBTAG00000004139,ENSBTAG00000007802,ENSBTAG00000011917,ENSBTAG00000021466,ENSBTAG00000019218,ENSBTAG00000001602,ENSBTAG00000003711,ENSBTAG00000034776,ENSBTAG00000019953,ENSBTAG00000045877,…	Mail|HPF1|SREBF1|PDK4|F11|RSAD2|TOPORS|HIPK2|F9|TNFRSF1A|BCL2L12|BACH1|BCLAF1|GPAM|COL3A1|ATP6V0A1|IL4R|EPAS1|DDAH1|CYBB|TSC22D3|ARHGEF5|DERL2|MGST1|CASP4|TRIM27|DDX58|UBE4B|CCL19|AHSG|IFIT5|IFNAR2|SHC1|PDCD6|ERBB2|MAP3K5|NR1D2|AOC1|CHIA|KANK1|FOXO3|KPNA4|NR1H4|MAPKAPK2|-|BAK1|C4BPB|ING4|ULK1|ANXA7|RNF8|ISG15|-|VCL|IFI44L|PPP1R15A|POLR2D|KIAA0430|DTX3L|SLC30A10|RPA1|ARHGAP35|TRIM25|OAS2|DCBLD2|CC…
GO:0000932	cytoplasmic mRNA processing body	cellular_component	0.015753	ENSBTAG00000017999,ENSBTAG00000010225,ENSBTAG00000000990,ENSBTAG00000014440,ENSBTAG00000009362,ENSBTAG00000010987,ENSBTAG00000009683	TNRC6A|POLR2D|-|PSMA4|SYNE1|Mail|PSMA6|
GO:0019842	vitamin binding	molecular_function	0.015795	ENSBTAG00000021007,ENSBTAG00000017996,ENSBTAG00000008127,ENSBTAG00000002770,ENSBTAG00000020028,ENSBTAG00000006029,ENSBTAG00000032996	FOLR1|-|RBP5|TCN2|RBP1|OGDH|P4HA1|
GO:0005802	trans-Golgi network	cellular_component	0.015857	ENSBTAG00000014611,ENSBTAG00000011883,ENSBTAG00000008438,ENSBTAG00000015991,ENSBTAG00000006063,ENSBTAG00000006323,ENSBTAG00000038116,ENSBTAG00000009246,ENSBTAG00000022069,ENSBTAG00000017380,ENSBTAG00000002939	SORL1|ARL1|ARFIP1|CDH1|-|SNX9|TGOLN2|DPY30|ATXN2|MYO18A|FURIN|
GO:0017119	Golgi transport complex	cellular_component	0.015945	ENSBTAG00000017907,ENSBTAG00000012988,ENSBTAG00000009755	COG3|COG4|GOLGA3|
GO:0060359	response to ammonium ion	biological_process	0.016099	ENSBTAG00000005419,ENSBTAG00000017715,ENSBTAG00000004038,ENSBTAG00000012537	AOC1|HOMER2|ABAT|CASP6|
GO:0031252	cell leading edge	cellular_component	0.016392	ENSBTAG00000020657,ENSBTAG00000016894,ENSBTAG00000017367,ENSBTAG00000015991,ENSBTAG00000003366,ENSBTAG00000004899,ENSBTAG00000000305,ENSBTAG00000006270,ENSBTAG00000000700,ENSBTAG00000018646,ENSBTAG00000010976,ENSBTAG00000020495,ENSBTAG00000046385,ENSBTAG00000007578,ENSBTAG00000033137,ENSBTAG00000015541,ENSBTAG00000009960	FAT1|CYFIP1|IFIT5|CDH1|DDX58|ABLIM1|LMO4|HSP90AA1|PARVA|ATP6V1B2|KANK1|SH3YL1|RAB5A|SHTN1|PSD3|DLC1|FLOT1|
GO:0002408	myeloid dendritic cell chemotaxis	biological_process	0.016457	ENSBTAG00000012684,ENSBTAG00000001815	CCL19|ARHGEF5|
GO:0035304	regulation of protein dephosphorylation	biological_process	0.016476	ENSBTAG00000001987,ENSBTAG00000001294,ENSBTAG00000033339,ENSBTAG00000015541	SWAP70|PPP1R15A|ANKLE2|DLC1|
GO:0032559	adenyl ribonucleotide binding	molecular_function	0.016706	ENSBTAG00000038866,ENSBTAG00000017860,ENSBTAG00000031332,ENSBTAG00000005278,ENSBTAG00000014069,ENSBTAG00000008339,ENSBTAG00000001114,ENSBTAG00000000974,ENSBTAG00000014233,ENSBTAG00000018717,ENSBTAG00000003366,ENSBTAG00000010401,ENSBTAG00000009065,ENSBTAG00000021798,ENSBTAG00000016561,ENSBTAG00000014567,ENSBTAG00000014006,ENSBTAG00000005012,ENSBTAG00000000132,ENSBTAG00000048057,ENSBTAG00000004358,…	UBE2I|HIPK2|RBKS|WEE1|PDK4|DHX8|PRKD3|IARS|-|DDX20|DDX58|UBE4B|MAP3K5|ERBB2|NUBP2|MYLK|TOR3A|HSPH1|EIF4A1|-|DARS2|FGFR2|DDX54|ARAF|FARS2|ATP6V1B2|MYO18A|ULK1|MAPKAPK2|-|SWAP70|SIK2|SRPK1|OAS2|CCT6A|ATP1A1|-|SCYL2|HSPA13|CSNK2A2|HYOU1|MAP3K15|HSP90AA1|DDX24|ABCG5|GLUL|CCT2|DNAJA2|MAT2A|SNRNP200|DHX58|TARS|GMPS|-|-|COQ8A|RUVBL2|PANK1|CCT7|ATP11C|DYNC1H1|-|SARS|TCP1|CCT4|UBA1|-|UBE2R2|CHUK|KIF1B|TOR…
GO:0006575	cellular modified amino acid metabolic process	biological_process	0.016825	ENSBTAG00000003989,ENSBTAG00000020873,ENSBTAG00000000019,ENSBTAG00000032996,ENSBTAG00000000505,ENSBTAG00000034776,ENSBTAG00000012721,ENSBTAG00000018854,ENSBTAG00000020023,ENSBTAG00000006112,ENSBTAG00000021779	-|MAT2A|SERINC1|P4HA1|KYAT3|DDAH1|HOGA1|-|-|SPRTN|MGST2|
GO:0032481	positive regulation of type I interferon production	biological_process	0.01689	ENSBTAG00000011928,ENSBTAG00000006633,ENSBTAG00000046580,ENSBTAG00000003366,ENSBTAG00000009960	ZBTB20|IRF3|DHX58|DDX58|FLOT1|
GO:0016765	transferase activity, transferring alkyl or aryl (other than methyl) groups	molecular_function	0.016901	ENSBTAG00000032642,ENSBTAG00000003201,ENSBTAG00000008541,ENSBTAG00000020873,ENSBTAG00000003989,ENSBTAG00000021779,ENSBTAG00000006112	-|FNTA|MGST1|MAT2A|-|MGST2|SPRTN|
GO:0032212	positive regulation of telomere maintenance via telomerase	biological_process	0.017124	ENSBTAG00000002829,ENSBTAG00000004531,ENSBTAG00000019156,ENSBTAG00000012756,ENSBTAG00000008184	TCP1|CCT4|CCT2|CCT7|CCT6A|
GO:0008380	RNA splicing	biological_process	0.017363	ENSBTAG00000006353,ENSBTAG00000000848,ENSBTAG00000019949,ENSBTAG00000014771,ENSBTAG00000008853,ENSBTAG00000016838,ENSBTAG00000003407,ENSBTAG00000013162,ENSBTAG00000003485,ENSBTAG00000012177,ENSBTAG00000037746,ENSBTAG00000027506,ENSBTAG00000020125,ENSBTAG00000014759,ENSBTAG00000007234,ENSBTAG00000005743,ENSBTAG00000008339,ENSBTAG00000003390,ENSBTAG00000018717	TXNL4B|SNRNP200|DBR1|RBMX2|-|SRPK1|SF3B6|-|MAGOH|SNRPD2|SNRNP27|SNRPB2|RBFOX2|WBP11|PLRG1|-|DHX8|SF3A1|DDX20|
GO:0022618	ribonucleoprotein complex assembly	biological_process	0.017394	ENSBTAG00000001988,ENSBTAG00000006353,ENSBTAG00000027069,ENSBTAG00000016598,ENSBTAG00000016838,ENSBTAG00000003390,ENSBTAG00000013866,ENSBTAG00000010225,ENSBTAG00000005743,ENSBTAG00000018717,ENSBTAG00000012177,ENSBTAG00000022069,ENSBTAG00000007454	EIF3D|TXNL4B|FAM103A1|DYNC1H1|SRPK1|SF3A1|-|POLR2D|-|DDX20|SNRPD2|ATXN2|-|
GO:0002437	inflammatory response to antigenic stimulus	biological_process	0.017462	ENSBTAG00000022799,ENSBTAG00000020518,ENSBTAG00000006564,ENSBTAG00000021288	NOTCH1|PARK7|-|PSMB4|
GO:0071702	organic substance transport	biological_process	0.017666	ENSBTAG00000017685,ENSBTAG00000008438,ENSBTAG00000017907,ENSBTAG00000000854,ENSBTAG00000010976,ENSBTAG00000024701,ENSBTAG00000003001,ENSBTAG00000000259,ENSBTAG00000017416,ENSBTAG00000013596,ENSBTAG00000017380,ENSBTAG00000009350,ENSBTAG00000011190,ENSBTAG00000020106,ENSBTAG00000010701,ENSBTAG00000015804,ENSBTAG00000044053,ENSBTAG00000013528,ENSBTAG00000021007,ENSBTAG00000038375,ENSBTAG00000010225,…	JUP|ARFIP1|COG3|SEC16B|KANK1|-|LAMTOR1|CHIA|KPNA4|NR1H4|MYO18A|PLA2G12B|FLNA|AP2M1|-|SIGMAR1|SLC17A5|CHMP7|FOLR1|STOM|POLR2D|SLCO2B1|KPNA3|ARCN1|COG4|SLC1A1|OSBPL8|-|CRY2|GOSR1|SREBF1|GPI|RSAD2|CASP4|TRIM27|DDX58|XPOT|CCL19|TST|PON1|PDCD6|ERBB2|IL4R|GPAM|RASL10B|DERL2|SNAPIN|SFT2D2|ATP11C|SLC25A25|SNX17|TCP1|NOTCH1|ILDR2|SLC16A12|PEX19|-|TOR1A|RBMX2|PCM1|SNX10|MAGOH|-|SLC35D1|FIS1|SNX9|-|-|AP3S2|…
GO:0034987	immunoglobulin receptor binding	molecular_function	0.017767	ENSBTAG00000011190,ENSBTAG00000046076,ENSBTAG00000046161	FLNA|-|-|
GO:0030554	adenyl nucleotide binding	molecular_function	0.017812	ENSBTAG00000001114,ENSBTAG00000000974,ENSBTAG00000014233,ENSBTAG00000018717,ENSBTAG00000014069,ENSBTAG00000008339,ENSBTAG00000031332,ENSBTAG00000005278,ENSBTAG00000038866,ENSBTAG00000017860,ENSBTAG00000014006,ENSBTAG00000014567,ENSBTAG00000009065,ENSBTAG00000021798,ENSBTAG00000016561,ENSBTAG00000003366,ENSBTAG00000010401,ENSBTAG00000017380,ENSBTAG00000012987,ENSBTAG00000038107,ENSBTAG00000020023,…	PRKD3|IARS|-|DDX20|PDK4|DHX8|RBKS|WEE1|UBE2I|HIPK2|TOR3A|MYLK|MAP3K5|ERBB2|NUBP2|DDX58|UBE4B|MYO18A|ULK1|MAPKAPK2|-|FARS2|ATP6V1B2|ARAF|-|DARS2|FGFR2|DDX54|HSPH1|EIF4A1|CCT6A|OAS2|ATP1A1|-|SIK2|SRPK1|SWAP70|HSP90AA1|DDX24|ABCG5|MAP3K15|HYOU1|CSNK2A2|SCYL2|HSPA13|TARS|-|GMPS|-|COQ8A|DNAJA2|CCT2|GLUL|MAT2A|SNRNP200|DHX58|UBA1|TCP1|SARS|CCT4|DYNC1H1|-|RUVBL2|CCT7|PANK1|ATP11C|SMC1A|CHUK|KIF1B|TOR1A|…
GO:0005127	ciliary neurotrophic factor receptor binding	molecular_function	0.017855	ENSBTAG00000017745,ENSBTAG00000010423	IL6ST|LIFR|
GO:0071986	Ragulator complex	cellular_component	0.017914	ENSBTAG00000003001,ENSBTAG00000014970	LAMTOR1|-|
GO:0019789	SUMO ligase activity	molecular_function	0.018001	ENSBTAG00000038866,ENSBTAG00000005905	UBE2I|TOPORS|
GO:0001726	ruffle	cellular_component	0.018074	ENSBTAG00000020495,ENSBTAG00000017367,ENSBTAG00000003366,ENSBTAG00000046385,ENSBTAG00000033137,ENSBTAG00000015541,ENSBTAG00000006270,ENSBTAG00000018646,ENSBTAG00000010976	SH3YL1|IFIT5|DDX58|RAB5A|PSD3|DLC1|HSP90AA1|ATP6V1B2|KANK1|
GO:0014070	response to organic cyclic compound	biological_process	0.018261	ENSBTAG00000009960,ENSBTAG00000023417,ENSBTAG00000020184,ENSBTAG00000017685,ENSBTAG00000012500,ENSBTAG00000006633,ENSBTAG00000000602,ENSBTAG00000005419,ENSBTAG00000003889,ENSBTAG00000019665,ENSBTAG00000018024,ENSBTAG00000004038,ENSBTAG00000017715,ENSBTAG00000013596,ENSBTAG00000016661,ENSBTAG00000003366,ENSBTAG00000022255,ENSBTAG00000015991,ENSBTAG00000016296,ENSBTAG00000001021,ENSBTAG00000003728,…	FLOT1|RUVBL2|AQP8|JUP|RARA|IRF3|RXRB|AOC1|PER1|IL1RN|NR1D2|ABAT|HOMER2|NR1H4|-|DDX58|AR|CDH1|GPD1|CYP1A1|NDUFS4|ATP1A1|NR1I3|CASP6|TRIM25|
GO:0042451	purine nucleoside biosynthetic process	biological_process	0.018308	ENSBTAG00000020873,ENSBTAG00000007332,ENSBTAG00000010442,ENSBTAG00000000837,ENSBTAG00000013013,ENSBTAG00000032859,ENSBTAG00000018542,ENSBTAG00000006112	MAT2A|-|PANK1|PARP1|GMPS|-|-|SPRTN|
GO:0046129	purine ribonucleoside biosynthetic process	biological_process	0.018308	ENSBTAG00000006112,ENSBTAG00000032859,ENSBTAG00000018542,ENSBTAG00000013013,ENSBTAG00000000837,ENSBTAG00000007332,ENSBTAG00000010442,ENSBTAG00000020873	SPRTN|-|-|GMPS|PARP1|-|PANK1|MAT2A|
GO:0031974	membrane-enclosed lumen	cellular_component	0.018347	ENSBTAG00000008130,ENSBTAG00000008461,ENSBTAG00000031544,ENSBTAG00000004531,ENSBTAG00000009246,ENSBTAG00000035370,ENSBTAG00000016764,ENSBTAG00000000305,ENSBTAG00000017393,ENSBTAG00000025003,ENSBTAG00000016887,ENSBTAG00000012500,ENSBTAG00000003485,ENSBTAG00000000252,ENSBTAG00000017761,ENSBTAG00000009755,ENSBTAG00000040295,ENSBTAG00000002049,ENSBTAG00000008853,ENSBTAG00000007817,ENSBTAG00000009498,…	MED10|LSG1|DDIT3|CCT4|DPY30|TBPL1|UBA1|LMO4|L3MBTL3|INTS10|TAF11|RARA|MAGOH|POLE3|SMC1A|GOLGA3|CHCHD2|HADH|-|BRCC3|PTEN|UBAP2L|RBP1|PARK7|GTPBP4|SNRNP200|-|SORL1|-|POLR1C|ADD3|FOXO3|MRPL42|RPF2|ING4|KLF12|PLRG1|CACYBP|HNRNPH2|KPNA3|KLF11|RBFOX2|SMARCC2|RPA1|ERGIC1|EBNA1BP2|ORC6|GLS2|ARL4D|HUWE1|MICU1|CMTR1|NPM3|ATF7IP|DEDD2|DDX20|TOPORS|SYNE1|PSMA6|P4HA1|UBE2I|BCLAF1|PPP2R5C|CRY2|ATP6V0A1|EPAS1|N…
GO:0052689	carboxylic ester hydrolase activity	molecular_function	0.018574	ENSBTAG00000011569,ENSBTAG00000004278,ENSBTAG00000027612,ENSBTAG00000000974,ENSBTAG00000009350,ENSBTAG00000007507,ENSBTAG00000003415,ENSBTAG00000004246,ENSBTAG00000034645,ENSBTAG00000015654	AADAC|APMAP|PPME1|IARS|PLA2G12B|FAAH|ESD|H6PD|PON3|PON1|
GO:0070161	anchoring junction	cellular_component	0.018584	ENSBTAG00000000700,ENSBTAG00000010322,ENSBTAG00000020378,ENSBTAG00000022799,ENSBTAG00000016764,ENSBTAG00000013755,ENSBTAG00000015541,ENSBTAG00000017685,ENSBTAG00000004283,ENSBTAG00000009960,ENSBTAG00000008114,ENSBTAG00000021291,ENSBTAG00000021879,ENSBTAG00000020518,ENSBTAG00000017196,ENSBTAG00000020657,ENSBTAG00000046218,ENSBTAG00000012817,ENSBTAG00000030587,ENSBTAG00000021746,ENSBTAG00000011190,…	PARVA|HYOU1|DLG1|NOTCH1|UBA1|ITGB5|DLC1|JUP|PPFIBP1|FLOT1|CD99|STXBP6|VCL|PARK7|PDIA3|FAT1|KLF11|JAG1|LASP1|ANXA5|FLNA|LIMS2|CDH1|DSP|CYFIP1|RRAS2|
GO:0072148	epithelial cell fate commitment	biological_process	0.018689	ENSBTAG00000010978,ENSBTAG00000012500,ENSBTAG00000022799	PROX1|RARA|NOTCH1|
GO:0043167	ion binding	molecular_function	0.019323	ENSBTAG00000008990,ENSBTAG00000011330,ENSBTAG00000012817,ENSBTAG00000018542,ENSBTAG00000014567,ENSBTAG00000014006,ENSBTAG00000021746,ENSBTAG00000009215,ENSBTAG00000003268,ENSBTAG00000000871,ENSBTAG00000004899,ENSBTAG00000016903,ENSBTAG00000001021,ENSBTAG00000015654,ENSBTAG00000014069,ENSBTAG00000011823,ENSBTAG00000019944,ENSBTAG00000009051,ENSBTAG00000014233,ENSBTAG00000018717,ENSBTAG00000004427,…	-|-|JAG1|-|MYLK|TOR3A|ANXA5|NR1I3|PELO|TRIM27|ABLIM1|NLN|CYP1A1|PON1|PDK4|CLSTN1|METAP2|MMP19|-|DDX20|OSBPL8|UBE2I|RAB5A|F9|P4HA1|CRY2|RBKS|FMO4|ATP1A1|ARL4D|RAB9A|SIK2|MICU1|FOLR1|ARAF|FARS2|ULK1|ING4|PLA2G12B|-|-|RNF8|TNFSF10|ANXA7|CYP2C18|ARFIP1|BMP1|A
GO:1901701	cellular response to oxygen-containing compound	biological_process	0.019352	ENSBTAG00000012500,ENSBTAG00000006633,ENSBTAG00000023417,ENSBTAG00000017685,ENSBTAG00000006523,ENSBTAG00000018854,ENSBTAG00000013596,ENSBTAG00000010976,ENSBTAG00000003001,ENSBTAG00000009153,ENSBTAG00000007591,ENSBTAG00000000837,ENSBTAG00000004034,ENSBTAG00000005967,ENSBTAG00000011986,ENSBTAG00000004427,ENSBTAG00000020184,ENSBTAG00000014970,ENSBTAG00000001826,ENSBTAG00000016349,ENSBTAG00000014069,…	RARA|IRF3|RUVBL2|JUP|-|-|NR1H4|KANK1|LAMTOR1|MLXIPL|CHUK|PARP1|SESN3|UBR2|PLSCR4|OSBPL8|AQP8|-|SASH1|TEAD2|PDK4|SREBF1|SHC1|MAP3K5|CMPK2|EIF4EBP2|AR|COL4A1|GPD1|MGST1|CDH1|COL3A1|PARK7|
GO:0051770	positive regulation of nitric-oxide synthase biosynthetic process	biological_process	0.019691	ENSBTAG00000015509,ENSBTAG00000018854	NAMPT|-|
GO:0048525	negative regulation of viral process	biological_process	0.020001	ENSBTAG00000017367,ENSBTAG00000016061,ENSBTAG00000016838,ENSBTAG00000009948,ENSBTAG00000010978,ENSBTAG00000000871,ENSBTAG00000014707	IFIT5|RSAD2|SRPK1|TRIM25|PROX1|TRIM27|ISG15|
GO:0055072	iron ion homeostasis	biological_process	0.020118	ENSBTAG00000012107,ENSBTAG00000002504,ENSBTAG00000000203,ENSBTAG00000018854,ENSBTAG00000000555,ENSBTAG00000008120,ENSBTAG00000003711	SLC25A28|IREB2|ATP6V1G1|-|ACO1|TMEM199|EPAS1|
GO:1902308	regulation of peptidyl-serine dephosphorylation	biological_process	0.020321	ENSBTAG00000001987,ENSBTAG00000001294	SWAP70|PPP1R15A|
GO:0003160	endocardium morphogenesis	biological_process	0.020343	ENSBTAG00000010978,ENSBTAG00000022799	PROX1|NOTCH1|
GO:0002828	regulation of type 2 immune response	biological_process	0.020859	ENSBTAG00000001602,ENSBTAG00000003806,ENSBTAG00000012500,ENSBTAG00000016061	IL4R|ECM1|RARA|RSAD2|
GO:0070863	positive regulation of protein exit from endoplasmic reticulum	biological_process	0.020871	ENSBTAG00000000854,ENSBTAG00000014611	SEC16B|SORL1|
GO:0000301	retrograde transport, vesicle recycling within Golgi	biological_process	0.021112	ENSBTAG00000014611,ENSBTAG00000004598,ENSBTAG00000012988	SORL1|GOLGA5|COG4|
GO:0051246	regulation of protein metabolic process	biological_process	0.021219	ENSBTAG00000006112,ENSBTAG00000014917,ENSBTAG00000019883,ENSBTAG00000020518,ENSBTAG00000019124,ENSBTAG00000014611,ENSBTAG00000004991,ENSBTAG00000016894,ENSBTAG00000017745,ENSBTAG00000000546,ENSBTAG00000006270,ENSBTAG00000001826,ENSBTAG00000009498,ENSBTAG00000003889,ENSBTAG00000020378,ENSBTAG00000019855,ENSBTAG00000002939,ENSBTAG00000002504,ENSBTAG00000021461,ENSBTAG00000016508,ENSBTAG00000009960,…	SPRTN|GTPBP4|IST1|PARK7|EIF4EBP2|SORL1|ELP1|CYFIP1|IL6ST|TOB1|HSP90AA1|SASH1|PTEN|PER1|DLG1|MAP3K15|FURIN|IREB2|PSMD3|CTDSP2|FLOT1|DLC1|MDM4|SNX9|MAGOH|-|PPM1F|EIF3D|FNIP2|PTPN3|PSMD2|MLXIPL|RARA|IL6R|RUVBL2|JTB|ARHGEF5|SHC1|ERBB2|MAP3K5|RASSF5|CCL19|TRIM27|UBB|MLST8|TOPORS|IARS|CDC123|FNTA|HPF1|SREBF1|CCNY|PPP1R1A|TNFRSF1A|CCNL1|OSBPL8|HIPK2|PROX1|PPP1R15A|POLR2D|RNF144A|NDUFS4|NUPR1|SWAP70|PHB|…
GO:0035308	negative regulation of protein dephosphorylation	biological_process	0.021548	ENSBTAG00000001987,ENSBTAG00000001294	SWAP70|PPP1R15A|
GO:1901214	regulation of neuron death	biological_process	0.021565	ENSBTAG00000015804,ENSBTAG00000017860,ENSBTAG00000017246,ENSBTAG00000009065,ENSBTAG00000011905,ENSBTAG00000014611,ENSBTAG00000008734,ENSBTAG00000031544,ENSBTAG00000011234,ENSBTAG00000020518,ENSBTAG00000004414,ENSBTAG00000015796,ENSBTAG00000018854	SIGMAR1|HIPK2|UBB|MAP3K5|RRAS2|SORL1|PM20D1|DDIT3|FOXO3|PARK7|SLC30A10|DNAJC5|-|
GO:0072593	reactive oxygen species metabolic process	biological_process	0.02207	ENSBTAG00000001021,ENSBTAG00000003728,ENSBTAG00000034645,ENSBTAG00000006523,ENSBTAG00000009284,ENSBTAG00000019953,ENSBTAG00000018854,ENSBTAG00000011234,ENSBTAG00000014069,ENSBTAG00000020518	CYP1A1|NDUFS4|PON3|-|GLS2|CYBB|-|FOXO3|PDK4|PARK7|
GO:0007015	actin filament organization	biological_process	0.022284	ENSBTAG00000008438,ENSBTAG00000015541,ENSBTAG00000011424,ENSBTAG00000009928,ENSBTAG00000013755,ENSBTAG00000014295,ENSBTAG00000020378,ENSBTAG00000010976,ENSBTAG00000046117,ENSBTAG00000016894,ENSBTAG00000001987,ENSBTAG00000006938,ENSBTAG00000000871,ENSBTAG00000017711,ENSBTAG00000026275,ENSBTAG00000011190,ENSBTAG00000015543,ENSBTAG00000010978,ENSBTAG00000001815,ENSBTAG00000020657	ARFIP1|DLC1|TPM2|MLST8|ITGB5|CAPZA1|DLG1|KANK1|-|CYFIP1|SWAP70|PPM1F|TRIM27|WHAMM|CCL24|FLNA|ARHGAP35|PROX1|ARHGEF5|FAT1|
GO:0071933	Arp2/3 complex binding	molecular_function	0.022305	ENSBTAG00000006323,ENSBTAG00000017711	SNX9|WHAMM|
GO:0034045	pre-autophagosomal structure membrane	cellular_component	0.022483	ENSBTAG00000005400,ENSBTAG00000012987	-|ULK1|
GO:1900037	regulation of cellular response to hypoxia	biological_process	0.022526	ENSBTAG00000040295,ENSBTAG00000034776	CHCHD2|DDAH1|
GO:0006370	7-methylguanosine mRNA capping	biological_process	0.022577	ENSBTAG00000017091,ENSBTAG00000027069	CMTR1|FAM103A1|
GO:0008286	insulin receptor signaling pathway	biological_process	0.022633	ENSBTAG00000013596,ENSBTAG00000014069,ENSBTAG00000010976,ENSBTAG00000007884,ENSBTAG00000019838,ENSBTAG00000019124,ENSBTAG00000004034,ENSBTAG00000004427	NR1H4|PDK4|KANK1|SREBF1|SHC1|EIF4EBP2|SESN3|OSBPL8|
GO:0010155	regulation of proton transport	biological_process	0.022815	ENSBTAG00000008734,ENSBTAG00000020518	PM20D1|PARK7|
GO:0050750	low-density lipoprotein particle receptor binding	molecular_function	0.022874	ENSBTAG00000001565,ENSBTAG00000019515,ENSBTAG00000016265	MESD|SNX17|-|
GO:0071354	cellular response to interleukin-6	biological_process	0.022947	ENSBTAG00000017120,ENSBTAG00000017745,ENSBTAG00000018474	PHB|IL6ST|IL6R|
GO:0030663	COPI-coated vesicle membrane	cellular_component	0.023067	ENSBTAG00000006690,ENSBTAG00000014843,ENSBTAG00000008120	ARCN1|COPB2|TMEM199|
GO:0016879	ligase activity, forming carbon-nitrogen bonds	molecular_function	0.023119	ENSBTAG00000018999,ENSBTAG00000019537,ENSBTAG00000000501,ENSBTAG00000009933,ENSBTAG00000013631,ENSBTAG00000000871,ENSBTAG00000010401,ENSBTAG00000019725,ENSBTAG00000000693,ENSBTAG00000013013,ENSBTAG00000044064,ENSBTAG00000006122,ENSBTAG00000014029,ENSBTAG00000005905,ENSBTAG00000025413,ENSBTAG00000018286,ENSBTAG00000020023,ENSBTAG00000018854,ENSBTAG00000038866,ENSBTAG00000004139,ENSBTAG00000008321	MGRN1|-|KLHL13|DTX3L|GLUL|TRIM27|UBE4B|UBE4A|UBE2R2|GMPS|RNF144A|HUWE1|HERC4|TOPORS|RNF5|RNF181|-|-|UBE2I|BACH1|RNF8|
GO:0044388	small protein activating enzyme binding	molecular_function	0.023163	ENSBTAG00000038866,ENSBTAG00000020518	UBE2I|PARK7|
GO:0045056	transcytosis	biological_process	0.023201	ENSBTAG00000019798,ENSBTAG00000046385	PIGR|RAB5A|
GO:0051457	maintenance of protein location in nucleus	biological_process	0.023297	ENSBTAG00000005905,ENSBTAG00000011876,ENSBTAG00000009362	TOPORS|MORC3|SYNE1|
GO:0043903	regulation of symbiosis, encompassing mutualism through parasitism	biological_process	0.023307	ENSBTAG00000016838,ENSBTAG00000017367,ENSBTAG00000016887,ENSBTAG00000000871,ENSBTAG00000014707,ENSBTAG00000018523,ENSBTAG00000010978,ENSBTAG00000009948,ENSBTAG00000022799,ENSBTAG00000016061,ENSBTAG00000038375	SRPK1|IFIT5|TAF11|TRIM27|ISG15|TRIM38|PROX1|TRIM25|NOTCH1|RSAD2|STOM|
GO:0051222	positive regulation of protein transport	biological_process	0.023382	ENSBTAG00000017380,ENSBTAG00000000259,ENSBTAG00000010976,ENSBTAG00000006396,ENSBTAG00000000854,ENSBTAG00000017685,ENSBTAG00000007900,ENSBTAG00000001602,ENSBTAG00000038375,ENSBTAG00000007236,ENSBTAG00000021798,ENSBTAG00000012684,ENSBTAG00000014611,ENSBTAG00000003366,ENSBTAG00000011190,ENSBTAG00000015991,ENSBTAG00000020884	MYO18A|CHIA|KANK1|GPI|SEC16B|JUP|FIS1|IL4R|STOM|PCM1|ERBB2|CCL19|SORL1|DDX58|FLNA|CDH1|CASP4|
GO:0034333	adherens junction assembly	biological_process	0.023537	ENSBTAG00000009498,ENSBTAG00000015541,ENSBTAG00000021879,ENSBTAG00000006938,ENSBTAG00000017711,ENSBTAG00000017685	PTEN|DLC1|VCL|PPM1F|WHAMM|JUP|
GO:0004812	aminoacyl-tRNA ligase activity	molecular_function	0.023787	ENSBTAG00000018072,ENSBTAG00000012962,ENSBTAG00000000974,ENSBTAG00000004358,ENSBTAG00000014261	FARS2|SARS|IARS|DARS2|TARS|
GO:0016875	ligase activity, forming carbon-oxygen bonds	molecular_function	0.023787	ENSBTAG00000018072,ENSBTAG00000012962,ENSBTAG00000000974,ENSBTAG00000014261,ENSBTAG00000004358	FARS2|SARS|IARS|TARS|DARS2|
GO:0016876	ligase activity, forming aminoacyl-tRNA and related compounds	molecular_function	0.023787	ENSBTAG00000000974,ENSBTAG00000014261,ENSBTAG00000004358,ENSBTAG00000018072,ENSBTAG00000012962	IARS|TARS|DARS2|FARS2|SARS|
GO:0009890	negative regulation of biosynthetic process	biological_process	0.024065	ENSBTAG00000009215,ENSBTAG00000045877,ENSBTAG00000040098,ENSBTAG00000014917,ENSBTAG00000013162,ENSBTAG00000019838,ENSBTAG00000021791,ENSBTAG00000019124,ENSBTAG00000000871,ENSBTAG00000000546,ENSBTAG00000022255,ENSBTAG00000011266,ENSBTAG00000018717,ENSBTAG00000003889,ENSBTAG00000020378,ENSBTAG00000003221,ENSBTAG00000007884,ENSBTAG00000002504,ENSBTAG00000021223,ENSBTAG00000007802,ENSBTAG00000000074,…	NR1I3|TSC22D3|-|GTPBP4|-|SHC1|PARP9|EIF4EBP2|TRIM27|TOB1|AR|ZBTB16|DDX20|PER1|DLG1|ATF7IP|SREBF1|IREB2|CRY2|BCLAF1|NFIA|UBE2I|BACH1|HIPK2|MDM4|ARHGAP35|ATP1A1|PROX1|ZBTB20|SMC1A|SMARCC2|RBFOX2|-|KLF11|UBR2|PARP1|PPM1F|PHB|FLNA|FNIP2|ING4|NR1H4|DPY30|NOTCH1|MORF4L2|-|DDIT3|SARS|FOXO3|NR1D2|MLXIPL|RARA|IRF3|TNRC6A|KLF12|RNF8|
GO:0009221	pyrimidine deoxyribonucleotide biosynthetic process	biological_process	0.02414	ENSBTAG00000019979,ENSBTAG00000035370	CMPK2|TBPL1|
GO:0009265	2'-deoxyribonucleotide biosynthetic process	biological_process	0.02414	ENSBTAG00000019979,ENSBTAG00000035370	CMPK2|TBPL1|
GO:0046385	deoxyribose phosphate biosynthetic process	biological_process	0.02414	ENSBTAG00000019979,ENSBTAG00000035370	CMPK2|TBPL1|
GO:0030950	establishment or maintenance of actin cytoskeleton polarity	biological_process	0.024247	ENSBTAG00000010271,ENSBTAG00000015543	MAPKAP1|ARHGAP35|
GO:0004571	mannosyl-oligosaccharide 1,2-alpha-mannosidase activity	molecular_function	0.024352	ENSBTAG00000024381,ENSBTAG00000021000	MAN1A1|USF3|
GO:0015924	mannosyl-oligosaccharide mannosidase activity	molecular_function	0.024352	ENSBTAG00000024381,ENSBTAG00000021000	MAN1A1|USF3|
GO:0045945	positive regulation of transcription from RNA polymerase III promoter	biological_process	0.024377	ENSBTAG00000021798,ENSBTAG00000022255	ERBB2|AR|
GO:0086042	cardiac muscle cell-cardiac muscle cell adhesion	biological_process	0.024379	ENSBTAG00000015106,ENSBTAG00000017685	DSP|JUP|
GO:0086073	bundle of His cell-Purkinje myocyte adhesion involved in cell communication	biological_process	0.024379	ENSBTAG00000015106,ENSBTAG00000017685	DSP|JUP|
GO:0005587	collagen type IV	cellular_component	0.024387	ENSBTAG00000012849,ENSBTAG00000025210	COL4A1|COL4A2|
GO:0030935	sheet-forming collagen	cellular_component	0.024387	ENSBTAG00000012849,ENSBTAG00000025210	COL4A1|COL4A2|
GO:0045216	cell-cell junction organization	biological_process	0.024411	ENSBTAG00000015991,ENSBTAG00000006262,ENSBTAG00000015541,ENSBTAG00000017685,ENSBTAG00000017711,ENSBTAG00000006938,ENSBTAG00000015106,ENSBTAG00000021879,ENSBTAG00000020378,ENSBTAG00000013596,ENSBTAG00000009498	CDH1|LIMS2|DLC1|JUP|WHAMM|PPM1F|DSP|VCL|DLG1|NR1H4|PTEN|
GO:0016053	organic acid biosynthetic process	biological_process	0.024595	ENSBTAG00000020873,ENSBTAG00000013631,ENSBTAG00000009284,ENSBTAG00000013960,ENSBTAG00000020518,ENSBTAG00000005403,ENSBTAG00000020028,ENSBTAG00000010978,ENSBTAG00000006112,ENSBTAG00000016415,ENSBTAG00000009153,ENSBTAG00000012721,ENSBTAG00000014069,ENSBTAG00000013596,ENSBTAG00000020023,ENSBTAG00000021779	MAT2A|GLUL|GLS2|PSAT1|PARK7|ADI1|RBP1|PROX1|SPRTN|LTA4H|MLXIPL|HOGA1|PDK4|NR1H4|-|MGST2|
GO:0046394	carboxylic acid biosynthetic process	biological_process	0.024595	ENSBTAG00000020518,ENSBTAG00000005403,ENSBTAG00000020028,ENSBTAG00000006112,ENSBTAG00000010978,ENSBTAG00000020873,ENSBTAG00000009284,ENSBTAG00000013631,ENSBTAG00000013960,ENSBTAG00000009153,ENSBTAG00000016415,ENSBTAG00000012721,ENSBTAG00000014069,ENSBTAG00000013596,ENSBTAG00000020023,ENSBTAG00000021779	PARK7|ADI1|RBP1|SPRTN|PROX1|MAT2A|GLS2|GLUL|PSAT1|MLXIPL|LTA4H|HOGA1|PDK4|NR1H4|-|MGST2|
GO:0060590	ATPase regulator activity	molecular_function	0.024597	ENSBTAG00000011970,ENSBTAG00000005012,ENSBTAG00000016265,ENSBTAG00000003757	FNIP2|HSPH1|-|DNAJA2|
GO:0008150	biological_process	biological_process	0.024817	ENSBTAG00000013596,ENSBTAG00000047605,ENSBTAG00000005400,ENSBTAG00000005419,ENSBTAG00000024701,ENSBTAG00000008120,ENSBTAG00000005138,ENSBTAG00000004246,ENSBTAG00000004358,ENSBTAG00000005012,ENSBTAG00000002910,ENSBTAG00000030932,ENSBTAG00000038375,ENSBTAG00000013423,ENSBTAG00000002214,ENSBTAG00000008053,ENSBTAG00000020106,ENSBTAG00000014889,ENSBTAG00000018016,ENSBTAG00000001489,ENSBTAG00000017120,…	NR1H4|-|-|AOC1|-|TMEM199|BCL9L|H6PD|DARS2|HSPH1|-|IFI44L|STOM|GLRX5|TAT|WDFY2|AP2M1|DCBLD2|NUPR1|TUBA1A|PHB|TGOLN2|IARS|IDH3B|CRAT|POLR2I|-|COL4A2|RASL10B|-|SNAPIN|SFT2D2|-|DDAH1|-|-|RRAS2|CPD|XPOT|ACAD11|PEX19|MGST2|MAGI3|IRF3|MPP1|CHMP5|ATP11C|UTP6|-|RUVBL2|SLC25A25|HBQ1|ZBTB20|PDIA3|PFDN6|EIF1AX|PRRC2C|CHUK|SNX10|PCM1|NAMPT|DUSP23|MRPS33|SASH1|RNF5|MAP3K15|VAMP8|DRAM1|PER1|AUP1|PSMD3|UBXN8|HEB…
GO:0030057	desmosome	cellular_component	0.024833	ENSBTAG00000015106,ENSBTAG00000017685,ENSBTAG00000016764	DSP|JUP|UBA1|
GO:0005575	cellular_component	cellular_component	0.024991	ENSBTAG00000010225,ENSBTAG00000001537,ENSBTAG00000009948,ENSBTAG00000017711,ENSBTAG00000011190,ENSBTAG00000016838,ENSBTAG00000044064,ENSBTAG00000018646,ENSBTAG00000000854,ENSBTAG00000001498,ENSBTAG00000000132,ENSBTAG00000014064,ENSBTAG00000046076,ENSBTAG00000004204,ENSBTAG00000021291,ENSBTAG00000019953,ENSBTAG00000010843,ENSBTAG00000010206,ENSBTAG00000020431,ENSBTAG00000006353,ENSBTAG00000015106,…	POLR2D|TSKU|TRIM25|WHAMM|FLNA|SRPK1|RNF144A|ATP6V1B2|SEC16B|-|EIF4A1|FGFR2|-|GPR107|STXBP6|CYBB|PGRMC2|UAP1|DERL2|TXNL4B|DSP|TSPAN31|NRCAM|-|UBB|PDCD6|TJP2|MAP3K5|TST|AHSG|CMPK2|NUBP2|SPTAN1|CAPRIN1|HYPK|STK19|TPP1|MLST8|-|GPR137B|F11|SLC35E2B|MAN1A1|AQP8|MDM4|-|DNAJC5|SLC25A1|SKA2|-|TUBA1B|TMEM39A|PARVA|MAPKAP1|ILDR2|CAPZA1|-|BOLA|MORC3|TCN2|SDHAF4|APMAP|B3GAT2|IL20RA|KIAA1147|COL4A1|ETFRF1|CYFI…
GO:0005623	cell	cellular_component	0.025055	ENSBTAG00000015212,ENSBTAG00000047434,ENSBTAG00000020884,ENSBTAG00000016903,ENSBTAG00000001815,ENSBTAG00000014006,ENSBTAG00000012991,ENSBTAG00000018542,ENSBTAG00000012817,ENSBTAG00000006379,ENSBTAG00000009683,ENSBTAG00000031432,ENSBTAG00000038866,ENSBTAG00000004427,ENSBTAG00000006638,ENSBTAG00000018717,ENSBTAG00000014233,ENSBTAG00000005761,ENSBTAG00000031752,ENSBTAG00000005807,ENSBTAG00000003585,…	IFNAR2|TSNAX|CASP4|NLN|ARHGEF5|TOR3A|PRUNE2|-|JAG1|BPHL|PSMA6|LYRM4|UBE2I|OSBPL8|BCL2L12|DDX20|-|DEDD2|-|MICU1|CD47|ORC6|GLS2|RAB9A|TPCN1|KRT8|TCEAL8|ANXA7|ISG15|GLDC|ING4|ULK1|DONSON|FARS2|LAMTOR1|FOXO3|EIF4EBP2|ADD3|TARS|SLC38A2|ST3GAL2|COPB2|USF3|-|UBAP2L|-|-|NIT2|DAO|BRCC3|-|SNX9|POLE3|-|SNRPD2|F5|PTGR1|-|OSTF1|RARA|-|CCT7|PSMB1|FNIP2|LSG1|-|PTPN3|CCT4|NUBP2|AHSG|CMPK2|PDCD6|TJP2|TST|NRCAM|-|…
GO:0051539	4 iron, 4 sulfur cluster binding	molecular_function	0.0251	ENSBTAG00000016561,ENSBTAG00000008446,ENSBTAG00000000555,ENSBTAG00000016061	NUBP2|TYW1|ACO1|RSAD2|
GO:1901363	heterocyclic compound binding	molecular_function	0.025231	ENSBTAG00000015007,ENSBTAG00000019953,ENSBTAG00000010843,ENSBTAG00000018518,ENSBTAG00000008349,ENSBTAG00000040098,ENSBTAG00000021798,ENSBTAG00000011905,ENSBTAG00000030650,ENSBTAG00000009065,ENSBTAG00000016561,ENSBTAG00000031785,ENSBTAG00000017367,ENSBTAG00000034349,ENSBTAG00000026962,ENSBTAG00000015106,ENSBTAG00000010401,ENSBTAG00000003366,ENSBTAG00000031010,ENSBTAG00000016296,ENSBTAG00000001114,…	NCOA1|CYBB|PGRMC2|RASL10B|ZNF311|-|ERBB2|RRAS2|TST|MAP3K5|NUBP2|-|IFIT5|IFI44|XPOT|DSP|UBE4B|DDX58|ACAD11|GPD1|PRKD3|IARS|CAPRIN1|ATL2|IDH3B|DHX8|SREBF1|LTA4H|WEE1|ELF2|RXRB|POLR2I|NFIA|BACH1|HIPK2|ARHGAP35|CCT6A|OAS2|TRIM25|-|POLR2D|SRPK1|SF3B6|LDHD|NUPR1|SWAP70|TUBA1A|PHB|-|FLNA|MYO18A|TIAL1|NR1H4|MAPKAPK2|GLYR1|ATP6V1B2|NR1D2|FGFR2|TNRC6A|DARS2|-|H6PD|DDX54|POLR2A|HSPH1|EIF4A1|SPRTN|SNRPB2|TCN…
GO:0010498	proteasomal protein catabolic process	biological_process	0.025248	ENSBTAG00000009948,ENSBTAG00000020431,ENSBTAG00000020518,ENSBTAG00000003830,ENSBTAG00000020305,ENSBTAG00000044064,ENSBTAG00000010401,ENSBTAG00000000693,ENSBTAG00000017246,ENSBTAG00000019725,ENSBTAG00000018286,ENSBTAG00000005905,ENSBTAG00000025413,ENSBTAG00000018854,ENSBTAG00000046588,ENSBTAG00000020123,ENSBTAG00000031544,ENSBTAG00000005660,ENSBTAG00000004173,ENSBTAG00000020192,ENSBTAG00000002828	TRIM25|DERL2|PARK7|PSMB3|TOR1A|RNF144A|UBE4B|UBE2R2|UBB|UBE4A|RNF181|TOPORS|RNF5|-|DNAJB9|AUP1|DDIT3|PSMD2|UBXN8|PPP2R5C|-|
GO:0033176	proton-transporting V-type ATPase complex	cellular_component	0.025257	ENSBTAG00000000203,ENSBTAG00000008120,ENSBTAG00000018646,ENSBTAG00000019218	ATP6V1G1|TMEM199|ATP6V1B2|ATP6V0A1|
GO:0003707	steroid hormone receptor activity	molecular_function	0.025394	ENSBTAG00000009215,ENSBTAG00000012500,ENSBTAG00000013596,ENSBTAG00000000602,ENSBTAG00000018024,ENSBTAG00000022255	NR1I3|RARA|NR1H4|RXRB|NR1D2|AR|
GO:0010740	positive regulation of intracellular protein kinase cascade	biological_process	0.025414	ENSBTAG00000009498,ENSBTAG00000018854,ENSBTAG00000022799,ENSBTAG00000008611,ENSBTAG00000001826,ENSBTAG00000005039,ENSBTAG00000003001,ENSBTAG00000014064,ENSBTAG00000018474,ENSBTAG00000018523,ENSBTAG00000017860,ENSBTAG00000038866,ENSBTAG00000004211,ENSBTAG00000004427,ENSBTAG00000018994,ENSBTAG00000004414,ENSBTAG00000001815,ENSBTAG00000009948,ENSBTAG00000017367,ENSBTAG00000012684,ENSBTAG00000019838,…	PTEN|-|NOTCH1|IGFBP4|SASH1|ARAF|LAMTOR1|FGFR2|IL6R|TRIM38|HIPK2|UBE2I|TNFRSF1A|OSBPL8|TNFSF10|SLC30A10|ARHGEF5|TRIM25|IFIT5|CCL19|SHC1|ERBB2|SLC20A1|MAP3K5|AR|IL6ST|ECM1|FLNA|CCL24|PHB|
GO:0032728	positive regulation of interferon-beta production	biological_process	0.025423	ENSBTAG00000003366,ENSBTAG00000009960,ENSBTAG00000011928,ENSBTAG00000006633	DDX58|FLOT1|ZBTB20|IRF3|
GO:0051050	positive regulation of transport	biological_process	0.025638	ENSBTAG00000013596,ENSBTAG00000017380,ENSBTAG00000000428,ENSBTAG00000000854,ENSBTAG00000010976,ENSBTAG00000000259,ENSBTAG00000016598,ENSBTAG00000017685,ENSBTAG00000007900,ENSBTAG00000038375,ENSBTAG00000020305,ENSBTAG00000007236,ENSBTAG00000003585,ENSBTAG00000011190,ENSBTAG00000010923,ENSBTAG00000006396,ENSBTAG00000011931,ENSBTAG00000020378,ENSBTAG00000046385,ENSBTAG00000004427,ENSBTAG00000009960,…	NR1H4|MYO18A|BAK1|SEC16B|KANK1|CHIA|DYNC1H1|JUP|FIS1|STOM|TOR1A|PCM1|CD47|FLNA|RAB9A|GPI|CD63|DLG1|RAB5A|OSBPL8|FLOT1|RASL10B|IL4R|PARK7|STIM1|SORL1|CCL19|AHSG|ERBB2|PON1|CDH1|CASP4|DDX58|
GO:0008037	cell recognition	biological_process	0.025713	ENSBTAG00000046076,ENSBTAG00000004271,ENSBTAG00000019156,ENSBTAG00000012756,ENSBTAG00000015543,ENSBTAG00000046161,ENSBTAG00000020378,ENSBTAG00000002829,ENSBTAG00000004531	-|UBAP2L|CCT2|CCT7|ARHGAP35|-|DLG1|TCP1|CCT4|
GO:0034719	SMN-Sm protein complex	cellular_component	0.025783	ENSBTAG00000018717,ENSBTAG00000012177,ENSBTAG00000005743	DDX20|SNRPD2|-|
GO:0009967	positive regulation of signal transduction	biological_process	0.026096	ENSBTAG00000012817,ENSBTAG00000020518,ENSBTAG00000021466,ENSBTAG00000001815,ENSBTAG00000003268,ENSBTAG00000015638,ENSBTAG00000007909,ENSBTAG00000017246,ENSBTAG00000017745,ENSBTAG00000022255,ENSBTAG00000046580,ENSBTAG00000009065,ENSBTAG00000021798,ENSBTAG00000019838,ENSBTAG00000016894,ENSBTAG00000017367,ENSBTAG00000012684,ENSBTAG00000005761,ENSBTAG00000011931,ENSBTAG00000009928,ENSBTAG00000001826,…	JAG1|PARK7|COL3A1|ARHGEF5|PELO|IL20RA|NOTCH2|UBB|IL6ST|AR|DHX58|MAP3K5|ERBB2|SHC1|CYFIP1|IFIT5|CCL19|DEDD2|CD63|MLST8|SASH1|RSAD2|IGFBP4|PTEN|OSBPL8|TNFRSF1A|FLOT1|UBE2I|HIPK2|-|BCLAF1|PDIA3|TRIM25|SLC30A10|FIS1|PHB|CCL24|LIMS2|FLNA|ECM1|SLC20A1|LAMTOR1|KANK1|ARAF|BAK1|-|NOTCH1|NR1H4|TNFSF10|TRIM38|IL6R|IRF3|FGFR2|
GO:0071712	ER-associated misfolded protein catabolic process	biological_process	0.026335	ENSBTAG00000020305,ENSBTAG00000025413,ENSBTAG00000002828	TOR1A|RNF5|-|
GO:0010942	positive regulation of cell death	biological_process	0.026546	ENSBTAG00000018717,ENSBTAG00000022799,ENSBTAG00000017064,ENSBTAG00000000428,ENSBTAG00000031544,ENSBTAG00000011234,ENSBTAG00000007802,ENSBTAG00000000243,ENSBTAG00000018994,ENSBTAG00000015007,ENSBTAG00000046218,ENSBTAG00000009065,ENSBTAG00000023907,ENSBTAG00000033453,ENSBTAG00000012508,ENSBTAG00000011266,ENSBTAG00000018016,ENSBTAG00000016265,ENSBTAG00000017120	DDX20|NOTCH1|ING4|BAK1|DDIT3|FOXO3|BCLAF1|HEBP2|TNFSF10|NCOA1|KLF11|MAP3K5|COL18A1|-|OSGIN1|ZBTB16|NUPR1|-|PHB|
GO:0035967	cellular response to topologically incorrect protein	biological_process	0.026627	ENSBTAG00000031544,ENSBTAG00000002828,ENSBTAG00000001294,ENSBTAG00000020305,ENSBTAG00000020431,ENSBTAG00000025413,ENSBTAG00000000428	DDIT3|-|PPP1R15A|TOR1A|DERL2|RNF5|BAK1|
GO:0000462	maturation of SSU-rRNA from tricistronic rRNA transcript (SSU-rRNA, 5.8S rRNA, LSU-rRNA)	biological_process	0.02664	ENSBTAG00000015612,ENSBTAG00000013264,ENSBTAG00000013126,ENSBTAG00000015858	UTP6|-|-|-|
GO:0044464	cell part	cellular_component	0.026679	ENSBTAG00000010987,ENSBTAG00000006396,ENSBTAG00000008339,ENSBTAG00000016167,ENSBTAG00000020594,ENSBTAG00000008978,ENSBTAG00000019125,ENSBTAG00000017860,ENSBTAG00000004211,ENSBTAG00000011986,ENSBTAG00000004139,ENSBTAG00000008349,ENSBTAG00000015007,ENSBTAG00000014694,ENSBTAG00000005403,ENSBTAG00000011917,ENSBTAG00000013960,ENSBTAG00000021798,ENSBTAG00000015355,ENSBTAG00000019522,ENSBTAG00000016296,…	Mail|GPI|DHX8|ATL2|ELF2|-|SLC1A1|HIPK2|TNFRSF1A|PLSCR4|BACH1|ZNF311|NCOA1|JTB|ADI1|GPAM|PSAT1|ERBB2|PHKA2|PPM1G|GPD1|UBE4B|ASB11|KPNA4|ABAT|MYO18A|NR1D2|GLYR1|-|DDX54|HGSNAT|TNRC6A|ARHGAP35|CCT6A|OAS2|KCTD20|VCL|DST|LDHD|BET1|-|SWAP70|-|DDX24|-|ZNF792|DLC1|MOSPD3|PSMA4|IFI35|IST1|PARP9|ELP1|TOB1|NOTCH2|NOTCH1|MED8|ASMTL|EXOSC8|HERC4|MLXIPL|GLOD4|TCP1|PRPF38B|SHTN1|PANK1|PIGR|SLC2A4RG|PPP2R3A|TOR1…
GO:2001235	positive regulation of apoptotic signaling pathway	biological_process	0.026847	ENSBTAG00000009498,ENSBTAG00000007900,ENSBTAG00000015638,ENSBTAG00000005761,ENSBTAG00000017196,ENSBTAG00000020518,ENSBTAG00000007802,ENSBTAG00000017246,ENSBTAG00000018994	PTEN|FIS1|IL20RA|DEDD2|PDIA3|PARK7|BCLAF1|UBB|TNFSF10|
GO:0034329	cell junction assembly	biological_process	0.026998	ENSBTAG00000009498,ENSBTAG00000013596,ENSBTAG00000021879,ENSBTAG00000011966,ENSBTAG00000020378,ENSBTAG00000015541,ENSBTAG00000006938,ENSBTAG00000009960,ENSBTAG00000017685,ENSBTAG00000017711	PTEN|NR1H4|VCL|LAMC1|DLG1|DLC1|PPM1F|FLOT1|JUP|WHAMM|
GO:0046890	regulation of lipid biosynthetic process	biological_process	0.027299	ENSBTAG00000001246,ENSBTAG00000010978,ENSBTAG00000018717,ENSBTAG00000013596,ENSBTAG00000018854,ENSBTAG00000014069,ENSBTAG00000009153,ENSBTAG00000007884	ATP1A1|PROX1|DDX20|NR1H4|-|PDK4|MLXIPL|SREBF1|
GO:0034097	response to cytokine stimulus	biological_process	0.027419	ENSBTAG00000014707,ENSBTAG00000004211,ENSBTAG00000033107,ENSBTAG00000006633,ENSBTAG00000018474,ENSBTAG00000011234,ENSBTAG00000019665,ENSBTAG00000038107,ENSBTAG00000013596,ENSBTAG00000008471,ENSBTAG00000003366,ENSBTAG00000017120,ENSBTAG00000026275,ENSBTAG00000016296,ENSBTAG00000003806,ENSBTAG00000017745,ENSBTAG00000011770,ENSBTAG00000007591,ENSBTAG00000015212,ENSBTAG00000012244,ENSBTAG00000019338,…	ISG15|TNFRSF1A|OSMR|IRF3|IL6R|FOXO3|IL1RN|MAPKAPK2|NR1H4|MX2|DDX58|PHB|CCL24|GPD1|ECM1|IL6ST|TJP2|CHUK|IFNAR2|TUBA1B|IL13RA1|PARP9|CCL19|IL4R|COL3A1|LIFR|IL20RA|
GO:0031970	organelle envelope lumen	cellular_component	0.02762	ENSBTAG00000020518,ENSBTAG00000024701,ENSBTAG00000014611,ENSBTAG00000001107,ENSBTAG00000005807,ENSBTAG00000040295	PARK7|-|SORL1|CACYBP|MICU1|CHCHD2|
GO:0009063	cellular amino acid catabolic process	biological_process	0.027751	ENSBTAG00000002214,ENSBTAG00000012721,ENSBTAG00000034776,ENSBTAG00000025903,ENSBTAG00000018831,ENSBTAG00000009284,ENSBTAG00000047676,ENSBTAG00000000011	TAT|HOGA1|DDAH1|GLDC|DAO|GLS2|-|-|
GO:0031256	leading edge membrane	cellular_component	0.027763	ENSBTAG00000020495,ENSBTAG00000017367,ENSBTAG00000006270,ENSBTAG00000033137,ENSBTAG00000015541,ENSBTAG00000003366,ENSBTAG00000010976	SH3YL1|IFIT5|HSP90AA1|PSD3|DLC1|DDX58|KANK1|
GO:0006418	tRNA aminoacylation for protein translation	biological_process	0.027801	ENSBTAG00000000974,ENSBTAG00000004358,ENSBTAG00000014261,ENSBTAG00000018072,ENSBTAG00000012962	IARS|DARS2|TARS|FARS2|SARS|
GO:0016605	PML body	cellular_component	0.027989	ENSBTAG00000017860,ENSBTAG00000011266,ENSBTAG00000020518,ENSBTAG00000038866,ENSBTAG00000011876,ENSBTAG00000005905,ENSBTAG00000009711	HIPK2|ZBTB16|PARK7|UBE2I|MORC3|TOPORS|RPA1|
GO:0034314	Arp2/3 complex-mediated actin nucleation	biological_process	0.028006	ENSBTAG00000000871,ENSBTAG00000017711,ENSBTAG00000008438,ENSBTAG00000016894	TRIM27|WHAMM|ARFIP1|CYFIP1|
GO:0035770	ribonucleoprotein granule	cellular_component	0.028102	ENSBTAG00000017999,ENSBTAG00000009362,ENSBTAG00000009683,ENSBTAG00000004080,ENSBTAG00000022069,ENSBTAG00000010987,ENSBTAG00000014440,ENSBTAG00000016744,ENSBTAG00000010225,ENSBTAG00000000990	TNRC6A|SYNE1|PSMA6|TIAL1|ATXN2|Mail|PSMA4|CAPRIN1|POLR2D|-|
GO:0071495	cellular response to endogenous stimulus	biological_process	0.028562	ENSBTAG00000004034,ENSBTAG00000020272,ENSBTAG00000000837,ENSBTAG00000005967,ENSBTAG00000017761,ENSBTAG00000001246,ENSBTAG00000006242,ENSBTAG00000017685,ENSBTAG00000023417,ENSBTAG00000012500,ENSBTAG00000014064,ENSBTAG00000018024,ENSBTAG00000005138,ENSBTAG00000010976,ENSBTAG00000003001,ENSBTAG00000005419,ENSBTAG00000022799,ENSBTAG00000013596,ENSBTAG00000016296,ENSBTAG00000015991,ENSBTAG00000012849,…	SESN3|SIK2|PARP1|UBR2|SMC1A|ATP1A1|USP9Y|JUP|RUVBL2|RARA|FGFR2|NR1D2|BCL9L|KANK1|LAMTOR1|AOC1|NOTCH1|NR1H4|GPD1|CDH1|COL4A1|AR|EIF4EBP2|SHC1|ERBB2|COL3A1|CASP6|NR1I3|NCOA1|HIPK2|-|COL4A2|OSBPL8|AQP8|RXRB|SREBF1|PDK4|ITGB5|
GO:0042398	cellular modified amino acid biosynthetic process	biological_process	0.028598	ENSBTAG00000021779,ENSBTAG00000006112,ENSBTAG00000020023,ENSBTAG00000020873	MGST2|SPRTN|-|MAT2A|
GO:0006818	hydrogen transport	biological_process	0.028726	ENSBTAG00000008734,ENSBTAG00000007332,ENSBTAG00000018646,ENSBTAG00000019218,ENSBTAG00000020518,ENSBTAG00000018542,ENSBTAG00000000203	PM20D1|-|ATP6V1B2|ATP6V0A1|PARK7|-|ATP6V1G1|
GO:0015992	proton transport	biological_process	0.028726	ENSBTAG00000019218,ENSBTAG00000018542,ENSBTAG00000020518,ENSBTAG00000008734,ENSBTAG00000007332,ENSBTAG00000018646,ENSBTAG00000000203	ATP6V0A1|-|PARK7|PM20D1|-|ATP6V1B2|ATP6V1G1|
GO:0001101	response to acid	biological_process	0.028769	ENSBTAG00000004034,ENSBTAG00000021466,ENSBTAG00000012849,ENSBTAG00000005967,ENSBTAG00000014970,ENSBTAG00000003001	SESN3|COL3A1|COL4A1|UBR2|-|LAMTOR1|
GO:0043200	response to amino acid stimulus	biological_process	0.028769	ENSBTAG00000004034,ENSBTAG00000003001,ENSBTAG00000021466,ENSBTAG00000012849,ENSBTAG00000005967,ENSBTAG00000014970	SESN3|LAMTOR1|COL3A1|COL4A1|UBR2|-|
GO:0003205	cardiac chamber development	biological_process	0.028857	ENSBTAG00000007909,ENSBTAG00000019515,ENSBTAG00000015106,ENSBTAG00000010401,ENSBTAG00000012500,ENSBTAG00000000700,ENSBTAG00000012817,ENSBTAG00000000305,ENSBTAG00000022799,ENSBTAG00000010978	NOTCH2|SNX17|DSP|UBE4B|RARA|PARVA|JAG1|LMO4|NOTCH1|PROX1|
GO:0009311	oligosaccharide metabolic process	biological_process	0.028946	ENSBTAG00000024381,ENSBTAG00000021000,ENSBTAG00000046156,ENSBTAG00000017656,ENSBTAG00000000134	MAN1A1|USF3|ST3GAL2|-|MPDU1|
GO:0030838	positive regulation of actin filament polymerization	biological_process	0.029245	ENSBTAG00000020378,ENSBTAG00000017711,ENSBTAG00000000871,ENSBTAG00000026275,ENSBTAG00000008438,ENSBTAG00000009928,ENSBTAG00000016894	DLG1|WHAMM|TRIM27|CCL24|ARFIP1|MLST8|CYFIP1|
GO:0006958	complement activation, classical pathway	biological_process	0.029265	ENSBTAG00000046161,ENSBTAG00000046076,ENSBTAG00000017714	-|-|C4BPB|
GO:0032993	protein-DNA complex	cellular_component	0.029363	ENSBTAG00000000837,ENSBTAG00000007234,ENSBTAG00000031785,ENSBTAG00000018016,ENSBTAG00000017685,ENSBTAG00000009711,ENSBTAG00000000252,ENSBTAG00000040098,ENSBTAG00000031544,ENSBTAG00000001731	PARP1|PLRG1|-|NUPR1|JUP|RPA1|POLE3|-|DDIT3|GLYR1|
GO:0043401	steroid hormone mediated signaling pathway	biological_process	0.029764	ENSBTAG00000018024,ENSBTAG00000022255,ENSBTAG00000013596,ENSBTAG00000000602,ENSBTAG00000012500,ENSBTAG00000009215	NR1D2|AR|NR1H4|RXRB|RARA|NR1I3|
GO:0046365	monosaccharide catabolic process	biological_process	0.029954	ENSBTAG00000031332,ENSBTAG00000004246,ENSBTAG00000015358,ENSBTAG00000016296,ENSBTAG00000009153,ENSBTAG00000006396,ENSBTAG00000006029	RBKS|H6PD|ALDOB|GPD1|MLXIPL|GPI|OGDH|
GO:0019787	small conjugating protein ligase activity	molecular_function	0.030297	ENSBTAG00000009933,ENSBTAG00000019537,ENSBTAG00000018999,ENSBTAG00000000501,ENSBTAG00000044064,ENSBTAG00000006122,ENSBTAG00000010401,ENSBTAG00000000871,ENSBTAG00000019725,ENSBTAG00000000693,ENSBTAG00000025413,ENSBTAG00000005905,ENSBTAG00000018286,ENSBTAG00000018854,ENSBTAG00000014029,ENSBTAG00000038866,ENSBTAG00000008321,ENSBTAG00000004139	DTX3L|-|MGRN1|KLHL13|RNF144A|HUWE1|UBE4B|TRIM27|UBE4A|UBE2R2|RNF5|TOPORS|RNF181|-|HERC4|UBE2I|RNF8|BACH1|
GO:0019362	pyridine nucleotide metabolic process	biological_process	0.030321	ENSBTAG00000000212,ENSBTAG00000004246,ENSBTAG00000015358,ENSBTAG00000016296,ENSBTAG00000015509	NADK|H6PD|ALDOB|GPD1|NAMPT|
GO:0046496	nicotinamide nucleotide metabolic process	biological_process	0.030321	ENSBTAG00000016296,ENSBTAG00000015509,ENSBTAG00000000212,ENSBTAG00000004246,ENSBTAG00000015358	GPD1|NAMPT|NADK|H6PD|ALDOB|
GO:0010988	regulation of low-density lipoprotein particle clearance	biological_process	0.030642	ENSBTAG00000004374,ENSBTAG00000013596	-|NR1H4|
GO:0051287	NAD binding	molecular_function	0.030666	ENSBTAG00000016296,ENSBTAG00000018813,ENSBTAG00000001731,ENSBTAG00000000837,ENSBTAG00000002049	GPD1|IDH3B|GLYR1|PARP1|HADH|
GO:0071826	ribonucleoprotein complex subunit organization	biological_process	0.030722	ENSBTAG00000016598,ENSBTAG00000016838,ENSBTAG00000027069,ENSBTAG00000006353,ENSBTAG00000001988,ENSBTAG00000012177,ENSBTAG00000022069,ENSBTAG00000007454,ENSBTAG00000018717,ENSBTAG00000013866,ENSBTAG00000010225,ENSBTAG00000005743,ENSBTAG00000003390	DYNC1H1|SRPK1|FAM103A1|TXNL4B|EIF3D|SNRPD2|ATXN2|-|DDX20|-|POLR2D|-|SF3A1|
GO:0008219	cell death	biological_process	0.030782	ENSBTAG00000019020,ENSBTAG00000017196,ENSBTAG00000006255,ENSBTAG00000007900,ENSBTAG00000015796,ENSBTAG00000016265,ENSBTAG00000006938,ENSBTAG00000006262,ENSBTAG00000012508,ENSBTAG00000023907,ENSBTAG00000002829,ENSBTAG00000031544,ENSBTAG00000011970,ENSBTAG00000022799,ENSBTAG00000006633,ENSBTAG00000012500,ENSBTAG00000020518,ENSBTAG00000015638,ENSBTAG00000011266,ENSBTAG00000022255,ENSBTAG00000014611,…	TAX1BP1|PDIA3|MDM4|FIS1|DNAJC5|-|PPM1F|LIMS2|OSGIN1|COL18A1|TCP1|DDIT3|FNIP2|NOTCH1|IRF3|RARA|PARK7|IL20RA|ZBTB16|AR|SORL1|HYOU1|PTEN|TEAD2|HEBP2|DLC1|-|KLF11|PM20D1|TMEM214|SLC30A10|PHB|SIGMAR1|NUPR1|GLS2|FLNA|FOXO3|ARAF|MYO18A|BAK1|ING4|-|-|NR1H4|HSPH1|TNFSF10|ANKLE2|GPAM|CASP6|TSC22D3|NCOA1|JTB|UBE4B|UBB|CASP4|-|RRAS2|RASSF5|MAP3K5|SHC1|PDCD6|CCL19|HYPK|PDK4|DEDD2|TOPORS|DDX20|BCL2L12|TNFRSF1A…
GO:0016265	death	biological_process	0.030782	ENSBTAG00000019838,ENSBTAG00000046493,ENSBTAG00000010427,ENSBTAG00000011905,ENSBTAG00000009065,ENSBTAG00000012684,ENSBTAG00000010401,ENSBTAG00000033453,ENSBTAG00000020884,ENSBTAG00000017246,ENSBTAG00000045877,ENSBTAG00000014694,ENSBTAG00000015007,ENSBTAG00000012537,ENSBTAG00000011917,ENSBTAG00000007802,ENSBTAG00000004211,ENSBTAG00000006638,ENSBTAG00000017860,ENSBTAG00000005905,ENSBTAG00000018717,…	SHC1|PDCD6|RASSF5|RRAS2|MAP3K5|CCL19|UBE4B|-|CASP4|UBB|TSC22D3|JTB|NCOA1|CASP6|GPAM|BCLAF1|TNFRSF1A|BCL2L12|HIPK2|TOPORS|DDX20|HYPK|PDK4|DEDD2|NUPR1|GLS2|PHB|SIGMAR1|FLNA|SLC30A10|PM20D1|KLF11|TMEM214|TNFSF10|HSPH1|ANKLE2|-|BAK1|ING4|MYO18A|-|NR1H4|FOXO3|ARAF|SORL1|AR|ZBTB16|IL20RA|PARK7|-|DLC1|HEBP2|PTEN|TEAD2|HYOU1|COL18A1|-|PPM1F|OSGIN1|LIMS2|MDM4|DNAJC5|FIS1|TAX1BP1|PDIA3|RARA|IRF3|FNIP2|NOTC…
GO:0031307	integral to mitochondrial outer membrane	cellular_component	0.030798	ENSBTAG00000000428,ENSBTAG00000007900,ENSBTAG00000009431	BAK1|FIS1|SLC25A44|
GO:0043112	receptor metabolic process	biological_process	0.030829	ENSBTAG00000011931,ENSBTAG00000002939,ENSBTAG00000003201,ENSBTAG00000003001,ENSBTAG00000022069,ENSBTAG00000004374,ENSBTAG00000012383,ENSBTAG00000046385,ENSBTAG00000009960	CD63|FURIN|FNTA|LAMTOR1|ATXN2|-|CHMP5|RAB5A|FLOT1|
GO:0050777	negative regulation of immune response	biological_process	0.03099	ENSBTAG00000000871,ENSBTAG00000021466,ENSBTAG00000021288,ENSBTAG00000006564,ENSBTAG00000046580,ENSBTAG00000017714	TRIM27|COL3A1|PSMB4|-|DHX58|C4BPB|
GO:0070013	intracellular organelle lumen	cellular_component	0.03107	ENSBTAG00000032996,ENSBTAG00000009683,ENSBTAG00000009362,ENSBTAG00000038866,ENSBTAG00000007802,ENSBTAG00000021223,ENSBTAG00000020192,ENSBTAG00000005761,ENSBTAG00000003221,ENSBTAG00000016335,ENSBTAG00000018717,ENSBTAG00000005905,ENSBTAG00000002210,ENSBTAG00000000871,ENSBTAG00000013390,ENSBTAG00000003711,ENSBTAG00000019218,ENSBTAG00000014006,ENSBTAG00000001815,ENSBTAG00000009215,ENSBTAG00000044007,…	P4HA1|PSMA6|SYNE1|UBE2I|BCLAF1|CRY2|PPP2R5C|DEDD2|ATF7IP|NPM3|DDX20|TOPORS|LAS1L|TRIM27|PSMB6|EPAS1|ATP6V0A1|TOR3A|ARHGEF5|NR1I3|KLF12|HNRNPH2|CACYBP|PLRG1|FOXO3|MRPL42|RPF2|ING4|ORC6|ERGIC1|EBNA1BP2|ARL4D|GLS2|HUWE1|CMTR1|KLF11|KPNA3|SMARCC2|RBFOX2|RPA1|UBAP2L|BRCC3|PTEN|SNRNP200|-|-|POLR1C|ADD3|PARK7|RBP1|GTPBP4|INTS10|TAF11|RARA|LSG1|MED10|CCT4|DDIT3|DPY30|TBPL1|UBA1|LMO4|L3MBTL3|GOLGA3|-|HADH…
GO:0051091	positive regulation of sequence-specific DNA binding transcription factor activity	biological_process	0.03115	ENSBTAG00000020518,ENSBTAG00000031544,ENSBTAG00000009498,ENSBTAG00000001815,ENSBTAG00000009948,ENSBTAG00000022255,ENSBTAG00000009683,ENSBTAG00000017860,ENSBTAG00000018523,ENSBTAG00000000871,ENSBTAG00000017685,ENSBTAG00000007591	PARK7|DDIT3|PTEN|ARHGEF5|TRIM25|AR|PSMA6|HIPK2|TRIM38|TRIM27|JUP|CHUK|
GO:0006888	ER to Golgi vesicle-mediated transport	biological_process	0.031341	ENSBTAG00000010322,ENSBTAG00000015955,ENSBTAG00000004961,ENSBTAG00000000854,ENSBTAG00000017711,ENSBTAG00000046493,ENSBTAG00000017907	HYOU1|ERGIC1|GOSR1|SEC16B|WHAMM|PDCD6|COG3|
GO:0005138	interleukin-6 receptor binding	molecular_function	0.031355	ENSBTAG00000017745,ENSBTAG00000018474	IL6ST|IL6R|
GO:0021955	central nervous system neuron axonogenesis	biological_process	0.031368	ENSBTAG00000015543,ENSBTAG00000009498,ENSBTAG00000014543,ENSBTAG00000001537	ARHGAP35|PTEN|PLXNA4|TSKU|
GO:0097159	organic cyclic compound binding	molecular_function	0.031542	ENSBTAG00000022799,ENSBTAG00000011855,ENSBTAG00000009153,ENSBTAG00000003390,ENSBTAG00000002829,ENSBTAG00000005743,ENSBTAG00000006633,ENSBTAG00000039861,ENSBTAG00000047874,ENSBTAG00000015612,ENSBTAG00000016484,ENSBTAG00000023417,ENSBTAG00000010442,ENSBTAG00000016567,ENSBTAG00000016664,ENSBTAG00000011928,ENSBTAG00000017196,ENSBTAG00000001821,ENSBTAG00000012244,ENSBTAG00000020305,ENSBTAG00000017633,…	NOTCH1|EXOSC8|MLXIPL|SF3A1|TCP1|-|IRF3|-|PRPF38B|UTP6|ATP11C|RUVBL2|PANK1|HBQ1|SLC2A4RG|ZBTB20|PDIA3|PRRC2C|TUBA1B|TOR1A|EIF1AX|RBMX2|THAP5|CHUK|PARP1|EIF3D|DBR1|DDX24|TEAD2|MAP3K15|PER1|MRPL27|FAM103A1|TYW1|-|ZNF792|FAM120A|ZNF652|HSPA13|SNRPB2|SPRTN|TCN2|CYP2U1|-|GMPS|-|ZBTB16|DHX58|AR|OGDH|DNAJA2|CCT2|MAPKAPK2|NR1H4|TIAL1|MYO18A|NR1D2|GLYR1|ATP6V1B2|POLR2A|H6PD|DDX54|-|TNRC6A|DARS2|FGFR2|EIF4A…
GO:0043233	organelle lumen	cellular_component	0.031553	ENSBTAG00000004991,ENSBTAG00000021791,ENSBTAG00000011266,ENSBTAG00000007909,ENSBTAG00000006029,ENSBTAG00000022255,ENSBTAG00000015038,ENSBTAG00000027506,ENSBTAG00000006112,ENSBTAG00000027069,ENSBTAG00000004173,ENSBTAG00000003423,ENSBTAG00000005285,ENSBTAG00000016349,ENSBTAG00000003889,ENSBTAG00000021720,ENSBTAG00000020305,ENSBTAG00000007591,ENSBTAG00000000837,ENSBTAG00000015509,ENSBTAG00000004776,…	ELP1|PARP9|ZBTB16|NOTCH2|OGDH|AR|HADHA|SNRPB2|SPRTN|FAM103A1|UBXN8|DDX24|MRPS33|TEAD2|PER1|MRPL27|TOR1A|CHUK|PARP1|NAMPT|DUSP23|SLC2A4RG|MORC3|CPT2|UTP6|RAI14|RUVBL2|MED8|MORF4L2|MAPKAP1|EXOSC8|PEX19|MLXIPL|HERC4|SF3A1|TCP1|-|TST|PPM1G|TXNL4B|XPOT|CASP6|NCOA1|UAP1|-|-|POLR2I|ELF2|WEE1|HIPK2|NFIA|RSAD2|TGOLN2|PRKD3|-|LTA4H|DHX8|GPI|Mail|HYPK|STK19|FLNA|PHB|DTX3L|TRIM25|OAS2|GLRX5|POLR2D|POLR2A|DDX…
GO:0007030	Golgi organization	biological_process	0.031686	ENSBTAG00000009362,ENSBTAG00000012988,ENSBTAG00000004598,ENSBTAG00000016167,ENSBTAG00000011883,ENSBTAG00000017907,ENSBTAG00000017380	SYNE1|COG4|GOLGA5|ATL2|ARL1|COG3|MYO18A|
GO:0034643	establishment of mitochondrion localization, microtubule-mediated	biological_process	0.031711	ENSBTAG00000004966,ENSBTAG00000017246	KIF1B|UBB|
GO:0047497	mitochondrion transport along microtubule	biological_process	0.031711	ENSBTAG00000004966,ENSBTAG00000017246	KIF1B|UBB|
GO:0010558	negative regulation of macromolecule biosynthetic process	biological_process	0.032359	ENSBTAG00000021791,ENSBTAG00000019124,ENSBTAG00000019838,ENSBTAG00000013162,ENSBTAG00000022255,ENSBTAG00000000546,ENSBTAG00000011266,ENSBTAG00000000871,ENSBTAG00000009215,ENSBTAG00000045877,ENSBTAG00000040098,ENSBTAG00000014917,ENSBTAG00000007802,ENSBTAG00000021223,ENSBTAG00000002504,ENSBTAG00000017860,ENSBTAG00000038866,ENSBTAG00000000074,ENSBTAG00000004139,ENSBTAG00000018717,ENSBTAG00000003221,…	PARP9|EIF4EBP2|SHC1|-|AR|TOB1|ZBTB16|TRIM27|NR1I3|TSC22D3|-|GTPBP4|BCLAF1|CRY2|IREB2|HIPK2|UBE2I|NFIA|BACH1|DDX20|ATF7IP|SREBF1|PER1|DLG1|FLNA|PPM1F|PHB|SMARCC2|RBFOX2|MDM4|ARHGAP35|PROX1|SMC1A|ZBTB20|UBR2|-|KLF11|RARA|TNRC6A|IRF3|KLF12|RNF8|NOTCH1|DPY30|MORF4L2|NR1H4|FNIP2|ING4|NR1D2|MLXIPL|DDIT3|SARS|FOXO3|
GO:0009108	coenzyme biosynthetic process	biological_process	0.032433	ENSBTAG00000010442,ENSBTAG00000015509,ENSBTAG00000020873,ENSBTAG00000021880,ENSBTAG00000014069,ENSBTAG00000000212,ENSBTAG00000006112,ENSBTAG00000020023	PANK1|NAMPT|MAT2A|COQ8A|PDK4|NADK|SPRTN|-|
GO:0008154	actin polymerization or depolymerization	biological_process	0.032474	ENSBTAG00000015543,ENSBTAG00000009928,ENSBTAG00000014295,ENSBTAG00000010976,ENSBTAG00000020378,ENSBTAG00000008438,ENSBTAG00000016894,ENSBTAG00000001987,ENSBTAG00000017711,ENSBTAG00000000871,ENSBTAG00000026275	ARHGAP35|MLST8|CAPZA1|KANK1|DLG1|ARFIP1|CYFIP1|SWAP70|WHAMM|TRIM27|CCL24|
GO:0046930	pore complex	cellular_component	0.032492	ENSBTAG00000017416,ENSBTAG00000003775,ENSBTAG00000000428,ENSBTAG00000010196,ENSBTAG00000008471,ENSBTAG00000004850,ENSBTAG00000026962	KPNA4|C8B|BAK1|NUP43|MX2|KPNA3|XPOT|
GO:0032206	positive regulation of telomere maintenance	biological_process	0.03252	ENSBTAG00000008184,ENSBTAG00000019156,ENSBTAG00000012756,ENSBTAG00000004531,ENSBTAG00000002829	CCT6A|CCT2|CCT7|CCT4|TCP1|
GO:0003950	NAD+ ADP-ribosyltransferase activity	molecular_function	0.032559	ENSBTAG00000000837,ENSBTAG00000016656,ENSBTAG00000021791	PARP1|PARP14|PARP9|
GO:0050892	intestinal absorption	biological_process	0.032564	ENSBTAG00000002504,ENSBTAG00000011770,ENSBTAG00000000555,ENSBTAG00000016365	IREB2|TJP2|ACO1|ABCG5|
GO:0006734	NADH metabolic process	biological_process	0.032725	ENSBTAG00000016296,ENSBTAG00000015358	GPD1|ALDOB|
GO:0016567	protein ubiquitination	biological_process	0.032879	ENSBTAG00000014029,ENSBTAG00000001514,ENSBTAG00000016764,ENSBTAG00000018854,ENSBTAG00000018523,ENSBTAG00000019971,ENSBTAG00000008321,ENSBTAG00000014707,ENSBTAG00000005967,ENSBTAG00000000501,ENSBTAG00000019537,ENSBTAG00000018999,ENSBTAG00000009933,ENSBTAG00000009948,ENSBTAG00000019725,ENSBTAG00000000693,ENSBTAG00000006122,ENSBTAG00000044064,ENSBTAG00000009498,ENSBTAG00000025413,ENSBTAG00000005905,…	HERC4|ASB11|UBA1|-|TRIM38|CDC16|RNF8|ISG15|UBR2|KLHL13|-|MGRN1|DTX3L|TRIM25|UBE4A|UBE2R2|HUWE1|RNF144A|PTEN|RNF5|TOPORS|HSP90AA1|SASH1|RNF181|-|BACH1|PARK7|GTPBP4|SPRTN|UBB|TRIM27|UBE4B|RASSF5|
GO:0071407	cellular response to organic cyclic compound	biological_process	0.032982	ENSBTAG00000012537,ENSBTAG00000009215,ENSBTAG00000001246,ENSBTAG00000015991,ENSBTAG00000016296,ENSBTAG00000022255,ENSBTAG00000003366,ENSBTAG00000001021,ENSBTAG00000018024,ENSBTAG00000005419,ENSBTAG00000013596,ENSBTAG00000020184,ENSBTAG00000017685,ENSBTAG00000023417,ENSBTAG00000009960,ENSBTAG00000000602,ENSBTAG00000012500	CASP6|NR1I3|ATP1A1|CDH1|GPD1|AR|DDX58|CYP1A1|NR1D2|AOC1|NR1H4|AQP8|JUP|RUVBL2|FLOT1|RXRB|RARA|
GO:0005774	vacuolar membrane	cellular_component	0.033176	ENSBTAG00000000203,ENSBTAG00000016764,ENSBTAG00000003001,ENSBTAG00000018646,ENSBTAG00000008120,ENSBTAG00000023997,ENSBTAG00000011931,ENSBTAG00000033182,ENSBTAG00000009960,ENSBTAG00000016484,ENSBTAG00000023795,ENSBTAG00000015796,ENSBTAG00000019537,ENSBTAG00000011102,ENSBTAG00000019218,ENSBTAG00000044053	ATP6V1G1|UBA1|LAMTOR1|ATP6V1B2|TMEM199|VAMP8|CD63|HGSNAT|FLOT1|ATP11C|VAC14|DNAJC5|-|TPCN1|ATP6V0A1|SLC17A5|
GO:0045713	low-density lipoprotein particle receptor biosynthetic process	biological_process	0.033181	ENSBTAG00000004374,ENSBTAG00000002939	-|FURIN|
GO:0045714	regulation of low-density lipoprotein particle receptor biosynthetic process	biological_process	0.033181	ENSBTAG00000002939,ENSBTAG00000004374	FURIN|-|
GO:0045837	negative regulation of membrane potential	biological_process	0.033232	ENSBTAG00000000243,ENSBTAG00000009498	HEBP2|PTEN|
GO:0046982	protein heterodimerization activity	molecular_function	0.033262	ENSBTAG00000040098,ENSBTAG00000003711,ENSBTAG00000019953,ENSBTAG00000017761,ENSBTAG00000000252,ENSBTAG00000007591,ENSBTAG00000021798,ENSBTAG00000005807,ENSBTAG00000031785,ENSBTAG00000020130,ENSBTAG00000031544,ENSBTAG00000009153,ENSBTAG00000000428,ENSBTAG00000016365,ENSBTAG00000016349,ENSBTAG00000022799,ENSBTAG00000009960,ENSBTAG00000016887,ENSBTAG00000011424,ENSBTAG00000012500	-|EPAS1|CYBB|SMC1A|POLE3|CHUK|ERBB2|MICU1|-|CLCN3|DDIT3|MLXIPL|BAK1|ABCG5|TEAD2|NOTCH1|FLOT1|TAF11|TPM2|RARA|
GO:0044183	protein binding involved in protein folding	molecular_function	0.033476	ENSBTAG00000019156,ENSBTAG00000008184,ENSBTAG00000014233	CCT2|CCT6A|-|
GO:0019841	retinol binding	molecular_function	0.033491	ENSBTAG00000008127,ENSBTAG00000020028	RBP5|RBP1|
GO:0032868	response to insulin stimulus	biological_process	0.033693	ENSBTAG00000007884,ENSBTAG00000014069,ENSBTAG00000010976,ENSBTAG00000013596,ENSBTAG00000004427,ENSBTAG00000015038,ENSBTAG00000019124,ENSBTAG00000004034,ENSBTAG00000019838,ENSBTAG00000000837,ENSBTAG00000021223	SREBF1|PDK4|KANK1|NR1H4|OSBPL8|HADHA|EIF4EBP2|SESN3|SHC1|PARP1|CRY2|
GO:0003157	endocardium development	biological_process	0.033778	ENSBTAG00000010978,ENSBTAG00000022799	PROX1|NOTCH1|
GO:0044765	single-organism transport	biological_process	0.033979	ENSBTAG00000004598,ENSBTAG00000018999,ENSBTAG00000000667,ENSBTAG00000022069,ENSBTAG00000006323,ENSBTAG00000005445,ENSBTAG00000004966,ENSBTAG00000031544,ENSBTAG00000018841,ENSBTAG00000009431,ENSBTAG00000000203,ENSBTAG00000004662,ENSBTAG00000014129,ENSBTAG00000009246,ENSBTAG00000019515,ENSBTAG00000012500,ENSBTAG00000016598,ENSBTAG00000011112,ENSBTAG00000014843,ENSBTAG00000020518,ENSBTAG00000011105,…	GOLGA5|MGRN1|-|ATXN2|SNX9|SLC35D1|KIF1B|DDIT3|PTPN3|SLC25A44|ATP6V1G1|SLC16A12|RAB5B|DPY30|SNX17|RARA|DYNC1H1|KCNK5|COPB2|PARK7|SLC38A2|SORL1|FURIN|CD63|IL1RN|HYOU1|HSP90AA1|ABCG5|FLOT1|-|-|IREB2|TPCN1|KPNA3|SLCO2B1|PM20D1|SLC30A10|ATP1A1|ARCN1|RAB9A|SLC17A5|-|SIGMAR1|ERGIC1|CD47|MICU1|CHMP7|FOLR1|CLCN3|KANK1|LAMTOR1|CLCC1|PLA2G12B|BAK1|JUP|ARL1|ARFIP1|COG3|ATP6V0A1|-|IL4R|TRIM27|CASP4|SLC41A2|PO…
GO:0006207	'de novo' pyrimidine nucleobase biosynthetic process	biological_process	0.034246	ENSBTAG00000019887,ENSBTAG00000046908	-|-|
GO:0019856	pyrimidine nucleobase biosynthetic process	biological_process	0.034246	ENSBTAG00000046908,ENSBTAG00000019887	-|-|
GO:0019903	protein phosphatase binding	molecular_function	0.034247	ENSBTAG00000001294,ENSBTAG00000017685,ENSBTAG00000033339,ENSBTAG00000021798,ENSBTAG00000009065,ENSBTAG00000027612,ENSBTAG00000018854	PPP1R15A|JUP|ANKLE2|ERBB2|MAP3K5|PPME1|-|
GO:0070647	protein modification by small protein conjugation or removal	biological_process	0.034249	ENSBTAG00000007817,ENSBTAG00000018286,ENSBTAG00000005905,ENSBTAG00000006270,ENSBTAG00000025413,ENSBTAG00000001826,ENSBTAG00000009498,ENSBTAG00000004139,ENSBTAG00000002828,ENSBTAG00000038866,ENSBTAG00000008978,ENSBTAG00000014917,ENSBTAG00000020518,ENSBTAG00000006112,ENSBTAG00000010401,ENSBTAG00000016661,ENSBTAG00000000871,ENSBTAG00000017246,ENSBTAG00000010427,ENSBTAG00000014029,ENSBTAG00000018854,…	BRCC3|RNF181|TOPORS|HSP90AA1|RNF5|SASH1|PTEN|BACH1|-|UBE2I|-|GTPBP4|PARK7|SPRTN|UBE4B|-|TRIM27|UBB|RASSF5|HERC4|-|UBA1|ASB11|ISG15|RNF8|CDC16|TRIM38|USP9Y|MGRN1|-|UBR2|KLHL13|TRIM25|DTX3L|UBE2R2|UBE4A|HUWE1|TOR1A|RNF144A|
GO:0072524	pyridine-containing compound metabolic process	biological_process	0.034444	ENSBTAG00000016296,ENSBTAG00000015509,ENSBTAG00000000212,ENSBTAG00000004246,ENSBTAG00000015358	GPD1|NAMPT|NADK|H6PD|ALDOB|
GO:0070861	regulation of protein exit from endoplasmic reticulum	biological_process	0.034448	ENSBTAG00000014611,ENSBTAG00000000854	SORL1|SEC16B|
GO:0090344	negative regulation of cell aging	biological_process	0.034761	ENSBTAG00000006638,ENSBTAG00000004414,ENSBTAG00000009498	BCL2L12|SLC30A10|PTEN|
GO:0005911	cell-cell junction	cellular_component	0.035143	ENSBTAG00000000742,ENSBTAG00000016764,ENSBTAG00000019611,ENSBTAG00000005419,ENSBTAG00000020378,ENSBTAG00000021291,ENSBTAG00000002411,ENSBTAG00000009960,ENSBTAG00000017685,ENSBTAG00000021879,ENSBTAG00000020518,ENSBTAG00000020657,ENSBTAG00000043961,ENSBTAG00000003265,ENSBTAG00000011770,ENSBTAG00000015991,ENSBTAG00000001204,ENSBTAG00000011190,ENSBTAG00000015106,ENSBTAG00000003366	AMOTL2|UBA1|MAGI3|AOC1|DLG1|STXBP6|CTNND1|FLOT1|JUP|VCL|PARK7|FAT1|MPDZ|ADD3|TJP2|CDH1|KIAA1462|FLNA|DSP|DDX58|
GO:0006560	proline metabolic process	biological_process	0.035243	ENSBTAG00000047676,ENSBTAG00000018831	-|DAO|
GO:0006954	inflammatory response	biological_process	0.035262	ENSBTAG00000026275,ENSBTAG00000020884,ENSBTAG00000003585,ENSBTAG00000003806,ENSBTAG00000017120,ENSBTAG00000018016,ENSBTAG00000012684,ENSBTAG00000000522,ENSBTAG00000007591,ENSBTAG00000020518,ENSBTAG00000001602,ENSBTAG00000021288,ENSBTAG00000019953,ENSBTAG00000006564,ENSBTAG00000010085,ENSBTAG00000004211,ENSBTAG00000018024,ENSBTAG00000010987,ENSBTAG00000019665,ENSBTAG00000000259,ENSBTAG00000013596,…	CCL24|CASP4|CD47|ECM1|PHB|NUPR1|CCL19|AHSG|CHUK|PARK7|IL4R|PSMB4|CYBB|-|SLC7A2|TNFRSF1A|NR1D2|Mail|IL1RN|CHIA|NR1H4|NOTCH1|MAPKAPK2|C4BPB|
GO:0042092	type 2 immune response	biological_process	0.035409	ENSBTAG00000012500,ENSBTAG00000016061,ENSBTAG00000001602,ENSBTAG00000003806	RARA|RSAD2|IL4R|ECM1|
GO:0016482	cytoplasmic transport	biological_process	0.035448	ENSBTAG00000021223,ENSBTAG00000046385,ENSBTAG00000038116,ENSBTAG00000006270,ENSBTAG00000004961,ENSBTAG00000011931,ENSBTAG00000010322,ENSBTAG00000014611,ENSBTAG00000012684,ENSBTAG00000046493,ENSBTAG00000015991,ENSBTAG00000000546,ENSBTAG00000003366,ENSBTAG00000026962,ENSBTAG00000012470,ENSBTAG00000020518,ENSBTAG00000017907,ENSBTAG00000012383,ENSBTAG00000017685,ENSBTAG00000014129,ENSBTAG00000017416,…	CRY2|RAB5A|TGOLN2|HSP90AA1|GOSR1|CD63|HYOU1|SORL1|CCL19|PDCD6|CDH1|TOB1|DDX58|XPOT|SNAPIN|PARK7|COG3|CHMP5|JUP|RAB5B|KPNA4|PEX19|BAK1|SEC16B|LSG1|KANK1|-|DDIT3|CHMP7|RBMX2|FLNA|ERGIC1|WHAMM|FIS1|TPCN1|MGRN1|POLR2D|KPNA3|
GO:0045947	negative regulation of translational initiation	biological_process	0.035489	ENSBTAG00000012500,ENSBTAG00000019124	RARA|EIF4EBP2|
GO:0031312	extrinsic to organelle membrane	cellular_component	0.035524	ENSBTAG00000009755,ENSBTAG00000001822,ENSBTAG00000020305	GOLGA3|SNX10|TOR1A|
GO:0019888	protein phosphatase regulator activity	molecular_function	0.035559	ENSBTAG00000001294,ENSBTAG00000027612,ENSBTAG00000020035,ENSBTAG00000010907,ENSBTAG00000020192	PPP1R15A|PPME1|RCAN1|PPP1R1A|PPP2R5C|
GO:0048193	Golgi vesicle transport	biological_process	0.035611	ENSBTAG00000014611,ENSBTAG00000046493,ENSBTAG00000017907,ENSBTAG00000015955,ENSBTAG00000012988,ENSBTAG00000017711,ENSBTAG00000038116,ENSBTAG00000017380,ENSBTAG00000006690,ENSBTAG00000010322,ENSBTAG00000000854,ENSBTAG00000004961,ENSBTAG00000004598,ENSBTAG00000014843	SORL1|PDCD6|COG3|ERGIC1|COG4|WHAMM|TGOLN2|MYO18A|ARCN1|HYOU1|SEC16B|GOSR1|GOLGA5|COPB2|
GO:0006464	cellular protein modification process	biological_process	0.035945	ENSBTAG00000006242,ENSBTAG00000005012,ENSBTAG00000015354,ENSBTAG00000014064,ENSBTAG00000048057,ENSBTAG00000001514,ENSBTAG00000038107,ENSBTAG00000013596,ENSBTAG00000008053,ENSBTAG00000018016,ENSBTAG00000001987,ENSBTAG00000017120,ENSBTAG00000044064,ENSBTAG00000016838,ENSBTAG00000013423,ENSBTAG00000009933,ENSBTAG00000009948,ENSBTAG00000014628,ENSBTAG00000008978,ENSBTAG00000017860,ENSBTAG00000004211,…	USP9Y|HSPH1|ZDHHC9|FGFR2|-|ASB11|MAPKAPK2|NR1H4|WDFY2|NUPR1|SWAP70|PHB|RNF144A|SRPK1|GLRX5|DTX3L|TRIM25|OAS2|-|HIPK2|TNFRSF1A|BACH1|PPP1R1A|WEE1|SREBF1|HPF1|MAN1A1|MLST8|PRKD3|PHKA2|PPM1G|UBB|DSP|UBE4B|ERBB2|RASSF5|MAP3K5|DDAH1|JTB|NCOA1|RUVBL2|MORC3|MLXIPL|HERC4|PLPP1|MORF4L2|DUSP23|TOR1A|TUBA1B|PARP1|CHUK|KLHL13|-|DLC1|MAP3K15|DLG1|PER1|RNF5|SASH1|RNF181|IL6ST|-|ELP1|-|B3GAT2|SPRTN|ANKLE2|RNF8|…
GO:0036211	protein modification process	biological_process	0.035945	ENSBTAG00000020378,ENSBTAG00000003889,ENSBTAG00000019855,ENSBTAG00000001826,ENSBTAG00000025413,ENSBTAG00000018286,ENSBTAG00000015541,ENSBTAG00000006112,ENSBTAG00000020817,ENSBTAG00000017745,ENSBTAG00000017656,ENSBTAG00000018774,ENSBTAG00000004991,ENSBTAG00000010526,ENSBTAG00000014029,ENSBTAG00000009153,ENSBTAG00000001311,ENSBTAG00000023417,ENSBTAG00000011876,ENSBTAG00000019537,ENSBTAG00000000501,…	DLG1|PER1|MAP3K15|SASH1|RNF5|RNF181|DLC1|SPRTN|B3GAT2|IL6ST|-|-|ELP1|PLPP1|HERC4|MLXIPL|MORF4L2|RUVBL2|MORC3|-|KLHL13|DUSP23|PARP1|CHUK|TOR1A|TUBA1B|HPF1|SREBF1|MLST8|PRKD3|MAN1A1|TNFRSF1A|BACH1|-|HIPK2|WEE1|PPP1R1A|DDAH1|JTB|NCOA1|DSP|UBE4B|PPM1G|PHKA2|UBB|ERBB2|MAP3K5|RASSF5|ASB11|MAPKAPK2|NR1H4|HSPH1|USP9Y|FGFR2|-|ZDHHC9|GLRX5|TRIM25|OAS2|DTX3L|NUPR1|SWAP70|PHB|WDFY2|SRPK1|RNF144A|BRCC3|HSP90A…
GO:0051881	regulation of mitochondrial membrane potential	biological_process	0.0362	ENSBTAG00000000428,ENSBTAG00000018854,ENSBTAG00000017246,ENSBTAG00000000243,ENSBTAG00000020518	BAK1|-|UBB|HEBP2|PARK7|
GO:0052646	alditol phosphate metabolic process	biological_process	0.036216	ENSBTAG00000000019,ENSBTAG00000016296	SERINC1|GPD1|
GO:0006810	transport	biological_process	0.036239	ENSBTAG00000017907,ENSBTAG00000008438,ENSBTAG00000011883,ENSBTAG00000017685,ENSBTAG00000009350,ENSBTAG00000000428,ENSBTAG00000017129,ENSBTAG00000010976,ENSBTAG00000003001,ENSBTAG00000020130,ENSBTAG00000021007,ENSBTAG00000013528,ENSBTAG00000005807,ENSBTAG00000003585,ENSBTAG00000015955,ENSBTAG00000010923,ENSBTAG00000044053,ENSBTAG00000015804,ENSBTAG00000006063,ENSBTAG00000006690,ENSBTAG00000001246,…	COG3|ARFIP1|ARL1|JUP|PLA2G12B|BAK1|CLCC1|KANK1|LAMTOR1|CLCN3|FOLR1|CHMP7|MICU1|CD47|ERGIC1|RAB9A|SLC17A5|SIGMAR1|-|ARCN1|ATP1A1|SLC30A10|SLCO2B1|KPNA3|TPCN1|PM20D1|CRY2|RAB5A|OSBPL8|GOSR1|CCL19|SLC41A2|PON1|CASP4|-|TRIM27|-|IL4R|ATP6V0A1|KCNK5|DYNC1H1|RARA|SNX7|RBP5|CCT7|SNX17|RAB5B|DPY30|SLC16A12|ATP6V1G1|SLC25A44|LSG1|CCT4|PTPN3|DDIT3|KIF1B|-|SLC35D1|SNX9|ATXN2|-|MAGOH|MGRN1|GOLGA5|IREB2|-|-|FL…
GO:0007040	lysosome organization	biological_process	0.036273	ENSBTAG00000012470,ENSBTAG00000012383,ENSBTAG00000015403,ENSBTAG00000003001,ENSBTAG00000008120	SNAPIN|CHMP5|TPP1|LAMTOR1|TMEM199|
GO:0070857	regulation of bile acid biosynthetic process	biological_process	0.036303	ENSBTAG00000010978,ENSBTAG00000013596	PROX1|NR1H4|
GO:0009725	response to hormone stimulus	biological_process	0.036554	ENSBTAG00000004427,ENSBTAG00000023417,ENSBTAG00000012500,ENSBTAG00000021223,ENSBTAG00000000602,ENSBTAG00000014069,ENSBTAG00000010976,ENSBTAG00000019665,ENSBTAG00000007884,ENSBTAG00000018024,ENSBTAG00000013596,ENSBTAG00000022799,ENSBTAG00000015038,ENSBTAG00000022255,ENSBTAG00000000837,ENSBTAG00000019838,ENSBTAG00000020272,ENSBTAG00000012684,ENSBTAG00000019124,ENSBTAG00000004034,ENSBTAG00000009215,…	OSBPL8|RUVBL2|RARA|CRY2|RXRB|PDK4|KANK1|IL1RN|SREBF1|NR1D2|NR1H4|NOTCH1|HADHA|AR|PARP1|SHC1|SIK2|CCL19|EIF4EBP2|SESN3|NR1I3|NCOA1|ATP1A1|TRIM25|
GO:0034613	cellular protein localization	biological_process	0.036568	ENSBTAG00000020518,ENSBTAG00000014843,ENSBTAG00000012470,ENSBTAG00000020431,ENSBTAG00000000546,ENSBTAG00000022255,ENSBTAG00000015991,ENSBTAG00000026962,ENSBTAG00000003366,ENSBTAG00000012684,ENSBTAG00000014611,ENSBTAG00000021798,ENSBTAG00000046493,ENSBTAG00000010427,ENSBTAG00000003201,ENSBTAG00000020123,ENSBTAG00000020378,ENSBTAG00000006270,ENSBTAG00000005905,ENSBTAG00000014970,ENSBTAG00000009362,…	PARK7|COPB2|SNAPIN|DERL2|TOB1|AR|CDH1|XPOT|DDX58|CCL19|SORL1|ERBB2|PDCD6|RASSF5|FNTA|AUP1|DLG1|HSP90AA1|TOPORS|-|SYNE1|AP3S2|TNFRSF1A|FLOT1|OSBPL8|-|CRY2|VCL|STOM|PPP1R15A|KPNA3|FIS1|SNX9|MESD|RPA1|PIGR|AP2M1|FLNA|-|CHMP7|TOR1A|SNX10|PCM1|SEC16B|DDIT3|KANK1|LAMTOR1|-|KPNA4|PEX19|SNX17|JUP|RUVBL2|PLRG1|MORC3|ARL1|ARFIP1|COG3|
GO:0043065	positive regulation of apoptotic process	biological_process	0.03663	ENSBTAG00000018994,ENSBTAG00000007802,ENSBTAG00000031544,ENSBTAG00000011234,ENSBTAG00000018717,ENSBTAG00000022799,ENSBTAG00000000428,ENSBTAG00000017064,ENSBTAG00000033453,ENSBTAG00000012508,ENSBTAG00000011266,ENSBTAG00000016265,ENSBTAG00000018016,ENSBTAG00000023907,ENSBTAG00000009065,ENSBTAG00000046218,ENSBTAG00000015007	TNFSF10|BCLAF1|DDIT3|FOXO3|DDX20|NOTCH1|BAK1|ING4|-|OSGIN1|ZBTB16|-|NUPR1|COL18A1|MAP3K5|KLF11|NCOA1|
GO:0045821	positive regulation of glycolysis	biological_process	0.036656	ENSBTAG00000009153,ENSBTAG00000016296	MLXIPL|GPD1|
GO:0032446	protein modification by small protein conjugation	biological_process	0.03671	ENSBTAG00000014029,ENSBTAG00000018854,ENSBTAG00000016764,ENSBTAG00000001514,ENSBTAG00000018523,ENSBTAG00000014707,ENSBTAG00000008321,ENSBTAG00000019971,ENSBTAG00000000501,ENSBTAG00000005967,ENSBTAG00000018999,ENSBTAG00000019537,ENSBTAG00000009933,ENSBTAG00000009948,ENSBTAG00000000693,ENSBTAG00000019725,ENSBTAG00000044064,ENSBTAG00000006122,ENSBTAG00000009498,ENSBTAG00000018286,ENSBTAG00000001826,…	HERC4|-|UBA1|ASB11|TRIM38|ISG15|RNF8|CDC16|KLHL13|UBR2|MGRN1|-|DTX3L|TRIM25|UBE2R2|UBE4A|RNF144A|HUWE1|PTEN|RNF181|SASH1|TOPORS|RNF5|HSP90AA1|BACH1|UBE2I|-|PARK7|GTPBP4|SPRTN|UBB|TRIM27|UBE4B|RASSF5|
GO:0060059	embryonic retina morphogenesis in camera-type eye	biological_process	0.036851	ENSBTAG00000017860,ENSBTAG00000010978	HIPK2|PROX1|
GO:2000113	negative regulation of cellular macromolecule biosynthetic process	biological_process	0.036901	ENSBTAG00000031544,ENSBTAG00000012962,ENSBTAG00000011234,ENSBTAG00000018024,ENSBTAG00000009153,ENSBTAG00000011970,ENSBTAG00000017064,ENSBTAG00000022799,ENSBTAG00000009246,ENSBTAG00000013596,ENSBTAG00000001311,ENSBTAG00000044007,ENSBTAG00000012500,ENSBTAG00000017999,ENSBTAG00000006633,ENSBTAG00000046218,ENSBTAG00000005967,ENSBTAG00000006255,ENSBTAG00000015543,ENSBTAG00000010978,ENSBTAG00000017761,…	DDIT3|SARS|FOXO3|NR1D2|MLXIPL|FNIP2|ING4|NOTCH1|DPY30|NR1H4|MORF4L2|KLF12|RARA|TNRC6A|IRF3|KLF11|UBR2|MDM4|ARHGAP35|PROX1|SMC1A|ZBTB20|SMARCC2|RBFOX2|PPM1F|PHB|FLNA|DLG1|PER1|ATF7IP|SREBF1|DDX20|NFIA|UBE2I|BACH1|HIPK2|IREB2|CRY2|BCLAF1|-|GTPBP4|TSC22D3|NR1I3|TRIM27|TOB1|AR|ZBTB16|-|SHC1|PARP9|EIF4EBP2|
GO:0023056	positive regulation of signaling	biological_process	0.036937	ENSBTAG00000009928,ENSBTAG00000001826,ENSBTAG00000009498,ENSBTAG00000008611,ENSBTAG00000016061,ENSBTAG00000011931,ENSBTAG00000011823,ENSBTAG00000005761,ENSBTAG00000007802,ENSBTAG00000009960,ENSBTAG00000038866,ENSBTAG00000004211,ENSBTAG00000004427,ENSBTAG00000014970,ENSBTAG00000017860,ENSBTAG00000001815,ENSBTAG00000015638,ENSBTAG00000003268,ENSBTAG00000012817,ENSBTAG00000021466,ENSBTAG00000020518,…	MLST8|SASH1|PTEN|IGFBP4|RSAD2|CD63|CLSTN1|DEDD2|BCLAF1|FLOT1|UBE2I|TNFRSF1A|OSBPL8|-|HIPK2|ARHGEF5|IL20RA|PELO|JAG1|COL3A1|PARK7|ERBB2|SHC1|MAP3K5|IFIT5|CCL19|CYFIP1|AR|IL6ST|DHX58|NOTCH2|UBB|BAK1|NOTCH1|-|NR1H4|KANK1|ARAF|LAMTOR1|FGFR2|IRF3|IL6R|TNFSF10|TRIM38|SLC30A10|TRIM25|FIS1|PDIA3|SLC20A1|PHB|ECM1|LIMS2|CCL24|FLNA|
GO:0044437	vacuolar part	cellular_component	0.036968	ENSBTAG00000033182,ENSBTAG00000016484,ENSBTAG00000009960,ENSBTAG00000016764,ENSBTAG00000000203,ENSBTAG00000011931,ENSBTAG00000008120,ENSBTAG00000003001,ENSBTAG00000018646,ENSBTAG00000023997,ENSBTAG00000044053,ENSBTAG00000015796,ENSBTAG00000023795,ENSBTAG00000019218,ENSBTAG00000011102,ENSBTAG00000019537	HGSNAT|ATP11C|FLOT1|UBA1|ATP6V1G1|CD63|TMEM199|LAMTOR1|ATP6V1B2|VAMP8|SLC17A5|DNAJC5|VAC14|ATP6V0A1|TPCN1|-|
GO:0004300	enoyl-CoA hydratase activity	molecular_function	0.037038	ENSBTAG00000015038,ENSBTAG00000002910	HADHA|-|
GO:0043038	amino acid activation	biological_process	0.037055	ENSBTAG00000012962,ENSBTAG00000018072,ENSBTAG00000000974,ENSBTAG00000004358,ENSBTAG00000014261	SARS|FARS2|IARS|DARS2|TARS|
GO:0043039	tRNA aminoacylation	biological_process	0.037055	ENSBTAG00000014261,ENSBTAG00000004358,ENSBTAG00000000974,ENSBTAG00000012962,ENSBTAG00000018072	TARS|DARS2|IARS|SARS|FARS2|
GO:0030137	COPI-coated vesicle	cellular_component	0.037074	ENSBTAG00000006690,ENSBTAG00000008120,ENSBTAG00000014843	ARCN1|TMEM199|COPB2|
GO:0002011	morphogenesis of an epithelial sheet	biological_process	0.037076	ENSBTAG00000011190,ENSBTAG00000012817,ENSBTAG00000022799,ENSBTAG00000020305,ENSBTAG00000015543	FLNA|JAG1|NOTCH1|TOR1A|ARHGAP35|
GO:0005777	peroxisome	cellular_component	0.037104	ENSBTAG00000007537,ENSBTAG00000007900,ENSBTAG00000018831,ENSBTAG00000001932,ENSBTAG00000020387,ENSBTAG00000019625,ENSBTAG00000024255,ENSBTAG00000007510	PEX19|FIS1|DAO|CRAT|KIAA0430|EHHADH|-|PXMP2|
GO:0042579	microbody	cellular_component	0.037104	ENSBTAG00000007510,ENSBTAG00000024255,ENSBTAG00000007537,ENSBTAG00000018831,ENSBTAG00000007900,ENSBTAG00000020387,ENSBTAG00000001932,ENSBTAG00000019625	PXMP2|-|PEX19|DAO|FIS1|KIAA0430|CRAT|EHHADH|
GO:0009263	deoxyribonucleotide biosynthetic process	biological_process	0.037222	ENSBTAG00000019979,ENSBTAG00000035370	CMPK2|TBPL1|
GO:0070741	response to interleukin-6	biological_process	0.037312	ENSBTAG00000018474,ENSBTAG00000017745,ENSBTAG00000017120	IL6R|IL6ST|PHB|
GO:0003725	double-stranded RNA binding	molecular_function	0.037859	ENSBTAG00000003366,ENSBTAG00000000132,ENSBTAG00000046580,ENSBTAG00000039861,ENSBTAG00000014628,ENSBTAG00000012244	DDX58|EIF4A1|DHX58|-|OAS2|TUBA1B|
GO:0043217	myelin maintenance	biological_process	0.037915	ENSBTAG00000009498,ENSBTAG00000018854	PTEN|-|
GO:0015980	energy derivation by oxidation of organic compounds	biological_process	0.037941	ENSBTAG00000027049,ENSBTAG00000009462,ENSBTAG00000018813,ENSBTAG00000018542,ENSBTAG00000026624,ENSBTAG00000000913,ENSBTAG00000003728,ENSBTAG00000011912,ENSBTAG00000015355,ENSBTAG00000006029,ENSBTAG00000017745,ENSBTAG00000016296	SDHAF4|MDH2|IDH3B|-|ETFRF1|UQCR10|NDUFS4|SLC25A25|PHKA2|OGDH|IL6ST|GPD1|
GO:0061418	regulation of transcription from RNA polymerase II promoter in response to hypoxia	biological_process	0.037956	ENSBTAG00000004139,ENSBTAG00000022799	BACH1|NOTCH1|
GO:0021960	anterior commissure morphogenesis	biological_process	0.038177	ENSBTAG00000001537,ENSBTAG00000014543	TSKU|PLXNA4|
GO:0035904	aorta development	biological_process	0.038207	ENSBTAG00000021466,ENSBTAG00000019515,ENSBTAG00000012817,ENSBTAG00000010978	COL3A1|SNX17|JAG1|PROX1|
GO:0042981	regulation of apoptotic process	biological_process	0.038291	ENSBTAG00000012500,ENSBTAG00000033339,ENSBTAG00000018994,ENSBTAG00000005012,ENSBTAG00000013596,ENSBTAG00000022799,ENSBTAG00000018854,ENSBTAG00000017380,ENSBTAG00000014460,ENSBTAG00000000428,ENSBTAG00000017064,ENSBTAG00000011234,ENSBTAG00000005039,ENSBTAG00000002829,ENSBTAG00000031544,ENSBTAG00000023907,ENSBTAG00000006262,ENSBTAG00000011190,ENSBTAG00000012508,ENSBTAG00000015804,ENSBTAG00000006938,…	RARA|ANKLE2|TNFSF10|HSPH1|NR1H4|NOTCH1|-|MYO18A|-|BAK1|ING4|FOXO3|ARAF|TCP1|DDIT3|COL18A1|LIMS2|FLNA|OSGIN1|SIGMAR1|PPM1F|NUPR1|GLS2|-|FIS1|DNAJC5|MDM4|SLC30A10|PDIA3|KLF11|BCLAF1|HIPK2|-|DLC1|BCL2L12|PTEN|DDX20|DEDD2|HYOU1|PDK4|HYPK|CCL19|RASSF5|MAP3K5|SHC1|PDCD6|UBB|CASP4|ZBTB16|-|AR|IL20RA|TSC22D3|NCOA1|PARK7|GPAM|
GO:0071242	cellular response to ammonium ion	biological_process	0.038367	ENSBTAG00000012537,ENSBTAG00000005419	CASP6|AOC1|
GO:0009408	response to heat	biological_process	0.038425	ENSBTAG00000006270,ENSBTAG00000046493,ENSBTAG00000018854,ENSBTAG00000003757,ENSBTAG00000010225,ENSBTAG00000016265	HSP90AA1|PDCD6|-|DNAJA2|POLR2D|-|
GO:0019471	4-hydroxyproline metabolic process	biological_process	0.038605	ENSBTAG00000012721,ENSBTAG00000032996	HOGA1|P4HA1|
GO:0070059	intrinsic apoptotic signaling pathway in response to endoplasmic reticulum stress	biological_process	0.038629	ENSBTAG00000000428,ENSBTAG00000009065,ENSBTAG00000020518,ENSBTAG00000020884,ENSBTAG00000031544	BAK1|MAP3K5|PARK7|CASP4|DDIT3|
GO:0032956	regulation of actin cytoskeleton organization	biological_process	0.038645	ENSBTAG00000016894,ENSBTAG00000008438,ENSBTAG00000026275,ENSBTAG00000015541,ENSBTAG00000017711,ENSBTAG00000000871,ENSBTAG00000006938,ENSBTAG00000001987,ENSBTAG00000014295,ENSBTAG00000001815,ENSBTAG00000010978,ENSBTAG00000015543,ENSBTAG00000009928,ENSBTAG00000020378,ENSBTAG00000010976	CYFIP1|ARFIP1|CCL24|DLC1|WHAMM|TRIM27|PPM1F|SWAP70|CAPZA1|ARHGEF5|PROX1|ARHGAP35|MLST8|DLG1|KANK1|
GO:0019902	phosphatase binding	molecular_function	0.038661	ENSBTAG00000027612,ENSBTAG00000018854,ENSBTAG00000001294,ENSBTAG00000020378,ENSBTAG00000020495,ENSBTAG00000021798,ENSBTAG00000009065,ENSBTAG00000033339,ENSBTAG00000017685	PPME1|-|PPP1R15A|DLG1|SH3YL1|ERBB2|MAP3K5|ANKLE2|JUP|
GO:0004842	ubiquitin-protein ligase activity	molecular_function	0.038672	ENSBTAG00000009933,ENSBTAG00000000501,ENSBTAG00000019537,ENSBTAG00000018999,ENSBTAG00000006122,ENSBTAG00000044064,ENSBTAG00000000693,ENSBTAG00000019725,ENSBTAG00000010401,ENSBTAG00000000871,ENSBTAG00000018854,ENSBTAG00000018286,ENSBTAG00000005905,ENSBTAG00000025413,ENSBTAG00000014029,ENSBTAG00000008321,ENSBTAG00000004139	DTX3L|KLHL13|-|MGRN1|HUWE1|RNF144A|UBE2R2|UBE4A|UBE4B|TRIM27|-|RNF181|TOPORS|RNF5|HERC4|RNF8|BACH1|
GO:0043218	compact myelin	cellular_component	0.0387	ENSBTAG00000009498,ENSBTAG00000043961	PTEN|MPDZ|
GO:0043220	Schmidt-Lanterman incisure	cellular_component	0.0387	ENSBTAG00000043961,ENSBTAG00000009498	MPDZ|PTEN|
GO:0031981	nuclear lumen	cellular_component	0.038789	ENSBTAG00000022255,ENSBTAG00000007909,ENSBTAG00000011266,ENSBTAG00000021791,ENSBTAG00000004991,ENSBTAG00000006112,ENSBTAG00000027506,ENSBTAG00000004173,ENSBTAG00000027069,ENSBTAG00000003889,ENSBTAG00000016349,ENSBTAG00000003423,ENSBTAG00000004776,ENSBTAG00000015509,ENSBTAG00000007591,ENSBTAG00000000837,ENSBTAG00000016664,ENSBTAG00000023417,ENSBTAG00000007071,ENSBTAG00000015612,ENSBTAG00000014649,…	AR|NOTCH2|ZBTB16|PARP9|ELP1|SPRTN|SNRPB2|UBXN8|FAM103A1|PER1|TEAD2|DDX24|DUSP23|NAMPT|CHUK|PARP1|SLC2A4RG|RUVBL2|RAI14|UTP6|CPT2|MORC3|-|TCP1|SF3A1|HERC4|MLXIPL|EXOSC8|PEX19|MAPKAP1|MORF4L2|MED8|TXNL4B|XPOT|PPM1G|-|-|NCOA1|UAP1|CASP6|NFIA|HIPK2|WEE1|ELF2|POLR2I|HYPK|STK19|GPI|Mail|LTA4H|DHX8|PRKD3|TGOLN2|RSAD2|PHB|FLNA|POLR2D|OAS2|TRIM25|DTX3L|HSPH1|EIF4A1|FGFR2|TNRC6A|DDX54|GPR107|POLR2A|BCL9L|G…
GO:0051055	negative regulation of lipid biosynthetic process	biological_process	0.038847	ENSBTAG00000010978,ENSBTAG00000001246,ENSBTAG00000013596,ENSBTAG00000018854	PROX1|ATP1A1|NR1H4|-|
GO:0001158	enhancer sequence-specific DNA binding	molecular_function	0.038959	ENSBTAG00000013596,ENSBTAG00000000305,ENSBTAG00000016664,ENSBTAG00000018024,ENSBTAG00000011266,ENSBTAG00000004139,ENSBTAG00000023417	NR1H4|LMO4|SLC2A4RG|NR1D2|ZBTB16|BACH1|RUVBL2|
GO:0009163	nucleoside biosynthetic process	biological_process	0.039279	ENSBTAG00000010442,ENSBTAG00000007332,ENSBTAG00000020873,ENSBTAG00000013013,ENSBTAG00000000837,ENSBTAG00000018542,ENSBTAG00000032859,ENSBTAG00000006112	PANK1|-|MAT2A|GMPS|PARP1|-|-|SPRTN|
GO:0042455	ribonucleoside biosynthetic process	biological_process	0.039279	ENSBTAG00000000837,ENSBTAG00000013013,ENSBTAG00000007332,ENSBTAG00000010442,ENSBTAG00000020873,ENSBTAG00000006112,ENSBTAG00000018542,ENSBTAG00000032859	PARP1|GMPS|-|PANK1|MAT2A|SPRTN|-|-|
GO:1901659	glycosyl compound biosynthetic process	biological_process	0.039279	ENSBTAG00000010442,ENSBTAG00000007332,ENSBTAG00000020873,ENSBTAG00000000837,ENSBTAG00000013013,ENSBTAG00000018542,ENSBTAG00000032859,ENSBTAG00000006112	PANK1|-|MAT2A|PARP1|GMPS|-|-|SPRTN|
GO:0044087	regulation of cellular component biogenesis	biological_process	0.03946	ENSBTAG00000022069,ENSBTAG00000015543,ENSBTAG00000010978,ENSBTAG00000006323,ENSBTAG00000006938,ENSBTAG00000001987,ENSBTAG00000017711,ENSBTAG00000026275,ENSBTAG00000011970,ENSBTAG00000012987,ENSBTAG00000000305,ENSBTAG00000014295,ENSBTAG00000022799,ENSBTAG00000010976,ENSBTAG00000008438,ENSBTAG00000021291,ENSBTAG00000020495,ENSBTAG00000012383,ENSBTAG00000001815,ENSBTAG00000016894,ENSBTAG00000014611,…	ATXN2|ARHGAP35|PROX1|SNX9|PPM1F|SWAP70|WHAMM|CCL24|FNIP2|ULK1|LMO4|CAPZA1|NOTCH1|KANK1|ARFIP1|STXBP6|SH3YL1|CHMP5|ARHGEF5|CYFIP1|SORL1|TRIM27|MLST8|RNF5|PTEN|DLG1|ATF7IP|CLSTN1|BCLAF1|FLOT1|DLC1|RAB5A|
GO:0030833	regulation of actin filament polymerization	biological_process	0.03961	ENSBTAG00000014295,ENSBTAG00000009928,ENSBTAG00000010976,ENSBTAG00000020378,ENSBTAG00000016894,ENSBTAG00000008438,ENSBTAG00000026275,ENSBTAG00000017711,ENSBTAG00000000871	CAPZA1|MLST8|KANK1|DLG1|CYFIP1|ARFIP1|CCL24|WHAMM|TRIM27|
GO:0009615	response to virus	biological_process	0.03974	ENSBTAG00000046580,ENSBTAG00000014707,ENSBTAG00000008471,ENSBTAG00000003366,ENSBTAG00000015212,ENSBTAG00000017367,ENSBTAG00000006633,ENSBTAG00000039861,ENSBTAG00000030932,ENSBTAG00000011917,ENSBTAG00000016061,ENSBTAG00000014628	DHX58|ISG15|MX2|DDX58|IFNAR2|IFIT5|IRF3|-|IFI44L|GPAM|RSAD2|OAS2|
GO:0007042	lysosomal lumen acidification	biological_process	0.039868	ENSBTAG00000012470,ENSBTAG00000008120	SNAPIN|TMEM199|
GO:0008022	protein C-terminus binding	molecular_function	0.039975	ENSBTAG00000004850,ENSBTAG00000020378,ENSBTAG00000001826,ENSBTAG00000022069,ENSBTAG00000003806,ENSBTAG00000019515,ENSBTAG00000017120,ENSBTAG00000001821,ENSBTAG00000043961,ENSBTAG00000021798	KPNA3|DLG1|SASH1|ATXN2|ECM1|SNX17|PHB|PRRC2C|MPDZ|ERBB2|
GO:0043030	regulation of macrophage activation	biological_process	0.040087	ENSBTAG00000017380,ENSBTAG00000010085,ENSBTAG00000001602	MYO18A|SLC7A2|IL4R|
GO:0008134	transcription factor binding	molecular_function	0.04013	ENSBTAG00000009153,ENSBTAG00000031544,ENSBTAG00000003889,ENSBTAG00000018717,ENSBTAG00000016349,ENSBTAG00000013596,ENSBTAG00000000305,ENSBTAG00000009683,ENSBTAG00000017860,ENSBTAG00000000074,ENSBTAG00000038866,ENSBTAG00000023417,ENSBTAG00000016887,ENSBTAG00000012500,ENSBTAG00000003711,ENSBTAG00000020518,ENSBTAG00000020125,ENSBTAG00000045877,ENSBTAG00000015007,ENSBTAG00000022255,ENSBTAG00000010701,…	MLXIPL|DDIT3|PER1|DDX20|TEAD2|NR1H4|LMO4|PSMA6|HIPK2|NFIA|UBE2I|RUVBL2|TAF11|RARA|EPAS1|PARK7|RBFOX2|TSC22D3|NCOA1|AR|-|FLNA|PARP1|CHCHD2|
GO:0051179	localization	biological_process	0.040259	ENSBTAG00000022799,ENSBTAG00000019497,ENSBTAG00000007537,ENSBTAG00000000700,ENSBTAG00000002829,ENSBTAG00000011876,ENSBTAG00000013046,ENSBTAG00000016484,ENSBTAG00000012383,ENSBTAG00000007578,ENSBTAG00000047092,ENSBTAG00000023417,ENSBTAG00000011912,ENSBTAG00000007900,ENSBTAG00000016567,ENSBTAG00000030587,ENSBTAG00000019798,ENSBTAG00000038652,ENSBTAG00000020305,ENSBTAG00000014771,ENSBTAG00000007236,…	NOTCH1|ILDR2|PEX19|PARVA|TCP1|MORC3|MPP1|ATP11C|CHMP5|SHTN1|-|RUVBL2|SLC25A25|FIS1|HBQ1|LASP1|PIGR|-|TOR1A|RBMX2|PCM1|SNX10|SLC25A1|-|-|SASH1|PER1|AUP1|DLG1|VAMP8|HEBP2|AP3S2|DLC1|SLC7A2|STIM1|TCN2|IST1|ELP1|CDH1|AR|TOB1|OGDH|CCT2|KIAA1147|KPNA4|MAPKAPK2|NR1H4|MYO18A|-|SEC16B|-|ATP6V1B2|CHIA|HGSNAT|GPR107|STXBP6|-|USP9Y|LAPTM4A|SLC25A28|ARHGAP35|VCL|STOM|POLR2D|SLC20A1|FLNA|AP2M1|-|WHAMM|SWAP70|R…
GO:0016471	vacuolar proton-transporting V-type ATPase complex	cellular_component	0.040506	ENSBTAG00000008120,ENSBTAG00000019218,ENSBTAG00000000203	TMEM199|ATP6V0A1|ATP6V1G1|
GO:0006733	oxidoreduction coenzyme metabolic process	biological_process	0.040628	ENSBTAG00000000212,ENSBTAG00000021880,ENSBTAG00000004246,ENSBTAG00000015358,ENSBTAG00000015509,ENSBTAG00000016296	NADK|COQ8A|H6PD|ALDOB|NAMPT|GPD1|
GO:0005912	adherens junction	cellular_component	0.041011	ENSBTAG00000016894,ENSBTAG00000011905,ENSBTAG00000011190,ENSBTAG00000006262,ENSBTAG00000015991,ENSBTAG00000030587,ENSBTAG00000021746,ENSBTAG00000017196,ENSBTAG00000021879,ENSBTAG00000020657,ENSBTAG00000020518,ENSBTAG00000046218,ENSBTAG00000012817,ENSBTAG00000021291,ENSBTAG00000008114,ENSBTAG00000015541,ENSBTAG00000017685,ENSBTAG00000009960,ENSBTAG00000004283,ENSBTAG00000022799,ENSBTAG00000013755,…	CYFIP1|RRAS2|FLNA|LIMS2|CDH1|LASP1|ANXA5|PDIA3|VCL|FAT1|PARK7|KLF11|JAG1|STXBP6|CD99|DLC1|JUP|FLOT1|PPFIBP1|NOTCH1|ITGB5|PARVA|HYOU1|DLG1|
GO:0043123	positive regulation of I-kappaB kinase/NF-kappaB cascade	biological_process	0.041099	ENSBTAG00000009948,ENSBTAG00000007895,ENSBTAG00000012684,ENSBTAG00000017367,ENSBTAG00000018994,ENSBTAG00000038866,ENSBTAG00000004211,ENSBTAG00000011190,ENSBTAG00000018523,ENSBTAG00000003806	TRIM25|SLC20A1|CCL19|IFIT5|TNFSF10|UBE2I|TNFRSF1A|FLNA|TRIM38|ECM1|
GO:0016604	nuclear body	cellular_component	0.041165	ENSBTAG00000015509,ENSBTAG00000022255,ENSBTAG00000011266,ENSBTAG00000009711,ENSBTAG00000016664,ENSBTAG00000009948,ENSBTAG00000006112,ENSBTAG00000027506,ENSBTAG00000010225,ENSBTAG00000046218,ENSBTAG00000019218,ENSBTAG00000003485,ENSBTAG00000003711,ENSBTAG00000020518,ENSBTAG00000021223,ENSBTAG00000007234,ENSBTAG00000020594,ENSBTAG00000007802,ENSBTAG00000011876,ENSBTAG00000038866,ENSBTAG00000017860,…	NAMPT|AR|ZBTB16|RPA1|SLC2A4RG|TRIM25|SPRTN|SNRPB2|POLR2D|KLF11|ATP6V0A1|MAGOH|EPAS1|PARK7|CRY2|PLRG1|ELF2|BCLAF1|MORC3|UBE2I|HIPK2|TOPORS|DDX20|-|STK19|GLYR1|SF3A1|ATF7IP|Mail|LSG1|DHX8|
GO:0016627	oxidoreductase activity, acting on the CH-CH group of donors	molecular_function	0.041182	ENSBTAG00000027049,ENSBTAG00000019887,ENSBTAG00000011027,ENSBTAG00000031010,ENSBTAG00000046908	SDHAF4|-|PTGR1|ACAD11|-|
GO:0010984	regulation of lipoprotein particle clearance	biological_process	0.041208	ENSBTAG00000013596,ENSBTAG00000004374	NR1H4|-|
GO:0044455	mitochondrial membrane part	cellular_component	0.041228	ENSBTAG00000007900,ENSBTAG00000011145,ENSBTAG00000000428,ENSBTAG00000009713,ENSBTAG00000009431,ENSBTAG00000018542,ENSBTAG00000020518,ENSBTAG00000000913,ENSBTAG00000003728,ENSBTAG00000005807,ENSBTAG00000007332	FIS1|NDUFA4|BAK1|-|SLC25A44|-|PARK7|UQCR10|NDUFS4|MICU1|-|
GO:0035176	social behavior	biological_process	0.041624	ENSBTAG00000007236,ENSBTAG00000009498,ENSBTAG00000019124,ENSBTAG00000020218	PCM1|PTEN|EIF4EBP2|ANXA7|
GO:0051703	intraspecies interaction between organisms	biological_process	0.041624	ENSBTAG00000019124,ENSBTAG00000009498,ENSBTAG00000007236,ENSBTAG00000020218	EIF4EBP2|PTEN|PCM1|ANXA7|
GO:0006007	glucose catabolic process	biological_process	0.042047	ENSBTAG00000016296,ENSBTAG00000009153,ENSBTAG00000006396,ENSBTAG00000006029,ENSBTAG00000015358,ENSBTAG00000004246	GPD1|MLXIPL|GPI|OGDH|ALDOB|H6PD|
GO:0016881	acid-amino acid ligase activity	molecular_function	0.042234	ENSBTAG00000044064,ENSBTAG00000006122,ENSBTAG00000000693,ENSBTAG00000019725,ENSBTAG00000000871,ENSBTAG00000010401,ENSBTAG00000009933,ENSBTAG00000000501,ENSBTAG00000019537,ENSBTAG00000018999,ENSBTAG00000008321,ENSBTAG00000004139,ENSBTAG00000038866,ENSBTAG00000018854,ENSBTAG00000018286,ENSBTAG00000005905,ENSBTAG00000025413,ENSBTAG00000014029	RNF144A|HUWE1|UBE2R2|UBE4A|TRIM27|UBE4B|DTX3L|KLHL13|-|MGRN1|RNF8|BACH1|UBE2I|-|RNF181|TOPORS|RNF5|HERC4|
GO:0031327	negative regulation of cellular biosynthetic process	biological_process	0.042294	ENSBTAG00000005967,ENSBTAG00000046218,ENSBTAG00000014697,ENSBTAG00000020125,ENSBTAG00000006255,ENSBTAG00000001246,ENSBTAG00000015543,ENSBTAG00000011928,ENSBTAG00000010978,ENSBTAG00000017761,ENSBTAG00000011190,ENSBTAG00000006938,ENSBTAG00000017120,ENSBTAG00000000837,ENSBTAG00000018024,ENSBTAG00000009153,ENSBTAG00000031544,ENSBTAG00000012962,ENSBTAG00000011234,ENSBTAG00000009246,ENSBTAG00000001311,…	UBR2|KLF11|SMARCC2|RBFOX2|MDM4|ATP1A1|ARHGAP35|ZBTB20|PROX1|SMC1A|FLNA|PPM1F|PHB|PARP1|NR1D2|MLXIPL|DDIT3|SARS|FOXO3|DPY30|MORF4L2|NOTCH1|NR1H4|ING4|FNIP2|KLF12|RNF8|RARA|TNRC6A|IRF3|-|GTPBP4|NR1I3|TSC22D3|AR|TOB1|ZBTB16|TRIM27|PARP9|EIF4EBP2|-|SHC1|ATF7IP|SREBF1|PER1|DLG1|DDX20|HIPK2|NFIA|UBE2I|BACH1|BCLAF1|IREB2|CRY2|
GO:0031401	positive regulation of protein modification process	biological_process	0.042312	ENSBTAG00000001294,ENSBTAG00000010978,ENSBTAG00000006323,ENSBTAG00000018016,ENSBTAG00000008053,ENSBTAG00000005039,ENSBTAG00000011970,ENSBTAG00000018854,ENSBTAG00000023417,ENSBTAG00000005012,ENSBTAG00000033339,ENSBTAG00000018474,ENSBTAG00000020518,ENSBTAG00000014694,ENSBTAG00000001815,ENSBTAG00000006112,ENSBTAG00000017745,ENSBTAG00000017246,ENSBTAG00000019838,ENSBTAG00000021798,ENSBTAG00000009065,…	PPP1R15A|PROX1|SNX9|NUPR1|WDFY2|ARAF|FNIP2|-|RUVBL2|HSPH1|ANKLE2|IL6R|PARK7|JTB|ARHGEF5|SPRTN|IL6ST|UBB|SHC1|ERBB2|MAP3K5|RASSF5|CCL19|DLG1|FNTA|MAP3K15|SREBF1|SASH1|TOPORS|MLST8|PTEN|CCNL1|FLOT1|TNFRSF1A|OSBPL8|DLC1|HIPK2|CCNY|
GO:0043068	positive regulation of programmed cell death	biological_process	0.042438	ENSBTAG00000007802,ENSBTAG00000018994,ENSBTAG00000000428,ENSBTAG00000017064,ENSBTAG00000022799,ENSBTAG00000018717,ENSBTAG00000011234,ENSBTAG00000031544,ENSBTAG00000009065,ENSBTAG00000023907,ENSBTAG00000016265,ENSBTAG00000018016,ENSBTAG00000011266,ENSBTAG00000012508,ENSBTAG00000033453,ENSBTAG00000015007,ENSBTAG00000046218	BCLAF1|TNFSF10|BAK1|ING4|NOTCH1|DDX20|FOXO3|DDIT3|MAP3K5|COL18A1|-|NUPR1|ZBTB16|OSGIN1|-|NCOA1|KLF11|
GO:0030518	intracellular steroid hormone receptor signaling pathway	biological_process	0.042497	ENSBTAG00000016265,ENSBTAG00000017120,ENSBTAG00000003889,ENSBTAG00000022255,ENSBTAG00000020518,ENSBTAG00000021223,ENSBTAG00000020125	-|PHB|PER1|AR|PARK7|CRY2|RBFOX2|
GO:0007041	lysosomal transport	biological_process	0.042516	ENSBTAG00000018999,ENSBTAG00000012383,ENSBTAG00000012470,ENSBTAG00000014611,ENSBTAG00000033182	MGRN1|CHMP5|SNAPIN|SORL1|HGSNAT|
GO:0033554	cellular response to stress	biological_process	0.042599	ENSBTAG00000016265,ENSBTAG00000000837,ENSBTAG00000007591,ENSBTAG00000040295,ENSBTAG00000020305,ENSBTAG00000019065,ENSBTAG00000006255,ENSBTAG00000017761,ENSBTAG00000023417,ENSBTAG00000006523,ENSBTAG00000019611,ENSBTAG00000031544,ENSBTAG00000011970,ENSBTAG00000010271,ENSBTAG00000016764,ENSBTAG00000022799,ENSBTAG00000013631,ENSBTAG00000021791,ENSBTAG00000020518,ENSBTAG00000006112,ENSBTAG00000009960,…	-|PARP1|CHUK|CHCHD2|TOR1A|EEPD1|MDM4|SMC1A|RUVBL2|-|MAGI3|DDIT3|FNIP2|MAPKAP1|UBA1|NOTCH1|GLUL|PARP9|PARK7|SPRTN|FLOT1|-|VAMP8|BRCC3|HYOU1|SASH1|RNF5|PTEN|NUPR1|HUWE1|SESN3|POLR2D|PPP1R15A|KIAA0430|RPA1|SLC30A10|DTX3L|RNF8|AOC1|FOXO3|ING4|BAK1|ULK1|MAPKAP
GO:0072528	pyrimidine-containing compound biosynthetic process	biological_process	0.042655	ENSBTAG00000046908,ENSBTAG00000019979,ENSBTAG00000019887,ENSBTAG00000035370	-|CMPK2|-|TBPL1|
GO:0006278	RNA-dependent DNA replication	biological_process	0.0427	ENSBTAG00000008184,ENSBTAG00000006270,ENSBTAG00000004531,ENSBTAG00000002829,ENSBTAG00000012756,ENSBTAG00000019156	CCT6A|HSP90AA1|CCT4|TCP1|CCT7|CCT2|
GO:0007004	telomere maintenance via telomerase	biological_process	0.0427	ENSBTAG00000012756,ENSBTAG00000019156,ENSBTAG00000004531,ENSBTAG00000002829,ENSBTAG00000006270,ENSBTAG00000008184	CCT7|CCT2|CCT4|TCP1|HSP90AA1|CCT6A|
GO:0008089	anterograde axon cargo transport	biological_process	0.042928	ENSBTAG00000004966,ENSBTAG00000012470,ENSBTAG00000001407	KIF1B|SNAPIN|AP3S2|
GO:0034976	response to endoplasmic reticulum stress	biological_process	0.043161	ENSBTAG00000009065,ENSBTAG00000010401,ENSBTAG00000009960,ENSBTAG00000020884,ENSBTAG00000020431,ENSBTAG00000000428,ENSBTAG00000031544,ENSBTAG00000001294,ENSBTAG00000020518,ENSBTAG00000010322	MAP3K5|UBE4B|FLOT1|CASP4|DERL2|BAK1|DDIT3|PPP1R15A|PARK7|HYOU1|
GO:0010952	positive regulation of peptidase activity	biological_process	0.043326	ENSBTAG00000000428,ENSBTAG00000016026,ENSBTAG00000007900,ENSBTAG00000046493,ENSBTAG00000009065,ENSBTAG00000006938,ENSBTAG00000018994,ENSBTAG00000015541	BAK1|PCOLCE2|FIS1|PDCD6|MAP3K5|PPM1F|TNFSF10|DLC1|
GO:2001244	positive regulation of intrinsic apoptotic signaling pathway	biological_process	0.043844	ENSBTAG00000017246,ENSBTAG00000020518,ENSBTAG00000007802,ENSBTAG00000015638,ENSBTAG00000007900	UBB|PARK7|BCLAF1|IL20RA|FIS1|
GO:0010647	positive regulation of cell communication	biological_process	0.043874	ENSBTAG00000003268,ENSBTAG00000015638,ENSBTAG00000001815,ENSBTAG00000020518,ENSBTAG00000021466,ENSBTAG00000012817,ENSBTAG00000016894,ENSBTAG00000017367,ENSBTAG00000012684,ENSBTAG00000009065,ENSBTAG00000019838,ENSBTAG00000021798,ENSBTAG00000017246,ENSBTAG00000007909,ENSBTAG00000046580,ENSBTAG00000022255,ENSBTAG00000017745,ENSBTAG00000016061,ENSBTAG00000008611,ENSBTAG00000009498,ENSBTAG00000009928,…	PELO|IL20RA|ARHGEF5|PARK7|COL3A1|JAG1|CYFIP1|IFIT5|CCL19|MAP3K5|SHC1|ERBB2|UBB|NOTCH2|DHX58|AR|IL6ST|RSAD2|IGFBP4|PTEN|MLST8|SASH1|CLSTN1|DEDD2|CD63|BCLAF1|HIPK2|-|OSBPL8|FLOT1|TNFRSF1A|UBE2I|FIS1|TRIM25|SLC30A10|PDIA3|SLC20A1|CCL24|FLNA|LIMS2|ECM1|PHB|NR1H4|NOTCH1|-|BAK1|KANK1|ARAF|LAMTOR1|IRF3|IL6R|FGFR2|TRIM38|TNFSF10|
GO:0070727	cellular macromolecule localization	biological_process	0.043899	ENSBTAG00000003201,ENSBTAG00000020123,ENSBTAG00000020378,ENSBTAG00000005905,ENSBTAG00000006270,ENSBTAG00000001407,ENSBTAG00000009362,ENSBTAG00000014970,ENSBTAG00000004211,ENSBTAG00000009960,ENSBTAG00000004427,ENSBTAG00000032265,ENSBTAG00000021223,ENSBTAG00000020518,ENSBTAG00000014843,ENSBTAG00000012470,ENSBTAG00000020431,ENSBTAG00000022255,ENSBTAG00000000546,ENSBTAG00000015991,ENSBTAG00000026962,…	FNTA|AUP1|DLG1|TOPORS|HSP90AA1|AP3S2|SYNE1|-|TNFRSF1A|FLOT1|OSBPL8|-|CRY2|PARK7|COPB2|SNAPIN|DERL2|AR|TOB1|CDH1|XPOT|DDX58|CCL19|SORL1|ERBB2|PDCD6|RASSF5|SEC16B|DDIT3|KANK1|LAMTOR1|-|KPNA4|PEX19|SNX17|JUP|RUVBL2|PLRG1|MORC3|ARL1|COG3|ARFIP1|VCL|STOM|PPP1R15A|KPNA3|SNX9|FIS1|MESD|RPA1|PIGR|AP2M1|FLNA|-|TOR1A|CHMP7|PCM1|SNX10|
GO:0032471	reduction of endoplasmic reticulum calcium ion concentration	biological_process	0.043944	ENSBTAG00000007900,ENSBTAG00000000428	FIS1|BAK1|
GO:0043254	regulation of protein complex assembly	biological_process	0.044056	ENSBTAG00000010976,ENSBTAG00000020378,ENSBTAG00000003221,ENSBTAG00000012987,ENSBTAG00000009928,ENSBTAG00000011970,ENSBTAG00000000305,ENSBTAG00000014295,ENSBTAG00000012383,ENSBTAG00000008438,ENSBTAG00000007802,ENSBTAG00000021291,ENSBTAG00000001815,ENSBTAG00000006323,ENSBTAG00000017711,ENSBTAG00000000871,ENSBTAG00000026275,ENSBTAG00000016894,ENSBTAG00000014611	KANK1|DLG1|ATF7IP|ULK1|MLST8|FNIP2|LMO4|CAPZA1|CHMP5|ARFIP1|BCLAF1|STXBP6|ARHGEF5|SNX9|WHAMM|TRIM27|CCL24|CYFIP1|SORL1|
GO:0051188	cofactor biosynthetic process	biological_process	0.044143	ENSBTAG00000010442,ENSBTAG00000015509,ENSBTAG00000020873,ENSBTAG00000002504,ENSBTAG00000021880,ENSBTAG00000014069,ENSBTAG00000006112,ENSBTAG00000000212,ENSBTAG00000020023	PANK1|NAMPT|MAT2A|IREB2|COQ8A|PDK4|SPRTN|NADK|-|
GO:0005635	nuclear envelope	cellular_component	0.044178	ENSBTAG00000010843,ENSBTAG00000004850,ENSBTAG00000014917,ENSBTAG00000000837,ENSBTAG00000007236,ENSBTAG00000013528,ENSBTAG00000020305,ENSBTAG00000014611,ENSBTAG00000026962,ENSBTAG00000008471,ENSBTAG00000015804,ENSBTAG00000000871,ENSBTAG00000010196,ENSBTAG00000021779,ENSBTAG00000017416,ENSBTAG00000007234,ENSBTAG00000001107,ENSBTAG00000020218,ENSBTAG00000004427,ENSBTAG00000009362	PGRMC2|KPNA3|GTPBP4|PARP1|PCM1|CHMP7|TOR1A|SORL1|XPOT|MX2|SIGMAR1|TRIM27|NUP43|MGST2|KPNA4|PLRG1|CACYBP|ANXA7|OSBPL8|SYNE1|
GO:0031735	CCR10 chemokine receptor binding	molecular_function	0.04429	ENSBTAG00000012684	CCL19|
GO:0070481	nuclear-transcribed mRNA catabolic process, non-stop decay	biological_process	0.04447	ENSBTAG00000003268	PELO|
GO:0051087	chaperone binding	molecular_function	0.044551	ENSBTAG00000003757,ENSBTAG00000016265,ENSBTAG00000011970,ENSBTAG00000001246,ENSBTAG00000010723,ENSBTAG00000018854	DNAJA2|-|FNIP2|ATP1A1|PFDN6|-|
GO:0000791	euchromatin	cellular_component	0.044657	ENSBTAG00000023417,ENSBTAG00000013596,ENSBTAG00000046765	RUVBL2|NR1H4|POLR2A|
GO:0030894	replisome	cellular_component	0.044901	ENSBTAG00000009711,ENSBTAG00000000252,ENSBTAG00000007234	RPA1|POLE3|PLRG1|
GO:0043601	nuclear replisome	cellular_component	0.044901	ENSBTAG00000000252,ENSBTAG00000007234,ENSBTAG00000009711	POLE3|PLRG1|RPA1|
GO:0043618	regulation of transcription from RNA polymerase II promoter in response to stress	biological_process	0.04504	ENSBTAG00000004139,ENSBTAG00000003711,ENSBTAG00000022799	BACH1|EPAS1|NOTCH1|
GO:0004722	protein serine/threonine phosphatase activity	molecular_function	0.04513	ENSBTAG00000009498,ENSBTAG00000016508,ENSBTAG00000006938,ENSBTAG00000004776,ENSBTAG00000019522	PTEN|CTDSP2|PPM1F|DUSP23|PPM1G|
GO:0009069	serine family amino acid metabolic process	biological_process	0.045165	ENSBTAG00000013960,ENSBTAG00000018831,ENSBTAG00000025903,ENSBTAG00000000011	PSAT1|DAO|GLDC|-|
GO:0006997	nucleus organization	biological_process	0.045176	ENSBTAG00000035370,ENSBTAG00000020305,ENSBTAG00000013528,ENSBTAG00000013126,ENSBTAG00000008321,ENSBTAG00000009362,ENSBTAG00000033339,ENSBTAG00000012383	TBPL1|TOR1A|CHMP7|-|RNF8|SYNE1|ANKLE2|CHMP5|
GO:0043116	negative regulation of vascular permeability	biological_process	0.045212	ENSBTAG00000015543,ENSBTAG00000034776	ARHGAP35|DDAH1|
GO:0060759	regulation of response to cytokine stimulus	biological_process	0.045548	ENSBTAG00000003806,ENSBTAG00000019665,ENSBTAG00000003366,ENSBTAG00000021791,ENSBTAG00000013596,ENSBTAG00000006633	ECM1|IL1RN|DDX58|PARP9|NR1H4|IRF3|
GO:0044445	cytosolic part	cellular_component	0.045595	ENSBTAG00000013264,ENSBTAG00000012756,ENSBTAG00000019156,ENSBTAG00000010723,ENSBTAG00000017367,ENSBTAG00000007591,ENSBTAG00000005660,ENSBTAG00000002829,ENSBTAG00000013866,ENSBTAG00000004531,ENSBTAG00000016567,ENSBTAG00000014233,ENSBTAG00000007454,ENSBTAG00000012470,ENSBTAG00000008184	-|CCT7|CCT2|PFDN6|IFIT5|CHUK|PSMD2|TCP1|-|CCT4|HBQ1|-|-|SNAPIN|CCT6A|
GO:0043067	regulation of programmed cell death	biological_process	0.046	ENSBTAG00000020518,ENSBTAG00000011917,ENSBTAG00000015007,ENSBTAG00000045877,ENSBTAG00000015638,ENSBTAG00000017246,ENSBTAG00000020884,ENSBTAG00000011266,ENSBTAG00000033453,ENSBTAG00000022255,ENSBTAG00000010427,ENSBTAG00000009065,ENSBTAG00000019838,ENSBTAG00000046493,ENSBTAG00000012684,ENSBTAG00000014069,ENSBTAG00000017212,ENSBTAG00000005761,ENSBTAG00000010322,ENSBTAG00000018717,ENSBTAG00000009498,…	PARK7|GPAM|NCOA1|TSC22D3|IL20RA|UBB|CASP4|ZBTB16|-|AR|RASSF5|MAP3K5|SHC1|PDCD6|CCL19|PDK4|HYPK|DEDD2|HYOU1|DDX20|PTEN|BCL2L12|HIPK2|-|DLC1|BCLAF1|KLF11|PDIA3|MDM4|SLC30A10|FIS1|DNAJC5|SIGMAR1|GLS2|NUPR1|PPM1F|-|FLNA|LIMS2|OSGIN1|COL18A1|TCP1|FOXO3|ARAF|DDIT3|MYO18A|-|BAK1|ING4|NOTCH1|NR1H4|-|HSPH1|TNFSF10|ANKLE2|RARA|
GO:0005798	Golgi-associated vesicle	cellular_component	0.046176	ENSBTAG00000008120,ENSBTAG00000014843,ENSBTAG00000002939,ENSBTAG00000006690,ENSBTAG00000038116	TMEM199|COPB2|FURIN|ARCN1|TGOLN2|
GO:0042177	negative regulation of protein catabolic process	biological_process	0.046251	ENSBTAG00000002939,ENSBTAG00000020518,ENSBTAG00000011190,ENSBTAG00000018841,ENSBTAG00000017120,ENSBTAG00000006255	FURIN|PARK7|FLNA|PTPN3|PHB|MDM4|
GO:0051767	nitric-oxide synthase biosynthetic process	biological_process	0.046395	ENSBTAG00000015509,ENSBTAG00000018854	NAMPT|-|
GO:0051769	regulation of nitric-oxide synthase biosynthetic process	biological_process	0.046395	ENSBTAG00000018854,ENSBTAG00000015509	-|NAMPT|
GO:0005581	collagen	cellular_component	0.046516	ENSBTAG00000012849,ENSBTAG00000021466,ENSBTAG00000048082,ENSBTAG00000025210,ENSBTAG00000023907,ENSBTAG00000026666	COL4A1|COL3A1|CL46|COL4A2|COL18A1|-|
GO:0009755	hormone-mediated signaling pathway	biological_process	0.047182	ENSBTAG00000022255,ENSBTAG00000018024,ENSBTAG00000000602,ENSBTAG00000013596,ENSBTAG00000012500,ENSBTAG00000009215,ENSBTAG00000015007	AR|NR1D2|RXRB|NR1H4|RARA|NR1I3|NCOA1|
GO:0051654	establishment of mitochondrion localization	biological_process	0.047311	ENSBTAG00000004966,ENSBTAG00000017246	KIF1B|UBB|
GO:0043900	regulation of multi-organism process	biological_process	0.047319	ENSBTAG00000016887,ENSBTAG00000003366,ENSBTAG00000014707,ENSBTAG00000000871,ENSBTAG00000018523,ENSBTAG00000046580,ENSBTAG00000016838,ENSBTAG00000017367,ENSBTAG00000038375,ENSBTAG00000009948,ENSBTAG00000010978,ENSBTAG00000001826,ENSBTAG00000016061,ENSBTAG00000022799	TAF11|DDX58|ISG15|TRIM27|TRIM38|DHX58|SRPK1|IFIT5|STOM|TRIM25|PROX1|SASH1|RSAD2|NOTCH1|
GO:0032270	positive regulation of cellular protein metabolic process	biological_process	0.047401	ENSBTAG00000001815,ENSBTAG00000006112,ENSBTAG00000014694,ENSBTAG00000019883,ENSBTAG00000020518,ENSBTAG00000009065,ENSBTAG00000010427,ENSBTAG00000021798,ENSBTAG00000019838,ENSBTAG00000012684,ENSBTAG00000017246,ENSBTAG00000017745,ENSBTAG00000009928,ENSBTAG00000005905,ENSBTAG00000001826,ENSBTAG00000009498,ENSBTAG00000020378,ENSBTAG00000007884,ENSBTAG00000019855,ENSBTAG00000003201,ENSBTAG00000005492,…	ARHGEF5|SPRTN|JTB|IST1|PARK7|MAP3K5|RASSF5|ERBB2|SHC1|CCL19|UBB|IL6ST|MLST8|TOPORS|SASH1|PTEN|DLG1|SREBF1|MAP3K15|FNTA|CCNY|OSBPL8|FLOT1|TNFRSF1A|CCNL1|HIPK2|DLC1|PROX1|SNX9|PPP1R15A|POLR2D|RNF144A|NUPR1|WDFY2|EIF3D|FNIP2|BAK1|-|ARAF|IL6R|RUVBL2|HSPH1|ANKLE2|
GO:0019827	stem cell maintenance	biological_process	0.047652	ENSBTAG00000008130,ENSBTAG00000011234,ENSBTAG00000005138,ENSBTAG00000012817,ENSBTAG00000022799,ENSBTAG00000003268,ENSBTAG00000017761,ENSBTAG00000010978,ENSBTAG00000007236	MED10|FOXO3|BCL9L|JAG1|NOTCH1|PELO|SMC1A|PROX1|PCM1|
GO:0048711	positive regulation of astrocyte differentiation	biological_process	0.047669	ENSBTAG00000017745,ENSBTAG00000022799	IL6ST|NOTCH1|
GO:0002933	lipid hydroxylation	biological_process	0.047975	ENSBTAG00000001021	CYP1A1|
GO:0070576	vitamin D 24-hydroxylase activity	molecular_function	0.047975	ENSBTAG00000001021	CYP1A1|
GO:0043462	regulation of ATPase activity	biological_process	0.048105	ENSBTAG00000015358,ENSBTAG00000011424,ENSBTAG00000016265,ENSBTAG00000003757	ALDOB|TPM2|-|DNAJA2|
GO:0070325	lipoprotein particle receptor binding	molecular_function	0.048196	ENSBTAG00000019515,ENSBTAG00000016265,ENSBTAG00000001565	SNX17|-|MESD|
GO:0010046	response to mycotoxin	biological_process	0.048413	ENSBTAG00000000428	BAK1|
GO:0097145	BAK complex	cellular_component	0.048413	ENSBTAG00000000428	BAK1|
GO:0000839	Hrd1p ubiquitin ligase ERAD-L complex	cellular_component	0.048552	ENSBTAG00000020123	AUP1|
GO:0055010	ventricular cardiac muscle tissue morphogenesis	biological_process	0.048557	ENSBTAG00000015106,ENSBTAG00000010401,ENSBTAG00000010978,ENSBTAG00000022799	DSP|UBE4B|PROX1|NOTCH1|
GO:0031306	intrinsic to mitochondrial outer membrane	cellular_component	0.04869	ENSBTAG00000009431,ENSBTAG00000000428,ENSBTAG00000007900	SLC25A44|BAK1|FIS1|
GO:0008391	arachidonic acid monooxygenase activity	molecular_function	0.048808	ENSBTAG00000023955,ENSBTAG00000047324,ENSBTAG00000037559	-|-|CYP2C18|
GO:0008392	arachidonic acid epoxygenase activity	molecular_function	0.048808	ENSBTAG00000047324,ENSBTAG00000023955,ENSBTAG00000037559	-|-|CYP2C18|
GO:0019373	epoxygenase P450 pathway	biological_process	0.048808	ENSBTAG00000023955,ENSBTAG00000047324,ENSBTAG00000037559	-|-|CYP2C18|
GO:0060212	negative regulation of nuclear-transcribed mRNA poly(A) tail shortening	biological_process	0.048877	ENSBTAG00000000546	TOB1|
GO:0045121	membrane raft	cellular_component	0.049017	ENSBTAG00000002939,ENSBTAG00000020518,ENSBTAG00000038375,ENSBTAG00000003001,ENSBTAG00000020378,ENSBTAG00000019953,ENSBTAG00000015541,ENSBTAG00000014970,ENSBTAG00000046385,ENSBTAG00000015991,ENSBTAG00000004211,ENSBTAG00000009960	FURIN|PARK7|STOM|LAMTOR1|DLG1|CYBB|DLC1|-|RAB5A|CDH1|TNFRSF1A|FLOT1|
GO:0035577	azurophil granule membrane	cellular_component	0.049073	ENSBTAG00000023997	VAMP8|
GO:0061024	membrane organization	biological_process	0.049092	ENSBTAG00000023997,ENSBTAG00000020378,ENSBTAG00000003201,ENSBTAG00000004961,ENSBTAG00000006270,ENSBTAG00000046161,ENSBTAG00000009498,ENSBTAG00000004211,ENSBTAG00000009960,ENSBTAG00000011986,ENSBTAG00000000243,ENSBTAG00000032265,ENSBTAG00000012470,ENSBTAG00000022227,ENSBTAG00000022255,ENSBTAG00000006732,ENSBTAG00000015991,ENSBTAG00000046493,ENSBTAG00000024701,ENSBTAG00000000854,ENSBTAG00000000428,…	VAMP8|DLG1|FNTA|GOSR1|HSP90AA1|-|PTEN|TNFRSF1A|FLOT1|PLSCR4|HEBP2|-|SNAPIN|-|AR|NRCAM|CDH1|PDCD6|-|SEC16B|BAK1|MYO18A|-|JUP|ANKLE2|ATP11C|-|STXBP6|PIGR|SNX9|FIS1|WHAMM|FLNA|TOR1A|CHMP7|
GO:0031410	cytoplasmic vesicle	cellular_component	0.049109	ENSBTAG00000004204,ENSBTAG00000020218,ENSBTAG00000019515,ENSBTAG00000010271,ENSBTAG00000000742,ENSBTAG00000018854,ENSBTAG00000022799,ENSBTAG00000014129,ENSBTAG00000018646,ENSBTAG00000002829,ENSBTAG00000008120,ENSBTAG00000020305,ENSBTAG00000008278,ENSBTAG00000004966,ENSBTAG00000020130,ENSBTAG00000003415,ENSBTAG00000044053,ENSBTAG00000010923,ENSBTAG00000006063,ENSBTAG00000015804,ENSBTAG00000006323,…	GPR107|ANXA7|SNX17|MAPKAP1|AMOTL2|-|NOTCH1|RAB5B|ATP6V1B2|TCP1|TMEM199|TOR1A|TMEM187|KIF1B|CLCN3|ESD|SLC17A5|RAB9A|-|SIGMAR1|SNX9|DNAJC5|F5|ARCN1|-|AP3S2|RAB5A|FLOT1|TGOLN2|HSP90AA1|CD63|FURIN|VAMP8|MPDZ|ERBB2|PDCD6|-|CYBB|SNAPIN|COPB2|
GO:0006091	generation of precursor metabolites and energy	biological_process	0.049224	ENSBTAG00000011912,ENSBTAG00000016296,ENSBTAG00000006029,ENSBTAG00000015355,ENSBTAG00000017745,ENSBTAG00000026624,ENSBTAG00000003728,ENSBTAG00000000913,ENSBTAG00000018542,ENSBTAG00000009153,ENSBTAG00000006396,ENSBTAG00000018813,ENSBTAG00000027049,ENSBTAG00000009462,ENSBTAG00000015358	SLC25A25|GPD1|OGDH|PHKA2|IL6ST|ETFRF1|NDUFS4|UQCR10|-|MLXIPL|GPI|IDH3B|SDHAF4|MDH2|ALDOB|
GO:0046500	S-adenosylmethionine metabolic process	biological_process	0.049324	ENSBTAG00000020873,ENSBTAG00000006112	MAT2A|SPRTN|
GO:0032844	regulation of homeostatic process	biological_process	0.049485	ENSBTAG00000012756,ENSBTAG00000014707,ENSBTAG00000000428,ENSBTAG00000009498,ENSBTAG00000013596,ENSBTAG00000014069,ENSBTAG00000031544,ENSBTAG00000011234,ENSBTAG00000002829,ENSBTAG00000004531,ENSBTAG00000020378,ENSBTAG00000018024,ENSBTAG00000012684,ENSBTAG00000019156,ENSBTAG00000045877,ENSBTAG00000004414,ENSBTAG00000008184,ENSBTAG00000020125,ENSBTAG00000015638,ENSBTAG00000011102,ENSBTAG00000011917	CCT7|ISG15|BAK1|PTEN|NR1H4|PDK4|DDIT3|FOXO3|TCP1|CCT4|DLG1|NR1D2|CCL19|CCT2|TSC22D3|SLC30A10|CCT6A|RBFOX2|IL20RA|TPCN1|GPAM|
GO:0043113	receptor clustering	biological_process	0.049564	ENSBTAG00000020378,ENSBTAG00000003201,ENSBTAG00000011190,ENSBTAG00000019798	DLG1|FNTA|FLNA|PIGR|
GO:0032727	positive regulation of interferon-alpha production	biological_process	0.049601	ENSBTAG00000003366,ENSBTAG00000006633	DDX58|IRF3|
GO:0005845	mRNA cap binding complex	cellular_component	0.049815	ENSBTAG00000016894,ENSBTAG00000027069	CYFIP1|FAM103A1|
GO:0034518	RNA cap binding complex	cellular_component	0.049815	ENSBTAG00000016894,ENSBTAG00000027069	CYFIP1|FAM103A1|
GO:0046185	aldehyde catabolic process	biological_process	0.049874	ENSBTAG00000012721,ENSBTAG00000003415	HOGA1|ESD|
GO:0060734	regulation of eIF2 alpha phosphorylation by endoplasmic reticulum stress	biological_process	0.049894	ENSBTAG00000001294	PPP1R15A|
