# Supplementary material for: Growth retardation-responsive analysis of mRNAs and long noncoding RNAs in the liver tissue of Leiqiong cattle
Source: Sci Rep. 2020 Aug 31;10:14254. doi: 10.1038/s41598-020-71206-4 (PMC7459292; doi:10.1038/s41598-020-71206-4)
Supplement: Supplementary file 4 — Supplementary Information - Additional file 3. [file 41598_2020_71206_MOESM4_ESM.xlsx]

## Sheet: Sheet1
#Term	Database	Observed_DEGs_Number	P-Value	Observed_DEGs	DEGs_Name
Proteasome	KEGG PATHWAY	19	3.00502e-08	ENSBTAG00000014440|ENSBTAG00000009683|ENSBTAG00000006564|ENSBTAG00000021395|ENSBTAG00000005426|ENSBTAG00000018417|ENSBTAG00000007685|ENSBTAG00000005660|ENSBTAG00000012726|ENSBTAG00000015732|ENSBTAG00000003830|ENSBTAG00000021461|ENSBTAG00000034496|ENSBTAG00000005814|ENSBTAG00000005127|ENSBTAG00000013390|ENSBTAG00000021691|ENSBTAG00000000990|ENSBTAG00000021288	PSMA4|PSMA6|PSMA1|PSME1|PSMC1|PSMF1|PSMB1|PSMD2|PSMB5|PSMC6|PSMB3|PSMD3|SHFM1|PSME2|PSMA7|PSMB6|PSMD14|PSMA2|PSMB4|
Spliceosome	KEGG PATHWAY	24	0.000129325	ENSBTAG00000014759|ENSBTAG00000047874|ENSBTAG00000005441|ENSBTAG00000016023|ENSBTAG00000006423|ENSBTAG00000003485|ENSBTAG00000016705|ENSBTAG00000037746|ENSBTAG00000000848|ENSBTAG00000007299|ENSBTAG00000027506|ENSBTAG00000020439|ENSBTAG00000008072|ENSBTAG00000003390|ENSBTAG00000003407|ENSBTAG00000021520|ENSBTAG00000007234|ENSBTAG00000034506|ENSBTAG00000012177|ENSBTAG00000004521|ENSBTAG00000008339|…	WBP11|PRPF38B|ZMAT2|EIF4A3|PHF5A|MAGOHB|BCAS2|SNRNP27, RY1|SNRNP200, ASCC3L1|SF3A3|SNRPB2|BUD31|SFRS13A, FUSIP1|SF3A1|SF3B14|DDX46|PLRG1|SNRPG|SNRPD2|LSM7|DHX8|HSPA8, HSPA10, Hsc70|PCBP1, hnRNP-E1|PUF60|
Metabolic pathways	KEGG PATHWAY	127	0.000249216	ENSBTAG00000014521|ENSBTAG00000001021|ENSBTAG00000004118|ENSBTAG00000002214|ENSBTAG00000013631|ENSBTAG00000017496|ENSBTAG00000006136|ENSBTAG00000032057|ENSBTAG00000037559|ENSBTAG00000018969|ENSBTAG00000018646|ENSBTAG00000009479|ENSBTAG00000006029|ENSBTAG00000032996|ENSBTAG00000020776|ENSBTAG00000010284|ENSBTAG00000032859|ENSBTAG00000012801|ENSBTAG00000018248|ENSBTAG00000046908|ENSBTAG00000012760|…	UGDH|CYP1A1|ALAS1, ALAS-H|TAT|GLUL|ATP5I|CDA| |CYP2C18|POLR1C|ATP6V1B2|UQCRQ, QP-C|OGDH|P4HA1|POLR2E|ETNPPL, AGXT2L1| |UPP2|MGLL|DHODH|NDUFB3, CI-B12|DHODH|PIGL|HGSNAT|PPAT|PLA2G12B|DPM1, DPMS|PAICS| |ATP6V0A1|CYP2U1|MDH2|HADHA|B3GALT5|POLR2F, RPB6|PSAT1|NMRK1, C8H9orf95|PYGL|PHOSPHO2|POLE3|LDHA|ACO1|RDH16|ATP5D|NDUFA4|EXT1|AOX1|DPYS| |TST|PPAP2C|B3GALT1|ATP6V1E1|PDXP|GLDC|UAP1|H6PD|ADSL|UQCR11, …
Protein processing in endoplasmic reticulum	KEGG PATHWAY	26	0.000849444	ENSBTAG00000046657|ENSBTAG00000014971|ENSBTAG00000002828|ENSBTAG00000001294|ENSBTAG00000009065|ENSBTAG00000016265|ENSBTAG00000008083|ENSBTAG00000005012|ENSBTAG00000016311|ENSBTAG00000031544|ENSBTAG00000025413|ENSBTAG00000015796|ENSBTAG00000020431|ENSBTAG00000010322|ENSBTAG00000003757|ENSBTAG00000001212|ENSBTAG00000007562|ENSBTAG00000006533|ENSBTAG00000017196|ENSBTAG00000010401|ENSBTAG00000024381|…	UBE2D3, UBE2D3P|SEC61G|RNF185|PPP1R15A|MAP3K5, ASK1|DNAJA1|SEL1L|HSPH1|EIF2S1|DDIT3, CHOP, CHOP-10|RNF5|DNAJC5|DERL2|HYOU1, GRP170, ORP150|DNAJA2|SSR2|TRAM1, TRAM|NSFL1C|PDIA3, GRP58|UBE4B|MAN1A1|HSPA8, HSPA10, Hsc70|HSP90AA1, HSPCA|BAK1|NPLOC4|EDEM1|
Herpes simplex infection	KEGG PATHWAY	26	0.00438255	ENSBTAG00000004211|ENSBTAG00000003366|ENSBTAG00000000693|ENSBTAG00000035370|ENSBTAG00000013784|ENSBTAG00000007591|ENSBTAG00000039861|ENSBTAG00000001066|ENSBTAG00000007881|ENSBTAG00000006633|ENSBTAG00000037605|ENSBTAG00000016311|ENSBTAG00000005816|ENSBTAG00000002069|ENSBTAG00000016838|ENSBTAG00000008142|ENSBTAG00000017280|ENSBTAG00000015212|ENSBTAG00000016198|ENSBTAG00000007867|ENSBTAG00000012146|…	TNFRSF1A|DDX58|UBE2R2|TBPL1|CSNK2A2|CHUK|OAS1Y|PILRA|IFIT1|IRF3| |EIF2S1|IRF9, ISGF3G|BOLA, D18.5|SRPK1|IFIH1|C3|IFNAR2, IFN-R, IFN-R-2, IFNBR|CREBBP, hmm291030|STAT1|PPP1CA|OAS2|PER1, Rigui-like|FADD|IRF7|POLR2A|
Vitamin B6 metabolism	KEGG PATHWAY	4	0.00693792	ENSBTAG00000013960|ENSBTAG00000030255|ENSBTAG00000001092|ENSBTAG00000009725	PSAT1|PDXP|PHOSPHO2|AOX1|
Phagosome	KEGG PATHWAY	22	0.00718327	ENSBTAG00000012244|ENSBTAG00000010193|ENSBTAG00000018646|ENSBTAG00000048082|ENSBTAG00000046385|ENSBTAG00000037605|ENSBTAG00000047238|ENSBTAG00000000458|ENSBTAG00000019953|ENSBTAG00000014238|ENSBTAG00000017280|ENSBTAG00000002069|ENSBTAG00000016598|ENSBTAG00000000203|ENSBTAG00000014971|ENSBTAG00000013755|ENSBTAG00000019218|ENSBTAG00000045497|ENSBTAG00000001489|ENSBTAG00000014129|ENSBTAG00000046337|…	TUBA1B|RAB7A|ATP6V1B2|CL46, CL-46|RAB5A| |ITGAM, CD11B|DYNC1LI2|CYBB, NOX2|ATP6V1E1|C3|BOLA, D18.5|DYNC1H1|ATP6V1G1, ATP6J|SEC61G|ITGB5|ATP6V0A1|ATP6V1F, ATP6S14|TUBA1A|RAB5B|TUBB6| |
Carbon metabolism	KEGG PATHWAY	16	0.00780048	ENSBTAG00000009462|ENSBTAG00000020527|ENSBTAG00000004246|ENSBTAG00000006029|ENSBTAG00000015038|ENSBTAG00000003415|ENSBTAG00000005797|ENSBTAG00000025903|ENSBTAG00000000555|ENSBTAG00000018813|ENSBTAG00000018469|ENSBTAG00000013960|ENSBTAG00000006396|ENSBTAG00000019625|ENSBTAG00000015358|ENSBTAG00000006429	MDH2|IDH1|H6PD|OGDH|HADHA|ESD|AGXT|GLDC|ACO1|IDH3B, IDH1, IDH3|ALDH6A1|PSAT1|GPI|EHHADH|ALDOB|ACO2|
Glycine, serine and threonine metabolism	KEGG PATHWAY	9	0.00818185	ENSBTAG00000001288|ENSBTAG00000025903|ENSBTAG00000005797|ENSBTAG00000000011|ENSBTAG00000008434|ENSBTAG00000004118|ENSBTAG00000013960|ENSBTAG00000018831|ENSBTAG00000004510	MAOB|GLDC|AGXT|TDH|GCAT|ALAS1, ALAS-H|PSAT1|DAO|SARDH|
Chemical carcinogenesis	KEGG PATHWAY	12	0.00884575	ENSBTAG00000047324|ENSBTAG00000023419|ENSBTAG00000018365|ENSBTAG00000039991|ENSBTAG00000000505|ENSBTAG00000008541|ENSBTAG00000001021|ENSBTAG00000032642|ENSBTAG00000003548|ENSBTAG00000003989|ENSBTAG00000037559|ENSBTAG00000021779	|SULT2A1|CYP2E1|UGT2B10, UGT2B4, UGT2B7|CCBL2|MGST1|CYP1A1|GSTA3|GSTP1|GSTO1|CYP2C18|MGST2|
Tryptophan metabolism	KEGG PATHWAY	9	0.0104672	ENSBTAG00000001288|ENSBTAG00000009725|ENSBTAG00000006029|ENSBTAG00000000505|ENSBTAG00000005419|ENSBTAG00000015038|ENSBTAG00000002049|ENSBTAG00000001021|ENSBTAG00000019625	MAOB|AOX1|OGDH|CCBL2|ABP1|HADHA|HADH|CYP1A1|EHHADH|
RNA polymerase	KEGG PATHWAY	7	0.0116644	ENSBTAG00000022539|ENSBTAG00000020776|ENSBTAG00000015002|ENSBTAG00000004820|ENSBTAG00000010225|ENSBTAG00000046765|ENSBTAG00000018969	POLR2K|POLR2E|POLR2I, RPB14.5, RPB9|POLR2F, RPB6|POLR2D|POLR2A|POLR1C|
Citrate cycle (TCA cycle)	KEGG PATHWAY	7	0.0116644	ENSBTAG00000020527|ENSBTAG00000006029|ENSBTAG00000009462|ENSBTAG00000011934|ENSBTAG00000000555|ENSBTAG00000018813|ENSBTAG00000006429	IDH1|OGDH|MDH2|PCK2|ACO1|IDH3B, IDH1, IDH3|ACO2|
Non-alcoholic fatty liver disease (NAFLD)	KEGG PATHWAY	21	0.0132013	ENSBTAG00000009050|ENSBTAG00000007884|ENSBTAG00000012760|ENSBTAG00000009479|ENSBTAG00000004211|ENSBTAG00000008063|ENSBTAG00000010232|ENSBTAG00000039555|ENSBTAG00000018365|ENSBTAG00000011145|ENSBTAG00000016311|ENSBTAG00000003728|ENSBTAG00000008692|ENSBTAG00000048057|ENSBTAG00000009153|ENSBTAG00000018542|ENSBTAG00000009065|ENSBTAG00000018474|ENSBTAG00000031544|ENSBTAG00000017851|ENSBTAG00000000913	ADIPOR2|SREBF1, ADD1, SREBP-1, SREBP1|NDUFB3, CI-B12|UQCRQ, QP-C|TNFRSF1A|PPARA, PPARalpha|NDUFS5| |CYP2E1|NDUFA4|EIF2S1|NDUFS4|UQCR11, UQCR|GSK3B, GSK3beta|MLXIPL|COX5B|MAP3K5, ASK1|IL6R|DDIT3, CHOP, CHOP-10|RXRA|UQCR10, UCRC|
Pyrimidine metabolism	KEGG PATHWAY	15	0.0137885	ENSBTAG00000010225|ENSBTAG00000022539|ENSBTAG00000019979|ENSBTAG00000012801|ENSBTAG00000006136|ENSBTAG00000021887|ENSBTAG00000000252|ENSBTAG00000020776|ENSBTAG00000015002|ENSBTAG00000019887|ENSBTAG00000004820|ENSBTAG00000011330|ENSBTAG00000046908|ENSBTAG00000046765|ENSBTAG00000018969	POLR2D|POLR2K|CMPK2|UPP2|CDA|DPYS|POLE3|POLR2E|POLR2I, RPB14.5, RPB9|DHODH|POLR2F, RPB6|NT5E|DHODH|POLR2A|POLR1C|
Epstein-Barr virus infection	KEGG PATHWAY	24	0.013896	ENSBTAG00000022539|ENSBTAG00000003366|ENSBTAG00000005426|ENSBTAG00000012698|ENSBTAG00000013162|ENSBTAG00000035370|ENSBTAG00000013784|ENSBTAG00000021461|ENSBTAG00000007591|ENSBTAG00000021691|ENSBTAG00000018969|ENSBTAG00000006633|ENSBTAG00000020776|ENSBTAG00000015002|ENSBTAG00000002069|ENSBTAG00000016198|ENSBTAG00000034496|ENSBTAG00000010225|ENSBTAG00000031134|ENSBTAG00000015732|ENSBTAG00000005660|…	POLR2K|DDX58|PSMC1|HDAC1|HSPA8, HSPA10, Hsc70|TBPL1|CSNK2A2|PSMD3|CHUK|PSMD14|POLR1C|IRF3|POLR2E|POLR2I, RPB14.5, RPB9|BOLA, D18.5|CREBBP, hmm291030|SHFM1|POLR2D|YWHAH|PSMC6|PSMD2|GSK3B, GSK3beta|POLR2F, RPB6|POLR2A|
Huntington's disease	KEGG PATHWAY	24	0.0146344	ENSBTAG00000022539|ENSBTAG00000012698|ENSBTAG00000003728|ENSBTAG00000035370|ENSBTAG00000000550|ENSBTAG00000006523|ENSBTAG00000010232|ENSBTAG00000011145|ENSBTAG00000009479|ENSBTAG00000020776|ENSBTAG00000015002|ENSBTAG00000012760|ENSBTAG00000039555|ENSBTAG00000016198|ENSBTAG00000018854|ENSBTAG00000008692|ENSBTAG00000018542|ENSBTAG00000010225|ENSBTAG00000013113|ENSBTAG00000010740|ENSBTAG00000020106|…	POLR2K|HDAC1|NDUFS4|TBPL1|ATP5D|SOD2|NDUFS5|NDUFA4|UQCRQ, QP-C|POLR2E|POLR2I, RPB14.5, RPB9|NDUFB3, CI-B12| |CREBBP, hmm291030|SOD1, SOD1L1|UQCR11, UQCR|COX5B|POLR2D|VDAC1|CLTB, CLTLB|AP2M1|UQCR10, UCRC|POLR2F, RPB6|POLR2A|
Drug metabolism - cytochrome P450	KEGG PATHWAY	10	0.0152982	ENSBTAG00000001288|ENSBTAG00000009725|ENSBTAG00000018365|ENSBTAG00000039991|ENSBTAG00000008541|ENSBTAG00000016685|ENSBTAG00000032642|ENSBTAG00000003548|ENSBTAG00000003989|ENSBTAG00000021779	MAOB|AOX1|CYP2E1|UGT2B10, UGT2B4, UGT2B7|MGST1|FMO4|GSTA3|GSTP1|GSTO1|MGST2|
Glyoxylate and dicarboxylate metabolism	KEGG PATHWAY	6	0.0170899	ENSBTAG00000005797|ENSBTAG00000009462|ENSBTAG00000013631|ENSBTAG00000012721|ENSBTAG00000000555|ENSBTAG00000006429	AGXT|MDH2|GLUL|HOGA1, C10orf65, DHDPSL, NPL2|ACO1|ACO2|
Hepatitis C	KEGG PATHWAY	18	0.0172527	ENSBTAG00000004211|ENSBTAG00000007881|ENSBTAG00000015212|ENSBTAG00000006633|ENSBTAG00000030585|ENSBTAG00000007867|ENSBTAG00000016311|ENSBTAG00000005039|ENSBTAG00000005816|ENSBTAG00000048057|ENSBTAG00000011628|ENSBTAG00000007591|ENSBTAG00000047680|ENSBTAG00000003366|ENSBTAG00000039861|ENSBTAG00000014628|ENSBTAG00000017851|ENSBTAG00000008063	TNFRSF1A|IFIT1|IFNAR2, IFN-R, IFN-R-2, IFNBR|IRF3|CLDN14|STAT1|EIF2S1|ARAF|IRF9, ISGF3G|GSK3B, GSK3beta|EGFR|CHUK|IRF7|DDX58|OAS1Y|OAS2|RXRA|PPARA, PPARalpha|
Alanine, aspartate and glutamate metabolism	KEGG PATHWAY	7	0.0227379	ENSBTAG00000004038|ENSBTAG00000005797|ENSBTAG00000000077|ENSBTAG00000013631|ENSBTAG00000009284|ENSBTAG00000004833|ENSBTAG00000010571	ABAT, GABA-AT, GABA-T, L-AIBAT|AGXT|ADSL|GLUL|GLS2|NIT2|PPAT|
Peroxisome	KEGG PATHWAY	12	0.0228768	ENSBTAG00000004178|ENSBTAG00000007537|ENSBTAG00000020527|ENSBTAG00000005797|ENSBTAG00000003885|ENSBTAG00000018854|ENSBTAG00000007510|ENSBTAG00000030174|ENSBTAG00000018831|ENSBTAG00000001932|ENSBTAG00000006523|ENSBTAG00000019625	ACOX2|PEX19|IDH1|AGXT|PEX2, PXMP3|SOD1, SOD1L1|PXMP2|ACOX1|DAO|CRAT|SOD2|EHHADH|
PPAR signaling pathway	KEGG PATHWAY	11	0.0237457	ENSBTAG00000004178|ENSBTAG00000022449|ENSBTAG00000021999|ENSBTAG00000008063|ENSBTAG00000030174|ENSBTAG00000000602|ENSBTAG00000011934|ENSBTAG00000015164|ENSBTAG00000014649|ENSBTAG00000019625|ENSBTAG00000017851	ACOX2|SCD5|CPT1A|PPARA, PPARalpha|ACOX1|RXRB|PCK2|SLC27A5|CPT2|EHHADH|RXRA|
Oxidative phosphorylation	KEGG PATHWAY	18	0.0273683	ENSBTAG00000018646|ENSBTAG00000012760|ENSBTAG00000009479|ENSBTAG00000018542|ENSBTAG00000039555|ENSBTAG00000032057|ENSBTAG00000045497|ENSBTAG00000003728|ENSBTAG00000007332|ENSBTAG00000008692|ENSBTAG00000000203|ENSBTAG00000000550|ENSBTAG00000017496|ENSBTAG00000014238|ENSBTAG00000019218|ENSBTAG00000010232|ENSBTAG00000011145|ENSBTAG00000000913	ATP6V1B2|NDUFB3, CI-B12|UQCRQ, QP-C|COX5B| | |ATP6V1F, ATP6S14|NDUFS4| |UQCR11, UQCR|ATP6V1G1, ATP6J|ATP5D|ATP5I|ATP6V1E1|ATP6V0A1|NDUFS5|NDUFA4|UQCR10, UCRC|
Fatty acid metabolism	KEGG PATHWAY	8	0.0326578	ENSBTAG00000022449|ENSBTAG00000021999|ENSBTAG00000030174|ENSBTAG00000015038|ENSBTAG00000002049|ENSBTAG00000014649|ENSBTAG00000019625|ENSBTAG00000012632	SCD5|CPT1A|ACOX1|HADHA|HADH|CPT2|EHHADH|TECR, GPSN2|
Metabolism of xenobiotics by cytochrome P450	KEGG PATHWAY	9	0.0383057	ENSBTAG00000023419|ENSBTAG00000018365|ENSBTAG00000039991|ENSBTAG00000008541|ENSBTAG00000001021|ENSBTAG00000032642|ENSBTAG00000003548|ENSBTAG00000003989|ENSBTAG00000021779	SULT2A1|CYP2E1|UGT2B10, UGT2B4, UGT2B7|MGST1|CYP1A1|GSTA3|GSTP1|GSTO1|MGST2|
beta-Alanine metabolism	KEGG PATHWAY	6	0.0427879	ENSBTAG00000004038|ENSBTAG00000017690|ENSBTAG00000021887|ENSBTAG00000015038|ENSBTAG00000018469|ENSBTAG00000019625	ABAT, GABA-AT, GABA-T, L-AIBAT|CARNS1, ATPGD1|DPYS|HADHA|ALDH6A1|EHHADH|
Bile secretion	KEGG PATHWAY	10	0.0459952	ENSBTAG00000001246|ENSBTAG00000023419|ENSBTAG00000013596|ENSBTAG00000001881|ENSBTAG00000020184|ENSBTAG00000026885|ENSBTAG00000015164|ENSBTAG00000016365|ENSBTAG00000017851|ENSBTAG00000013452	ATP1A1|SULT2A1|NR1H4|SLC10A1|AQP8|ABCB11|SLC27A5|ABCG5|RXRA|AQP9|
Influenza A	KEGG PATHWAY	20	0.0460459	ENSBTAG00000004211|ENSBTAG00000039861|ENSBTAG00000016061|ENSBTAG00000015212|ENSBTAG00000006633|ENSBTAG00000037605|ENSBTAG00000016198|ENSBTAG00000007867|ENSBTAG00000013162|ENSBTAG00000016311|ENSBTAG00000002939|ENSBTAG00000048057|ENSBTAG00000009948|ENSBTAG00000005816|ENSBTAG00000047680|ENSBTAG00000013113|ENSBTAG00000008142|ENSBTAG00000014628|ENSBTAG00000003366|ENSBTAG00000018994	TNFRSF1A|OAS1Y|RSAD2|IFNAR2, IFN-R, IFN-R-2, IFNBR|IRF3| |CREBBP, hmm291030|STAT1|HSPA8, HSPA10, Hsc70|EIF2S1|FURIN, PACE|GSK3B, GSK3beta|TRIM25|IRF9, ISGF3G|IRF7|VDAC1|IFIH1|OAS2|DDX58|TNFSF10|
Endometrial cancer	KEGG PATHWAY	8	0.0469072	ENSBTAG00000015991|ENSBTAG00000009498|ENSBTAG00000011234|ENSBTAG00000011628|ENSBTAG00000005039|ENSBTAG00000021798|ENSBTAG00000018852|ENSBTAG00000048057	CDH1|PTEN|FOXO3, FOXO-3|EGFR|ARAF|ERBB2|APC|GSK3B, GSK3beta|
Arginine and proline metabolism	KEGG PATHWAY	9	0.0486676	ENSBTAG00000001288|ENSBTAG00000017690|ENSBTAG00000005419|ENSBTAG00000013631|ENSBTAG00000012721|ENSBTAG00000009284|ENSBTAG00000018831|ENSBTAG00000047676|ENSBTAG00000032996	MAOB|CARNS1, ATPGD1|ABP1|GLUL|HOGA1, C10orf65, DHDPSL, NPL2|GLS2|DAO|PRODH|P4HA1|
