# Supplementary material for: Growth retardation-responsive analysis of mRNAs and long noncoding RNAs in the liver tissue of Leiqiong cattle
Source: Sci Rep. 2020 Aug 31;10:14254. doi: 10.1038/s41598-020-71206-4 (PMC7459292; doi:10.1038/s41598-020-71206-4)
Supplement: Supplementary file 5 — Supplementary Information - Additional file 4. [file 41598_2020_71206_MOESM5_ESM.xlsx]

## Sheet: Sheet1
transcript_id	Chromosome	Start	End	Exon_number	Length	ORF	GRC1_FPKM	GRC2_FPKM	GRC3_FPKM	NGC4_FPKM	NGC5_FPKM	NGC6_FPKM	GRC_FPKM	NGC_FPKM	log2(foldchange)	pvalue
LNC_002628	3	118172808	118180121	3	4902	285	5.81526	5.62059	6.02461	7.6263	7.57878	7.72476	5.82015	7.64328	-0.393135	0.000103908
LNC_001319	19	27244393	27247189	2	556	109	4.35851	4.36693	5.0281	7.30422	6.63494	6.8125	4.58451	6.91722	-0.593424	0.000313556
LNC_002583	3	66255704	66278319	2	387	93	5.15531	8.98086	0.974167	0.521172	2.3025	0.744365	5.03678	1.18935	2.08233	0.00222274
LNC_002093	25	36981622	36985824	4	1439	169	18.9304	23.4438	10.0758	7.54017	10.8968	10.9481	17.4833	9.79502	0.835859	0.00271331
LNC_001264	18	10201987	10215506	2	688	97	0.943025	0.385184	3.37346	0.357304	0.051089	0.281332	1.56722	0.229908	2.76908	0.00585104
LNC_000538	12	49391180	49392882	2	430	86	6.15639	5.7931	7.37188	18.2055	12.9488	22.9161	6.44046	18.0234	-1.48464	0.011004
LNC_003505	9	102910512	102914372	2	3483	125	1.88355	1.78582	2.38762	0	0.162848	0.569489	2.019	0.244112	3.04802	0.0137616
LNC_002363	28	43057120	43073998	2	319	105	6.3846	6.86116	6.03436	1.47297	1.66527	3.03137	6.42671	2.05654	1.64386	0.0145239
LNC_002961	6	16819313	16822711	2	1042	106	1.44049	0.970873	3.75793	0	0	0.343211	2.05643	0.114404	4.16794	0.0152287
LNC_001379	19	14760016	14764913	4	950	165	2.89993	9.47622	1.34244	0.422277	0.44029	0.546497	4.57286	0.469688	3.28332	0.0158513
LNC_001883	23	33054782	33071532	2	1908	153	1.85983	3.62719	0.554393	0.444249	0.218706	0.230265	2.0138	0.29774	2.7578	0.0179487
LNC_002902	5	72085753	72088151	2	2028	108	0.752187	1.57332	0.078386	3.66705	4.66195	8.21134	0.801297	5.51345	-2.78255	0.0182251
LNC_000416	11	45929926	45932725	2	464	112	2.5966	2.22387	0	0	0	0.041854	1.60682	0.0139513	6.84767	0.0195741
LNC_002005	24	2496092	2500721	3	2257	132	1.28228	1.38737	0.974847	3.1286	6.32394	3.73958	1.21483	4.39738	-1.85589	0.020381
LNC_002402	29	8568929	8578369	2	3055	182	5.51409	5.33844	4.98783	2.93475	1.68851	1.6316	5.28012	2.08495	1.34056	0.0204238
LNC_000989	16	46056529	46098556	3	1783	121	1.72106	2.68953	0.946431	0	0	0.613322	1.78567	0.204441	3.12672	0.0215942
LNC_001028	16	4923854	5006020	2	383	55	2.57673	4.63681	1.81462	0.575571	0.773649	1.45121	3.00939	0.933475	1.68879	0.0229361
LNC_003503	9	102910512	102914341	3	1640	110	2.3665	2.18074	4.08039	0	0.053529	0.839533	2.87588	0.297687	3.27213	0.025217
LNC_002083	25	30300442	30303562	2	321	77	1.02756	2.44893	2.11567	0.124498	0.256	0.373452	1.86405	0.251317	2.89087	0.0307536
LNC_000674	13	29746728	29749218	2	1131	115	3.99182	2.10086	6.88371	6.63058	7.71117	8.56329	4.32546	7.63501	-0.819776	0.0317413
LNC_001301	18	61667717	61668437	2	577	52	5.08526	5.16427	3.33907	1.32742	2.14385	3.04231	4.52954	2.17119	1.06087	0.0334211
LNC_001522	2	125499705	125501811	2	245	52	1.24253	3.15233	0.822515	0.59127	0.744828	0.408489	1.73912	0.581529	1.58044	0.0393398
LNC_001876	23	28356111	28505415	3	446	148	10.8059	25.4549	5.53852	5.92498	5.00002	5.004	13.9331	5.30967	1.39182	0.0393772
LNC_000301	10	104124712	104126385	2	708	69	3.28077	11.9902	2.64144	1.17919	2.41676	1.58874	5.9708	1.72823	1.78863	0.0460377
