# Supplementary material for: Growth retardation-responsive analysis of mRNAs and long noncoding RNAs in the liver tissue of Leiqiong cattle
Source: Sci Rep. 2020 Aug 31;10:14254. doi: 10.1038/s41598-020-71206-4 (PMC7459292; doi:10.1038/s41598-020-71206-4)
Supplement: Supplementary file 7 — Supplementary Information - Additional file 6. [file 41598_2020_71206_MOESM7_ESM.xlsx]

## Sheet: Sheet1
Chromosome	lncRNA_ID	lncRNA_Status	lncRNA_Start	lncRNA_End	lncRNA_Strand	mRNA_Gene_Id	mRNA_Gene_Symbol	mRNA_Start	mRNA_End	mRNA_Strand	Distance	Location
3	LNC_002628	Novel_lncRNA	118172808	118180121	-	ENSBTAG00000045685	-	118208054	118223089	+	27932	upstream
3	LNC_002628	Novel_lncRNA	118172808	118180121	-	ENSBTAG00000001879	-	118191441	118206600	-	11319	downstream
3	LNC_002628	Novel_lncRNA	118172808	118180121	-	ENSBTAG00000009870	HES6	118182616	118184696	-	2494	downstream
3	LNC_002628	Novel_lncRNA	118172808	118180121	-	ENSBTAG00000030208	ERFE	118122670	118131088	+	41719	downstream
3	LNC_002628	Novel_lncRNA	118172808	118180121	-	ENSBTAG00000010164	ESPNL	118074855	118096926	+	75881	downstream
3	LNC_002628	Novel_lncRNA	118172808	118180121	-	ENSBTAG00000015973	TRAF3IP1	118273223	118334789	+	93101	upstream
3	LNC_002628	Novel_lncRNA	118172808	118180121	-	ENSBTAG00000010164	ESPNL	118074855	118096926	+	75881	downstream
3	LNC_002628	Novel_lncRNA	118172808	118180121	-	ENSBTAG00000017826	SCLY	118043316	118073266	+	99541	downstream
3	LNC_002628	Novel_lncRNA	118172808	118180121	-	ENSBTAG00000010176	ILKAP	118134026	118158557	-	14250	upstream
19	LNC_001319	Novel_lncRNA	27244393	27247189	+	ENSBTAG00000004907	MINK1	27123625	27170653	-	73739	upstream
19	LNC_001319	Novel_lncRNA	27244393	27247189	+	ENSBTAG00000018315	PELP1	27281925	27303514	+	34735	upstream
19	LNC_001319	Novel_lncRNA	27244393	27247189	+	ENSBTAG00000045946	VMO1	27208469	27209491	+	34901	downstream
19	LNC_001319	Novel_lncRNA	27244393	27247189	+	ENSBTAG00000018316	ZMYND15	27243300	27248391	-	-2797	antisense
19	LNC_001319	Novel_lncRNA	27244393	27247189	+	ENSBTAG00000013392	PLD2	27177560	27189861	-	54531	upstream
19	LNC_001319	Novel_lncRNA	27244393	27247189	+	ENSBTAG00000048034	GLTPD2	27204703	27206013	+	38379	downstream
19	LNC_001319	Novel_lncRNA	27244393	27247189	+	ENSBTAG00000031998	CXCL16	27249528	27253097	+	2338	upstream
19	LNC_001319	Novel_lncRNA	27244393	27247189	+	ENSBTAG00000018314	MED11	27253471	27255303	-	6281	downstream
19	LNC_001319	Novel_lncRNA	27244393	27247189	+	ENSBTAG00000011990	ALOX15	27331075	27339653	+	83885	upstream
19	LNC_001319	Novel_lncRNA	27244393	27247189	+	ENSBTAG00000003733	TM4SF5	27210648	27216974	-	27418	upstream
19	LNC_001319	Novel_lncRNA	27244393	27247189	+	ENSBTAG00000013390	PSMB6	27198593	27200805	-	43587	upstream
19	LNC_001319	Novel_lncRNA	27244393	27247189	+	ENSBTAG00000035587	ARRB2	27268438	27276816	-	21248	downstream
3	LNC_002583	Novel_lncRNA	66255704	66278319	-	ENSBTAG00000034349	IFI44	66282837	66297668	-	4517	downstream
3	LNC_002583	Novel_lncRNA	66255704	66278319	-	ENSBTAG00000030932	IFI44L	66307328	66318248	-	29008	downstream
25	LNC_002093	Novel_lncRNA	36981622	36985824	+	ENSBTAG00000038074	GJC3	36995861	37002546	+	10036	upstream
25	LNC_002093	Novel_lncRNA	36981622	36985824	+	ENSBTAG00000002881	AP4M1	36881739	36885596	-	96025	upstream
25	LNC_002093	Novel_lncRNA	36981622	36985824	+	ENSBTAG00000012201	-	37025335	37044626	+	39510	upstream
25	LNC_002093	Novel_lncRNA	36981622	36985824	+	ENSBTAG00000007012	ZNF3	36905467	36914354	+	67267	downstream
25	LNC_002093	Novel_lncRNA	36981622	36985824	+	ENSBTAG00000030965	MCM7	36885892	36893315	+	88306	downstream
25	LNC_002093	Novel_lncRNA	36981622	36985824	+	ENSBTAG00000009840	OR2AE1	37071831	37072784	-	86006	downstream
25	LNC_002093	Novel_lncRNA	36981622	36985824	+	ENSBTAG00000030966	TAF6	36874497	36881803	+	99818	downstream
25	LNC_002093	Novel_lncRNA	36981622	36985824	+	ENSBTAG00000026236	AZGP1	36982287	36986566	-	-3538	antisense
25	LNC_002093	Novel_lncRNA	36981622	36985824	+	ENSBTAG00000016757	ZKSCAN1	36941800	36947947	-	33674	upstream
25	LNC_002093	Novel_lncRNA	36981622	36985824	+	ENSBTAG00000002871	COPS6	36893605	36896370	-	85251	upstream
25	LNC_002093	Novel_lncRNA	36981622	36985824	+	ENSBTAG00000030956	ZSCAN21	36924066	36931834	-	49787	upstream
18	LNC_001264	Novel_lncRNA	10201987	10215506	-	ENSBTAG00000012508	OSGIN1	10294996	10305608	+	79489	upstream
18	LNC_001264	Novel_lncRNA	10201987	10215506	-	ENSBTAG00000034373	CDH13	9512739	10162782	+	39204	downstream
18	LNC_001264	Novel_lncRNA	10201987	10215506	-	ENSBTAG00000024889	HSBP1	10172302	10175455	+	26531	downstream
18	LNC_001264	Novel_lncRNA	10201987	10215506	-	ENSBTAG00000004248	-	10250180	10263073	+	34673	upstream
9	LNC_003505	Novel_lncRNA	102910512	102914372	-	ENSBTAG00000021741	RPS6KA2	102918982	103074109	-	4609	downstream
9	LNC_003505	Novel_lncRNA	102910512	102914372	-	ENSBTAG00000027879	MPC1	102880277	102893601	-	16910	upstream
9	LNC_003505	Novel_lncRNA	102910512	102914372	-	ENSBTAG00000002993	SFT2D1	102827388	102842498	-	68013	upstream
28	LNC_002363	Novel_lncRNA	43057120	43073998	-	ENSBTAG00000007876	MAPK8	43160797	43196195	+	86798	upstream
28	LNC_002363	Novel_lncRNA	43057120	43073998	-	ENSBTAG00000005568	FRMPD2	42939762	43003209	-	53910	upstream
6	LNC_002961	Novel_lncRNA	16819313	16822711	+	ENSBTAG00000000751	RRH	16727622	16740695	-	78617	upstream
6	LNC_002961	Novel_lncRNA	16819313	16822711	+	ENSBTAG00000000748	GAR1	16747757	16755365	-	63947	upstream
6	LNC_002961	Novel_lncRNA	16819313	16822711	+	ENSBTAG00000034501	CFI	16765034	16815352	+	3960	downstream
6	LNC_002961	Novel_lncRNA	16819313	16822711	+	ENSBTAG00000012537	CASP6	16847111	16867961	+	24399	upstream
6	LNC_002961	Novel_lncRNA	16819313	16822711	+	ENSBTAG00000007019	LRIT3	16702358	16719812	-	99500	upstream
6	LNC_002961	Novel_lncRNA	16819313	16822711	+	ENSBTAG00000012995	MCUB	16870832	16966187	-	48120	downstream
6	LNC_002961	Novel_lncRNA	16819313	16822711	+	ENSBTAG00000015230	PLA2G12A	16828642	16843001	+	5930	upstream
19	LNC_001379	Novel_lncRNA	14760016	14764913	-	ENSBTAG00000003289	-	14702490	14703961	-	56054	upstream
19	LNC_001379	Novel_lncRNA	14760016	14764913	-	ENSBTAG00000006916	TAF15	14858564	14890086	-	93650	downstream
19	LNC_001379	Novel_lncRNA	14760016	14764913	-	ENSBTAG00000010738	CCL14	14775262	14780081	+	10348	upstream
19	LNC_001379	Novel_lncRNA	14760016	14764913	-	ENSBTAG00000025250	-	14673890	14675910	+	84105	downstream
19	LNC_001379	Novel_lncRNA	14760016	14764913	-	ENSBTAG00000007193	CCL16	14782701	14786690	+	17787	upstream
19	LNC_001379	Novel_lncRNA	14760016	14764913	-	ENSBTAG00000002850	HEATR9	14834532	14851130	+	69618	upstream
19	LNC_001379	Novel_lncRNA	14760016	14764913	-	ENSBTAG00000010155	-	14735718	14741999	+	18016	downstream
19	LNC_001379	Novel_lncRNA	14760016	14764913	-	ENSBTAG00000007191	CCL5	14823470	14831157	+	58556	upstream
23	LNC_001883	Novel_lncRNA	33054782	33071532	+	ENSBTAG00000004979	MRS2	33038551	33077190	-	-16751	antisense
23	LNC_001883	Novel_lncRNA	33054782	33071532	+	ENSBTAG00000004982	GPLD1	32984456	33036038	+	18743	downstream
23	LNC_001883	Novel_lncRNA	33054782	33071532	+	ENSBTAG00000021902	ALDH5A1	32950888	32976657	-	78124	upstream
23	LNC_001883	Novel_lncRNA	33054782	33071532	+	ENSBTAG00000009798	DCDC2	33102946	33246766	+	31413	upstream
23	LNC_001883	Novel_lncRNA	33054782	33071532	+	ENSBTAG00000009798	DCDC2	33102946	33246914	+	31413	upstream
5	LNC_002902	Novel_lncRNA	72085753	72088151	-	ENSBTAG00000026666	-	72077086	72082472	-	3280	upstream
5	LNC_002902	Novel_lncRNA	72085753	72088151	-	ENSBTAG00000021953	LARGE1	72157229	72769395	-	69077	downstream
5	LNC_002902	Novel_lncRNA	72085753	72088151	-	ENSBTAG00000030683	-	72049628	72052680	+	33072	downstream
5	LNC_002902	Novel_lncRNA	72085753	72088151	-	ENSBTAG00000018556	-	72057131	72062477	+	23275	downstream
11	LNC_000416	Novel_lncRNA	45929926	45932725	-	ENSBTAG00000015205	NCK2	45780703	45829966	-	99959	upstream
24	LNC_002005	Novel_lncRNA	2496092	2500721	-	ENSBTAG00000021003	GALR1	2406661	2418040	-	78051	upstream
24	LNC_002005	Novel_lncRNA	2496092	2500721	-	ENSBTAG00000017517	ZNF236	2597951	2656107	-	97229	downstream
24	LNC_002005	Novel_lncRNA	2496092	2500721	-	ENSBTAG00000022890	-	2558226	2590450	+	57504	upstream
29	LNC_002402	Novel_lncRNA	8568929	8578369	-	ENSBTAG00000040128	FZD4	8669606	8673380	+	91236	upstream
16	LNC_000989	Novel_lncRNA	46056529	46098556	+	ENSBTAG00000011650	-	46124225	46125720	+	25668	upstream
16	LNC_001028	Novel_lncRNA	4923854	5006020	-	ENSBTAG00000006984	CD55	5105577	5124229	-	99556	downstream
16	LNC_001028	Novel_lncRNA	4923854	5006020	-	ENSBTAG00000039196	-	4939775	4950977	+	-11203	antisense
16	LNC_001028	Novel_lncRNA	4923854	5006020	-	ENSBTAG00000006984	CD55	5105582	5123974	-	99561	downstream
16	LNC_001028	Novel_lncRNA	4923854	5006020	-	ENSBTAG00000006984	CD55	5105577	5124229	-	99556	downstream
16	LNC_001028	Novel_lncRNA	4923854	5006020	-	ENSBTAG00000009876	C4BPA	4785360	4831852	+	92001	downstream
16	LNC_001028	Novel_lncRNA	4923854	5006020	-	ENSBTAG00000009876	C4BPA	4785229	4831849	+	92004	downstream
16	LNC_001028	Novel_lncRNA	4923854	5006020	-	ENSBTAG00000047621	-	4998445	5005553	+	-7109	antisense
9	LNC_003503	Novel_lncRNA	102910512	102914341	-	ENSBTAG00000021741	RPS6KA2	102918982	103074109	-	4640	downstream
9	LNC_003503	Novel_lncRNA	102910512	102914341	-	ENSBTAG00000027879	MPC1	102880277	102893601	-	16910	upstream
9	LNC_003503	Novel_lncRNA	102910512	102914341	-	ENSBTAG00000002993	SFT2D1	102827388	102842498	-	68013	upstream
13	LNC_000674	Novel_lncRNA	29746728	29749218	-	ENSBTAG00000010220	DCLRE1C	29840395	29874417	-	91176	downstream
13	LNC_000674	Novel_lncRNA	29746728	29749218	-	ENSBTAG00000045609	-	29782458	29784020	+	33239	upstream
13	LNC_000674	Novel_lncRNA	29746728	29749218	-	ENSBTAG00000016450	CDNF	29756747	29778409	-	7528	downstream
13	LNC_000674	Novel_lncRNA	29746728	29749218	-	ENSBTAG00000010210	SUV39H2	29813365	29835882	+	64146	upstream
13	LNC_000674	Novel_lncRNA	29746728	29749218	-	ENSBTAG00000016451	HSPA14	29778732	29803330	+	29513	upstream
18	LNC_001301	Novel_lncRNA	61667717	61668437	-	ENSBTAG00000002290	-	61680432	61686814	-	11994	downstream
18	LNC_001301	Novel_lncRNA	61667717	61668437	-	ENSBTAG00000009364	-	61714020	61719354	+	45582	upstream
18	LNC_001301	Novel_lncRNA	61667717	61668437	-	ENSBTAG00000047602	-	61635154	61636026	+	31690	downstream
18	LNC_001301	Novel_lncRNA	61667717	61668437	-	ENSBTAG00000014328	-	61608937	61623944	-	43772	upstream
2	LNC_001522	Novel_lncRNA	125499705	125501811	+	ENSBTAG00000003788	RCC1	125468461	125475905	-	23799	upstream
2	LNC_001522	Novel_lncRNA	125499705	125501811	+	ENSBTAG00000048228	-	125434927	125438150	+	61554	downstream
2	LNC_001522	Novel_lncRNA	125499705	125501811	+	ENSBTAG00000003676	-	125600540	125600953	+	98728	upstream
2	LNC_001522	Novel_lncRNA	125499705	125501811	+	ENSBTAG00000026660	-	125394311	125418237	+	81467	downstream
2	LNC_001522	Novel_lncRNA	125499705	125501811	+	ENSBTAG00000002727	PHACTR4	125507620	125558651	-	5808	downstream
2	LNC_001522	Novel_lncRNA	125499705	125501811	+	ENSBTAG00000010393	TRNAU1AP	125439385	125462744	-	36960	upstream
2	LNC_001522	Novel_lncRNA	125499705	125501811	+	ENSBTAG00000021525	-	125426086	125427402	-	72302	upstream
23	LNC_001876	Novel_lncRNA	28356111	28505415	+	ENSBTAG00000007643	TRIM39-RPP21	28257737	28271232	-	84878	upstream
23	LNC_001876	Novel_lncRNA	28356111	28505415	+	ENSBTAG00000035744	TRIM26	28563086	28579480	+	57670	upstream
23	LNC_001876	Novel_lncRNA	28356111	28505415	+	ENSBTAG00000020116	JSP.1	28469735	28473401	-	-3667	antisense
23	LNC_001876	Novel_lncRNA	28356111	28505415	+	ENSBTAG00000002069	BOLA	28502524	28506312	-	-2892	antisense
23	LNC_001876	Novel_lncRNA	28356111	28505415	+	ENSBTAG00000019386	BOLA-NC1	28355361	28358332	-	-2222	antisense
23	LNC_001876	Novel_lncRNA	28356111	28505415	+	ENSBTAG00000007532	TRIM15	28600596	28610740	-	95180	downstream
23	LNC_001876	Novel_lncRNA	28356111	28505415	+	ENSBTAG00000038619	-	28299437	28311309	+	44801	downstream
23	LNC_001876	Novel_lncRNA	28356111	28505415	+	ENSBTAG00000037421	-	28530978	28540122	-	25562	downstream
23	LNC_001876	Novel_lncRNA	28356111	28505415	+	ENSBTAG00000005146	-	28330539	28334072	-	22038	upstream
10	LNC_000301	Novel_lncRNA	104124712	104126385	-	ENSBTAG00000001558	PATL2	104090546	104098734	-	25977	upstream
10	LNC_000301	Novel_lncRNA	104124712	104126385	-	ENSBTAG00000012330	B2M	104139090	104145312	+	12704	upstream
10	LNC_000301	Novel_lncRNA	104124712	104126385	-	ENSBTAG00000007518	TRIM69	104182289	104218056	+	55903	upstream
10	LNC_000301	Novel_lncRNA	104124712	104126385	-	ENSBTAG00000005954	TERB2	104224181	104269841	+	97795	upstream
10	LNC_000301	Novel_lncRNA	104124712	104126385	-	ENSBTAG00000000362	SPG11	104004263	104081363	-	43348	upstream
10	LNC_000301	Novel_lncRNA	104124712	104126385	-	ENSBTAG00000001558	PATL2	104090288	104098110	-	26601	upstream
