# Supplementary material for: Growth retardation-responsive analysis of mRNAs and long noncoding RNAs in the liver tissue of Leiqiong cattle
Source: Sci Rep. 2020 Aug 31;10:14254. doi: 10.1038/s41598-020-71206-4 (PMC7459292; doi:10.1038/s41598-020-71206-4)
Supplement: Supplementary file 8 — Supplementary Information - Additional file 7. [file 41598_2020_71206_MOESM8_ESM.xlsx]

## Sheet: Sheet1
GO_accession	Description	Term_type	pValue	Observed_Co-located_Genes_Number	Co-located_Gene_Name	Co-located_Gene_Description
GO:0002376	immune system process	biological_process	1.3603e-07	22	ENSBTAG00000031998,ENSBTAG00000010155,ENSBTAG00000003289,ENSBTAG00000035744,ENSBTAG00000005146,ENSBTAG00000020116,ENSBTAG00000019386,ENSBTAG00000010738,ENSBTAG00000015205,ENSBTAG00000007191,ENSBTAG00000035587,ENSBTAG00000009876,ENSBTAG00000030932,ENSBTAG00000007532,ENSBTAG00000004982,ENSBTAG00000002850,ENSBTAG00000010220,ENSBTAG00000002069,ENSBTAG00000038619,ENSBTAG00000011990,ENSBTAG00000025250,…	CXCL16|-|-|TRIM26|-|JSP.1|BOLA-NC1|CCL14|NCK2|CCL5|ARRB2|C4BPA|IFI44L|TRIM15|GPLD1|HEATR9|DCLRE1C|BOLA|-|ALOX15|-|CCL16|
GO:0004711	ribosomal protein S6 kinase activity	molecular_function	2.9757e-07	1	ENSBTAG00000021741	RPS6KA2|
GO:0004621	glycosylphosphatidylinositol phospholipase D activity	molecular_function	3.0031e-07	1	ENSBTAG00000004982	GPLD1|
GO:0006507	GPI anchor release	biological_process	3.0031e-07	1	ENSBTAG00000004982	GPLD1|
GO:0034014	response to triglyceride	biological_process	3.0031e-07	1	ENSBTAG00000004982	GPLD1|
GO:0045919	positive regulation of cytolysis	biological_process	3.0031e-07	1	ENSBTAG00000004982	GPLD1|
GO:0071401	cellular response to triglyceride	biological_process	3.0031e-07	1	ENSBTAG00000004982	GPLD1|
GO:0045016	mitochondrial magnesium ion transport	biological_process	3.0059e-07	1	ENSBTAG00000004979	MRS2|
GO:0004705	JUN kinase activity	molecular_function	3.0064e-07	1	ENSBTAG00000007876	MAPK8|
GO:0016909	SAP kinase activity	molecular_function	3.0064e-07	1	ENSBTAG00000007876	MAPK8|
GO:0035033	histone deacetylase regulator activity	molecular_function	3.0064e-07	1	ENSBTAG00000007876	MAPK8|
GO:0004777	succinate-semialdehyde dehydrogenase (NAD+) activity	molecular_function	3.0072e-07	1	ENSBTAG00000021902	ALDH5A1|
GO:0006540	glutamate decarboxylation to succinate	biological_process	3.0072e-07	1	ENSBTAG00000021902	ALDH5A1|
GO:0009013	succinate-semialdehyde dehydrogenase [NAD(P)+] activity	molecular_function	3.0072e-07	1	ENSBTAG00000021902	ALDH5A1|
GO:0009450	gamma-aminobutyric acid catabolic process	biological_process	3.0072e-07	1	ENSBTAG00000021902	ALDH5A1|
GO:0008009	chemokine activity	molecular_function	3.1728e-07	7	ENSBTAG00000003289,ENSBTAG00000010155,ENSBTAG00000007191,ENSBTAG00000031998,ENSBTAG00000025250,ENSBTAG00000007193,ENSBTAG00000010738	-|-|CCL5|CXCL16|-|CCL16|CCL14|
GO:0042379	chemokine receptor binding	molecular_function	4.9324e-07	7	ENSBTAG00000031998,ENSBTAG00000007191,ENSBTAG00000010155,ENSBTAG00000003289,ENSBTAG00000010738,ENSBTAG00000007193,ENSBTAG00000025250	CXCL16|CCL5|-|-|CCL14|CCL16|-|
GO:0055095	lipoprotein particle mediated signaling	biological_process	5.9125e-07	1	ENSBTAG00000034373	CDH13|
GO:0055096	low-density lipoprotein particle mediated signaling	biological_process	5.9125e-07	1	ENSBTAG00000034373	CDH13|
GO:0002035	brain renin-angiotensin system	biological_process	5.9795e-07	1	ENSBTAG00000021741	RPS6KA2|
GO:0042268	regulation of cytolysis	biological_process	5.9995e-07	1	ENSBTAG00000004982	GPLD1|
GO:0006083	acetate metabolic process	biological_process	6.0121e-07	1	ENSBTAG00000021902	ALDH5A1|
GO:0007258	JUN phosphorylation	biological_process	6.0137e-07	1	ENSBTAG00000007876	MAPK8|
GO:0072733	response to staurosporine	biological_process	6.0145e-07	1	ENSBTAG00000012537	CASP6|
GO:0072734	cellular response to staurosporine	biological_process	6.0145e-07	1	ENSBTAG00000012537	CASP6|
GO:0006105	succinate metabolic process	biological_process	9.0066e-07	1	ENSBTAG00000021902	ALDH5A1|
GO:0006538	glutamate catabolic process	biological_process	9.0217e-07	1	ENSBTAG00000021902	ALDH5A1|
GO:1902237	positive regulation of intrinsic apoptotic signaling pathway in response to endoplasmic reticulum stress	biological_process	1.2002e-06	1	ENSBTAG00000015205	NCK2|
GO:0042754	negative regulation of circadian rhythm	biological_process	1.2009e-06	1	ENSBTAG00000010210	SUV39H2|
GO:0009448	gamma-aminobutyric acid metabolic process	biological_process	1.2014e-06	1	ENSBTAG00000021902	ALDH5A1|
GO:0000014	single-stranded DNA specific endodeoxyribonuclease activity	molecular_function	1.2268e-06	1	ENSBTAG00000010220	DCLRE1C|
GO:0043649	dicarboxylic acid catabolic process	biological_process	1.5032e-06	1	ENSBTAG00000021902	ALDH5A1|
GO:0042605	peptide antigen binding	molecular_function	1.8515e-06	5	ENSBTAG00000002069,ENSBTAG00000038619,ENSBTAG00000005146,ENSBTAG00000020116,ENSBTAG00000019386	BOLA|-|-|JSP.1|BOLA-NC1|
GO:0015693	magnesium ion transport	biological_process	2.0963e-06	1	ENSBTAG00000004979	MRS2|
GO:0015095	magnesium ion transmembrane transporter activity	molecular_function	2.3953e-06	1	ENSBTAG00000004979	MRS2|
GO:0006955	immune response	biological_process	3.2581e-06	16	ENSBTAG00000010738,ENSBTAG00000005146,ENSBTAG00000035744,ENSBTAG00000020116,ENSBTAG00000010155,ENSBTAG00000003289,ENSBTAG00000031998,ENSBTAG00000035587,ENSBTAG00000009876,ENSBTAG00000007191,ENSBTAG00000004982,ENSBTAG00000007532,ENSBTAG00000025250,ENSBTAG00000007193,ENSBTAG00000011990,ENSBTAG00000002069	CCL14|-|TRIM26|JSP.1|-|-|CXCL16|ARRB2|C4BPA|CCL5|GPLD1|TRIM15|-|CCL16|ALOX15|BOLA|
GO:1902187	negative regulation of viral release from host cell	biological_process	3.4832e-06	2	ENSBTAG00000007532,ENSBTAG00000035744	TRIM15|TRIM26|
GO:0002474	antigen processing and presentation of peptide antigen via MHC class I	biological_process	3.5949e-06	5	ENSBTAG00000002069,ENSBTAG00000019386,ENSBTAG00000005146,ENSBTAG00000020116,ENSBTAG00000038619	BOLA|BOLA-NC1|-|JSP.1|-|
GO:0008349	MAP kinase kinase kinase kinase activity	molecular_function	4.9235e-06	1	ENSBTAG00000004907	MINK1|
GO:0048247	lymphocyte chemotaxis	biological_process	5.8698e-06	6	ENSBTAG00000007193,ENSBTAG00000010738,ENSBTAG00000010155,ENSBTAG00000003289,ENSBTAG00000031998,ENSBTAG00000007191	CCL16|CCL14|-|-|CXCL16|CCL5|
GO:0001664	G-protein coupled receptor binding	molecular_function	8.0869e-06	8	ENSBTAG00000025250,ENSBTAG00000007193,ENSBTAG00000007191,ENSBTAG00000035587,ENSBTAG00000010738,ENSBTAG00000031998,ENSBTAG00000003289,ENSBTAG00000010155	-|CCL16|CCL5|ARRB2|CCL14|CXCL16|-|-|
GO:0034341	response to interferon-gamma	biological_process	9.4117e-06	6	ENSBTAG00000010738,ENSBTAG00000007193,ENSBTAG00000031998,ENSBTAG00000007191,ENSBTAG00000010155,ENSBTAG00000003289	CCL14|CCL16|CXCL16|CCL5|-|-|
GO:0060326	cell chemotaxis	biological_process	1.2434e-05	8	ENSBTAG00000010738,ENSBTAG00000031998,ENSBTAG00000003289,ENSBTAG00000010155,ENSBTAG00000025250,ENSBTAG00000007193,ENSBTAG00000035587,ENSBTAG00000007191	CCL14|CXCL16|-|-|-|CCL16|ARRB2|CCL5|
GO:0070887	cellular response to chemical stimulus	biological_process	1.2781e-05	17	ENSBTAG00000004982,ENSBTAG00000007876,ENSBTAG00000018315,ENSBTAG00000025250,ENSBTAG00000007019,ENSBTAG00000007193,ENSBTAG00000011990,ENSBTAG00000010155,ENSBTAG00000003289,ENSBTAG00000031998,ENSBTAG00000012537,ENSBTAG00000034373,ENSBTAG00000010738,ENSBTAG00000010210,ENSBTAG00000007191,ENSBTAG00000035587,ENSBTAG00000021741	GPLD1|MAPK8|PELP1|-|LRIT3|CCL16|ALOX15|-|-|CXCL16|CASP6|CDH13|CCL14|SUV39H2|CCL5|ARRB2|RPS6KA2|
GO:0070374	positive regulation of ERK1 and ERK2 cascade	biological_process	1.6138e-05	7	ENSBTAG00000007193,ENSBTAG00000010738,ENSBTAG00000011990,ENSBTAG00000003289,ENSBTAG00000010155,ENSBTAG00000007191,ENSBTAG00000035587	CCL16|CCL14|ALOX15|-|-|CCL5|ARRB2|
GO:0071310	cellular response to organic substance	biological_process	1.6835e-05	15	ENSBTAG00000021741,ENSBTAG00000007193,ENSBTAG00000007019,ENSBTAG00000011990,ENSBTAG00000018315,ENSBTAG00000007191,ENSBTAG00000035587,ENSBTAG00000010738,ENSBTAG00000003289,ENSBTAG00000004982,ENSBTAG00000010155,ENSBTAG00000031998,ENSBTAG00000034373,ENSBTAG00000012537,ENSBTAG00000007876	RPS6KA2|CCL16|LRIT3|ALOX15|PELP1|CCL5|ARRB2|CCL14|-|GPLD1|-|CXCL16|CDH13|CASP6|MAPK8|
GO:0048584	positive regulation of response to stimulus	biological_process	2.0287e-05	15	ENSBTAG00000010738,ENSBTAG00000015205,ENSBTAG00000034373,ENSBTAG00000007532,ENSBTAG00000010155,ENSBTAG00000004982,ENSBTAG00000003289,ENSBTAG00000011990,ENSBTAG00000009798,ENSBTAG00000025250,ENSBTAG00000007193,ENSBTAG00000004907,ENSBTAG00000035587,ENSBTAG00000009876,ENSBTAG00000007191	CCL14|NCK2|CDH13|TRIM15|-|GPLD1|-|ALOX15|DCDC2|-|CCL16|MINK1|ARRB2|C4BPA|CCL5|
GO:0016477	cell migration	biological_process	2.0689e-05	12	ENSBTAG00000010738,ENSBTAG00000015205,ENSBTAG00000031998,ENSBTAG00000034373,ENSBTAG00000010155,ENSBTAG00000004982,ENSBTAG00000003289,ENSBTAG00000004907,ENSBTAG00000007193,ENSBTAG00000025250,ENSBTAG00000007191,ENSBTAG00000035587	CCL14|NCK2|CXCL16|CDH13|-|GPLD1|-|MINK1|CCL16|-|CCL5|ARRB2|
GO:0045087	innate immune response	biological_process	2.1871e-05	10	ENSBTAG00000007193,ENSBTAG00000007191,ENSBTAG00000035587,ENSBTAG00000009876,ENSBTAG00000035744,ENSBTAG00000010738,ENSBTAG00000031998,ENSBTAG00000007532,ENSBTAG00000003289,ENSBTAG00000010155	CCL16|CCL5|ARRB2|C4BPA|TRIM26|CCL14|CXCL16|TRIM15|-|-|
GO:0072676	lymphocyte migration	biological_process	2.4748e-05	6	ENSBTAG00000007193,ENSBTAG00000010738,ENSBTAG00000031998,ENSBTAG00000007191,ENSBTAG00000003289,ENSBTAG00000010155	CCL16|CCL14|CXCL16|CCL5|-|-|
GO:0048870	cell motility	biological_process	2.81e-05	12	ENSBTAG00000015205,ENSBTAG00000010738,ENSBTAG00000003289,ENSBTAG00000004982,ENSBTAG00000010155,ENSBTAG00000031998,ENSBTAG00000034373,ENSBTAG00000004907,ENSBTAG00000025250,ENSBTAG00000007193,ENSBTAG00000007191,ENSBTAG00000035587	NCK2|CCL14|-|GPLD1|-|CXCL16|CDH13|MINK1|-|CCL16|CCL5|ARRB2|
GO:0051674	localization of cell	biological_process	2.81e-05	12	ENSBTAG00000035587,ENSBTAG00000007191,ENSBTAG00000025250,ENSBTAG00000007193,ENSBTAG00000004907,ENSBTAG00000004982,ENSBTAG00000010155,ENSBTAG00000003289,ENSBTAG00000034373,ENSBTAG00000031998,ENSBTAG00000010738,ENSBTAG00000015205	ARRB2|CCL5|-|CCL16|MINK1|GPLD1|-|-|CDH13|CXCL16|CCL14|NCK2|
GO:0048002	antigen processing and presentation of peptide antigen	biological_process	2.862e-05	5	ENSBTAG00000019386,ENSBTAG00000005146,ENSBTAG00000038619,ENSBTAG00000020116,ENSBTAG00000002069	BOLA-NC1|-|-|JSP.1|BOLA|
GO:0040011	locomotion	biological_process	2.8835e-05	13	ENSBTAG00000034373,ENSBTAG00000031998,ENSBTAG00000010155,ENSBTAG00000004982,ENSBTAG00000003289,ENSBTAG00000035744,ENSBTAG00000010738,ENSBTAG00000015205,ENSBTAG00000035587,ENSBTAG00000007191,ENSBTAG00000025250,ENSBTAG00000007193,ENSBTAG00000004907	CDH13|CXCL16|-|GPLD1|-|TRIM26|CCL14|NCK2|ARRB2|CCL5|-|CCL16|MINK1|
GO:0043410	positive regulation of MAPK cascade	biological_process	3.3576e-05	8	ENSBTAG00000011990,ENSBTAG00000007193,ENSBTAG00000004907,ENSBTAG00000035587,ENSBTAG00000007191,ENSBTAG00000010738,ENSBTAG00000003289,ENSBTAG00000010155	ALOX15|CCL16|MINK1|ARRB2|CCL5|CCL14|-|-|
GO:0006935	chemotaxis	biological_process	3.7432e-05	9	ENSBTAG00000010155,ENSBTAG00000003289,ENSBTAG00000031998,ENSBTAG00000034373,ENSBTAG00000010738,ENSBTAG00000007191,ENSBTAG00000035587,ENSBTAG00000025250,ENSBTAG00000007193	-|-|CXCL16|CDH13|CCL14|CCL5|ARRB2|-|CCL16|
GO:0042330	taxis	biological_process	3.7432e-05	9	ENSBTAG00000025250,ENSBTAG00000007193,ENSBTAG00000035587,ENSBTAG00000007191,ENSBTAG00000010738,ENSBTAG00000034373,ENSBTAG00000031998,ENSBTAG00000010155,ENSBTAG00000003289	-|CCL16|ARRB2|CCL5|CCL14|CDH13|CXCL16|-|-|
GO:0006850	mitochondrial pyruvate transport	biological_process	4.03e-05	1	ENSBTAG00000027879	MPC1|
GO:0006848	pyruvate transport	biological_process	4.0596e-05	1	ENSBTAG00000027879	MPC1|
GO:0050833	pyruvate transmembrane transporter activity	molecular_function	4.0596e-05	1	ENSBTAG00000027879	MPC1|
GO:0030595	leukocyte chemotaxis	biological_process	4.0795e-05	7	ENSBTAG00000003289,ENSBTAG00000010155,ENSBTAG00000031998,ENSBTAG00000007191,ENSBTAG00000007193,ENSBTAG00000025250,ENSBTAG00000010738	-|-|CXCL16|CCL5|CCL16|-|CCL14|
GO:0042285	xylosyltransferase activity	molecular_function	4.4793e-05	1	ENSBTAG00000021953	LARGE1|
GO:0070372	regulation of ERK1 and ERK2 cascade	biological_process	4.7574e-05	7	ENSBTAG00000011990,ENSBTAG00000010738,ENSBTAG00000007193,ENSBTAG00000035587,ENSBTAG00000007191,ENSBTAG00000003289,ENSBTAG00000010155	ALOX15|CCL14|CCL16|ARRB2|CCL5|-|-|
GO:0048020	CCR chemokine receptor binding	molecular_function	5.5985e-05	5	ENSBTAG00000007193,ENSBTAG00000010738,ENSBTAG00000007191,ENSBTAG00000003289,ENSBTAG00000010155	CCL16|CCL14|CCL5|-|-|
GO:0009967	positive regulation of signal transduction	biological_process	6.3373e-05	12	ENSBTAG00000003289,ENSBTAG00000010155,ENSBTAG00000034373,ENSBTAG00000007532,ENSBTAG00000010738,ENSBTAG00000015205,ENSBTAG00000035587,ENSBTAG00000007191,ENSBTAG00000007193,ENSBTAG00000004907,ENSBTAG00000009798,ENSBTAG00000011990	-|-|CDH13|TRIM15|CCL14|NCK2|ARRB2|CCL5|CCL16|MINK1|DCDC2|ALOX15|
GO:0070371	ERK1 and ERK2 cascade	biological_process	6.8103e-05	7	ENSBTAG00000011990,ENSBTAG00000007193,ENSBTAG00000010738,ENSBTAG00000007191,ENSBTAG00000035587,ENSBTAG00000010155,ENSBTAG00000003289	ALOX15|CCL16|CCL14|CCL5|ARRB2|-|-|
GO:0071346	cellular response to interferon-gamma	biological_process	8.2168e-05	5	ENSBTAG00000007191,ENSBTAG00000010155,ENSBTAG00000003289,ENSBTAG00000007193,ENSBTAG00000010738	CCL5|-|-|CCL16|CCL14|
GO:0010647	positive regulation of cell communication	biological_process	8.808e-05	12	ENSBTAG00000035587,ENSBTAG00000007191,ENSBTAG00000011990,ENSBTAG00000009798,ENSBTAG00000007193,ENSBTAG00000004907,ENSBTAG00000034373,ENSBTAG00000007532,ENSBTAG00000003289,ENSBTAG00000010155,ENSBTAG00000015205,ENSBTAG00000010738	ARRB2|CCL5|ALOX15|DCDC2|CCL16|MINK1|CDH13|TRIM15|-|-|NCK2|CCL14|
GO:0023056	positive regulation of signaling	biological_process	8.8464e-05	12	ENSBTAG00000007532,ENSBTAG00000034373,ENSBTAG00000003289,ENSBTAG00000010155,ENSBTAG00000010738,ENSBTAG00000015205,ENSBTAG00000007191,ENSBTAG00000035587,ENSBTAG00000009798,ENSBTAG00000011990,ENSBTAG00000004907,ENSBTAG00000007193	TRIM15|CDH13|-|-|CCL14|NCK2|CCL5|ARRB2|DCDC2|ALOX15|MINK1|CCL16|
GO:0050080	malonyl-CoA decarboxylase activity	molecular_function	9.0554e-05	1	ENSBTAG00000004248	-|
GO:2001294	malonyl-CoA catabolic process	biological_process	9.0554e-05	1	ENSBTAG00000004248	-|
GO:2001293	malonyl-CoA metabolic process	biological_process	9.0854e-05	1	ENSBTAG00000004248	-|
GO:0006928	cellular component movement	biological_process	0.00010667	12	ENSBTAG00000004907,ENSBTAG00000007193,ENSBTAG00000025250,ENSBTAG00000007191,ENSBTAG00000035587,ENSBTAG00000010738,ENSBTAG00000015205,ENSBTAG00000004982,ENSBTAG00000003289,ENSBTAG00000010155,ENSBTAG00000031998,ENSBTAG00000034373	MINK1|CCL16|-|CCL5|ARRB2|CCL14|NCK2|GPLD1|-|-|CXCL16|CDH13|
GO:0046974	histone methyltransferase activity (H3-K9 specific)	molecular_function	0.00011995	1	ENSBTAG00000010210	SUV39H2|
GO:0000165	MAPK cascade	biological_process	0.00012161	9	ENSBTAG00000003289,ENSBTAG00000010155,ENSBTAG00000007876,ENSBTAG00000010738,ENSBTAG00000007191,ENSBTAG00000035587,ENSBTAG00000004907,ENSBTAG00000007193,ENSBTAG00000011990	-|-|MAPK8|CCL14|CCL5|ARRB2|MINK1|CCL16|ALOX15|
GO:0071347	cellular response to interleukin-1	biological_process	0.00012205	5	ENSBTAG00000007191,ENSBTAG00000003289,ENSBTAG00000010155,ENSBTAG00000007193,ENSBTAG00000010738	CCL5|-|-|CCL16|CCL14|
GO:1902186	regulation of viral release from host cell	biological_process	0.00012994	2	ENSBTAG00000007532,ENSBTAG00000035744	TRIM15|TRIM26|
GO:0019076	viral release from host cell	biological_process	0.00013072	2	ENSBTAG00000035744,ENSBTAG00000007532	TRIM26|TRIM15|
GO:0002548	monocyte chemotaxis	biological_process	0.00013476	5	ENSBTAG00000010738,ENSBTAG00000007193,ENSBTAG00000010155,ENSBTAG00000003289,ENSBTAG00000007191	CCL14|CCL16|-|-|CCL5|
GO:0010033	response to organic substance	biological_process	0.00014691	15	ENSBTAG00000021741,ENSBTAG00000007193,ENSBTAG00000007019,ENSBTAG00000011990,ENSBTAG00000018315,ENSBTAG00000007191,ENSBTAG00000035587,ENSBTAG00000010738,ENSBTAG00000004982,ENSBTAG00000003289,ENSBTAG00000010155,ENSBTAG00000031998,ENSBTAG00000012537,ENSBTAG00000034373,ENSBTAG00000007876	RPS6KA2|CCL16|LRIT3|ALOX15|PELP1|CCL5|ARRB2|CCL14|GPLD1|-|-|CXCL16|CASP6|CDH13|MAPK8|
GO:0009605	response to external stimulus	biological_process	0.00016203	12	ENSBTAG00000010738,ENSBTAG00000031998,ENSBTAG00000034373,ENSBTAG00000007876,ENSBTAG00000010155,ENSBTAG00000003289,ENSBTAG00000000751,ENSBTAG00000007193,ENSBTAG00000025250,ENSBTAG00000007191,ENSBTAG00000009876,ENSBTAG00000035587	CCL14|CXCL16|CDH13|MAPK8|-|-|RRH|CCL16|-|CCL5|C4BPA|ARRB2|
GO:0050900	leukocyte migration	biological_process	0.00016595	7	ENSBTAG00000007191,ENSBTAG00000031998,ENSBTAG00000010155,ENSBTAG00000003289,ENSBTAG00000007193,ENSBTAG00000010738,ENSBTAG00000025250	CCL5|CXCL16|-|-|CCL16|CCL14|-|
GO:0070555	response to interleukin-1	biological_process	0.00016643	5	ENSBTAG00000007191,ENSBTAG00000010155,ENSBTAG00000003289,ENSBTAG00000007193,ENSBTAG00000010738	CCL5|-|-|CCL16|CCL14|
GO:0070098	chemokine-mediated signaling pathway	biological_process	0.00017044	5	ENSBTAG00000007193,ENSBTAG00000010738,ENSBTAG00000003289,ENSBTAG00000010155,ENSBTAG00000007191	CCL16|CCL14|-|-|CCL5|
GO:0006950	response to stress	biological_process	0.00018332	19	ENSBTAG00000009876,ENSBTAG00000035587,ENSBTAG00000007191,ENSBTAG00000010210,ENSBTAG00000030932,ENSBTAG00000010155,ENSBTAG00000003289,ENSBTAG00000031998,ENSBTAG00000010738,ENSBTAG00000015205,ENSBTAG00000035744,ENSBTAG00000025250,ENSBTAG00000007193,ENSBTAG00000004907,ENSBTAG00000011990,ENSBTAG00000007876,ENSBTAG00000007532,ENSBTAG00000021953,ENSBTAG00000010220	C4BPA|ARRB2|CCL5|SUV39H2|IFI44L|-|-|CXCL16|CCL14|NCK2|TRIM26|-|CCL16|MINK1|ALOX15|MAPK8|TRIM15|LARGE1|DCLRE1C|
GO:0071242	cellular response to ammonium ion	biological_process	0.00018718	1	ENSBTAG00000012537	CASP6|
GO:0015938	coenzyme A catabolic process	biological_process	0.00024252	1	ENSBTAG00000004248	-|
GO:0033869	nucleoside bisphosphate catabolic process	biological_process	0.00024252	1	ENSBTAG00000004248	-|
GO:0034031	ribonucleoside bisphosphate catabolic process	biological_process	0.00024252	1	ENSBTAG00000004248	-|
GO:0034034	purine nucleoside bisphosphate catabolic process	biological_process	0.00024252	1	ENSBTAG00000004248	-|
GO:0042612	MHC class I protein complex	cellular_component	0.00024262	3	ENSBTAG00000005146,ENSBTAG00000020116,ENSBTAG00000002069	-|JSP.1|BOLA|
GO:0009109	coenzyme catabolic process	biological_process	0.00024372	1	ENSBTAG00000004248	-|
GO:0030593	neutrophil chemotaxis	biological_process	0.0002824	5	ENSBTAG00000010738,ENSBTAG00000007193,ENSBTAG00000007191,ENSBTAG00000010155,ENSBTAG00000003289	CCL14|CCL16|CCL5|-|-|
GO:0034612	response to tumor necrosis factor	biological_process	0.00029447	6	ENSBTAG00000031998,ENSBTAG00000007191,ENSBTAG00000010155,ENSBTAG00000003289,ENSBTAG00000010738,ENSBTAG00000007193	CXCL16|CCL5|-|-|CCL14|CCL16|
GO:0050777	negative regulation of immune response	biological_process	0.00031815	3	ENSBTAG00000035587,ENSBTAG00000009876,ENSBTAG00000011990	ARRB2|C4BPA|ALOX15|
GO:0035556	intracellular signal transduction	biological_process	0.00036138	14	ENSBTAG00000007532,ENSBTAG00000007876,ENSBTAG00000034373,ENSBTAG00000010155,ENSBTAG00000003289,ENSBTAG00000010738,ENSBTAG00000015205,ENSBTAG00000007191,ENSBTAG00000035587,ENSBTAG00000011990,ENSBTAG00000009798,ENSBTAG00000004907,ENSBTAG00000021741,ENSBTAG00000007193	TRIM15|MAPK8|CDH13|-|-|CCL14|NCK2|CCL5|ARRB2|ALOX15|DCDC2|MINK1|RPS6KA2|CCL16|
GO:0035091	phosphatidylinositol binding	molecular_function	0.00037145	3	ENSBTAG00000013392,ENSBTAG00000011990,ENSBTAG00000005568	PLD2|ALOX15|FRMPD2|
GO:0004620	phospholipase activity	molecular_function	0.0003768	3	ENSBTAG00000015230,ENSBTAG00000007191,ENSBTAG00000004982	PLA2G12A|CCL5|GPLD1|
GO:0005102	receptor binding	molecular_function	0.00039564	14	ENSBTAG00000007193,ENSBTAG00000025250,ENSBTAG00000038619,ENSBTAG00000002069,ENSBTAG00000035587,ENSBTAG00000007191,ENSBTAG00000012508,ENSBTAG00000019386,ENSBTAG00000010738,ENSBTAG00000005146,ENSBTAG00000020116,ENSBTAG00000003289,ENSBTAG00000010155,ENSBTAG00000031998	CCL16|-|-|BOLA|ARRB2|CCL5|OSGIN1|BOLA-NC1|CCL14|-|JSP.1|-|-|CXCL16|
GO:0043408	regulation of MAPK cascade	biological_process	0.00044613	8	ENSBTAG00000003289,ENSBTAG00000010155,ENSBTAG00000010738,ENSBTAG00000007191,ENSBTAG00000035587,ENSBTAG00000004907,ENSBTAG00000007193,ENSBTAG00000011990	-|-|CCL14|CCL5|ARRB2|MINK1|CCL16|ALOX15|
GO:0016298	lipase activity	molecular_function	0.00045082	3	ENSBTAG00000004982,ENSBTAG00000015230,ENSBTAG00000007191	GPLD1|PLA2G12A|CCL5|
GO:0010740	positive regulation of intracellular protein kinase cascade	biological_process	0.00046651	8	ENSBTAG00000007191,ENSBTAG00000035587,ENSBTAG00000004907,ENSBTAG00000007193,ENSBTAG00000011990,ENSBTAG00000003289,ENSBTAG00000010155,ENSBTAG00000010738	CCL5|ARRB2|MINK1|CCL16|ALOX15|-|-|CCL14|
GO:0071621	granulocyte chemotaxis	biological_process	0.00047579	5	ENSBTAG00000010155,ENSBTAG00000003289,ENSBTAG00000007191,ENSBTAG00000007193,ENSBTAG00000010738	-|-|CCL5|CCL16|CCL14|
GO:0019637	organophosphate metabolic process	biological_process	0.00054965	10	ENSBTAG00000010155,ENSBTAG00000004982,ENSBTAG00000003289,ENSBTAG00000010738,ENSBTAG00000004248,ENSBTAG00000015230,ENSBTAG00000007191,ENSBTAG00000007193,ENSBTAG00000011990,ENSBTAG00000021902	-|GPLD1|-|CCL14|-|PLA2G12A|CCL5|CCL16|ALOX15|ALDH5A1|
GO:0006152	purine nucleoside catabolic process	biological_process	0.00057183	6	ENSBTAG00000007193,ENSBTAG00000010738,ENSBTAG00000004248,ENSBTAG00000003289,ENSBTAG00000010155,ENSBTAG00000007191	CCL16|CCL14|-|-|-|CCL5|
GO:0046130	purine ribonucleoside catabolic process	biological_process	0.00057183	6	ENSBTAG00000004248,ENSBTAG00000003289,ENSBTAG00000010155,ENSBTAG00000007191,ENSBTAG00000010738,ENSBTAG00000007193	-|-|-|CCL5|CCL14|CCL16|
GO:0042454	ribonucleoside catabolic process	biological_process	0.00062327	6	ENSBTAG00000007193,ENSBTAG00000010738,ENSBTAG00000004248,ENSBTAG00000003289,ENSBTAG00000010155,ENSBTAG00000007191	CCL16|CCL14|-|-|-|CCL5|
GO:0009164	nucleoside catabolic process	biological_process	0.00062344	6	ENSBTAG00000010155,ENSBTAG00000003289,ENSBTAG00000004248,ENSBTAG00000007191,ENSBTAG00000010738,ENSBTAG00000007193	-|-|-|CCL5|CCL14|CCL16|
GO:0043065	positive regulation of apoptotic process	biological_process	0.00062494	5	ENSBTAG00000004982,ENSBTAG00000007876,ENSBTAG00000012508,ENSBTAG00000007191,ENSBTAG00000025250	GPLD1|MAPK8|OSGIN1|CCL5|-|
GO:1901658	glycosyl compound catabolic process	biological_process	0.00062935	6	ENSBTAG00000007191,ENSBTAG00000004248,ENSBTAG00000003289,ENSBTAG00000010155,ENSBTAG00000010738,ENSBTAG00000007193	CCL5|-|-|-|CCL14|CCL16|
GO:0030450	regulation of complement activation, classical pathway	biological_process	0.00063061	1	ENSBTAG00000009876	C4BPA|
GO:0045959	negative regulation of complement activation, classical pathway	biological_process	0.00063061	1	ENSBTAG00000009876	C4BPA|
GO:0043068	positive regulation of programmed cell death	biological_process	0.00064224	5	ENSBTAG00000004982,ENSBTAG00000007191,ENSBTAG00000012508,ENSBTAG00000007876,ENSBTAG00000025250	GPLD1|CCL5|OSGIN1|MAPK8|-|
GO:0006952	defense response	biological_process	0.00065132	12	ENSBTAG00000025250,ENSBTAG00000030932,ENSBTAG00000007193,ENSBTAG00000009876,ENSBTAG00000035587,ENSBTAG00000007191,ENSBTAG00000035744,ENSBTAG00000010738,ENSBTAG00000007532,ENSBTAG00000031998,ENSBTAG00000010155,ENSBTAG00000003289	-|IFI44L|CCL16|C4BPA|ARRB2|CCL5|TRIM26|CCL14|TRIM15|CXCL16|-|-|
GO:0009154	purine ribonucleotide catabolic process	biological_process	0.00066943	6	ENSBTAG00000007193,ENSBTAG00000010738,ENSBTAG00000004248,ENSBTAG00000003289,ENSBTAG00000010155,ENSBTAG00000007191	CCL16|CCL14|-|-|-|CCL5|
GO:0009261	ribonucleotide catabolic process	biological_process	0.00066952	6	ENSBTAG00000007191,ENSBTAG00000010155,ENSBTAG00000003289,ENSBTAG00000004248,ENSBTAG00000007193,ENSBTAG00000010738	CCL5|-|-|-|CCL16|CCL14|
GO:0005125	cytokine activity	molecular_function	0.00067545	7	ENSBTAG00000007193,ENSBTAG00000010738,ENSBTAG00000025250,ENSBTAG00000007191,ENSBTAG00000031998,ENSBTAG00000003289,ENSBTAG00000010155	CCL16|CCL14|-|CCL5|CXCL16|-|-|
GO:0006678	glucosylceramide metabolic process	biological_process	0.00073049	1	ENSBTAG00000021902	ALDH5A1|
GO:1901575	organic substance catabolic process	biological_process	0.00073427	12	ENSBTAG00000021902,ENSBTAG00000007193,ENSBTAG00000015230,ENSBTAG00000009876,ENSBTAG00000035587,ENSBTAG00000007191,ENSBTAG00000004248,ENSBTAG00000013390,ENSBTAG00000010738,ENSBTAG00000004982,ENSBTAG00000010155,ENSBTAG00000003289	ALDH5A1|CCL16|PLA2G12A|C4BPA|ARRB2|CCL5|-|PSMB6|CCL14|GPLD1|-|-|
GO:0045916	negative regulation of complement activation	biological_process	0.00075975	1	ENSBTAG00000009876	C4BPA|
GO:2000258	negative regulation of protein activation cascade	biological_process	0.00075975	1	ENSBTAG00000009876	C4BPA|
GO:0005581	collagen	cellular_component	0.00078971	3	ENSBTAG00000018556,ENSBTAG00000026666,ENSBTAG00000030683	-|-|-|
GO:0005126	cytokine receptor binding	molecular_function	0.00079617	7	ENSBTAG00000007193,ENSBTAG00000010738,ENSBTAG00000025250,ENSBTAG00000003289,ENSBTAG00000010155,ENSBTAG00000007191,ENSBTAG00000031998	CCL16|CCL14|-|-|-|CCL5|CXCL16|
GO:0019067	viral assembly, maturation, egress, and release	biological_process	0.00081178	2	ENSBTAG00000035744,ENSBTAG00000007532	TRIM26|TRIM15|
GO:0006796	phosphate-containing compound metabolic process	biological_process	0.00081212	16	ENSBTAG00000021741,ENSBTAG00000007191,ENSBTAG00000015230,ENSBTAG00000035587,ENSBTAG00000011650,ENSBTAG00000004248,ENSBTAG00000010738,ENSBTAG00000015205,ENSBTAG00000003289,ENSBTAG00000010155,ENSBTAG00000021902,ENSBTAG00000011990,ENSBTAG00000004907,ENSBTAG00000007193,ENSBTAG00000007876,ENSBTAG00000004982	RPS6KA2|CCL5|PLA2G12A|ARRB2|-|-|CCL14|NCK2|-|-|ALDH5A1|ALOX15|MINK1|CCL16|MAPK8|GPLD1|
GO:0071397	cellular response to cholesterol	biological_process	0.00084101	1	ENSBTAG00000004982	GPLD1|
GO:0036315	cellular response to sterol	biological_process	0.00084131	1	ENSBTAG00000004982	GPLD1|
GO:0071467	cellular response to pH	biological_process	0.00086234	1	ENSBTAG00000004982	GPLD1|
GO:0006793	phosphorus metabolic process	biological_process	0.00092412	16	ENSBTAG00000003289,ENSBTAG00000010155,ENSBTAG00000015205,ENSBTAG00000010738,ENSBTAG00000035587,ENSBTAG00000015230,ENSBTAG00000007191,ENSBTAG00000004248,ENSBTAG00000011650,ENSBTAG00000021741,ENSBTAG00000007876,ENSBTAG00000004982,ENSBTAG00000011990,ENSBTAG00000021902,ENSBTAG00000007193,ENSBTAG00000004907	-|-|NCK2|CCL14|ARRB2|PLA2G12A|CCL5|-|-|RPS6KA2|MAPK8|GPLD1|ALOX15|ALDH5A1|CCL16|MINK1|
GO:1901565	organonitrogen compound catabolic process	biological_process	0.00093559	7	ENSBTAG00000007193,ENSBTAG00000010738,ENSBTAG00000021902,ENSBTAG00000004248,ENSBTAG00000003289,ENSBTAG00000010155,ENSBTAG00000007191	CCL16|CCL14|ALDH5A1|-|-|-|CCL5|
GO:0006195	purine nucleotide catabolic process	biological_process	0.00094741	6	ENSBTAG00000010738,ENSBTAG00000007193,ENSBTAG00000007191,ENSBTAG00000003289,ENSBTAG00000004248,ENSBTAG00000010155	CCL14|CCL16|CCL5|-|-|-|
GO:0072523	purine-containing compound catabolic process	biological_process	0.00094795	6	ENSBTAG00000007193,ENSBTAG00000010738,ENSBTAG00000003289,ENSBTAG00000010155,ENSBTAG00000004248,ENSBTAG00000007191	CCL16|CCL14|-|-|-|CCL5|
GO:0071396	cellular response to lipid	biological_process	0.00097106	5	ENSBTAG00000018315,ENSBTAG00000004982,ENSBTAG00000007191,ENSBTAG00000031998,ENSBTAG00000007876	PELP1|GPLD1|CCL5|CXCL16|MAPK8|
GO:0009166	nucleotide catabolic process	biological_process	0.0010941	6	ENSBTAG00000003289,ENSBTAG00000004248,ENSBTAG00000010155,ENSBTAG00000007191,ENSBTAG00000007193,ENSBTAG00000010738	-|-|-|CCL5|CCL16|CCL14|
GO:0004702	receptor signaling protein serine/threonine kinase activity	molecular_function	0.0011175	2	ENSBTAG00000004907,ENSBTAG00000007876	MINK1|MAPK8|
GO:0010818	T cell chemotaxis	biological_process	0.0011858	2	ENSBTAG00000031998,ENSBTAG00000007191	CXCL16|CCL5|
GO:1901292	nucleoside phosphate catabolic process	biological_process	0.0012291	6	ENSBTAG00000007193,ENSBTAG00000010738,ENSBTAG00000007191,ENSBTAG00000003289,ENSBTAG00000010155,ENSBTAG00000004248	CCL16|CCL14|CCL5|-|-|-|
GO:1901136	carbohydrate derivative catabolic process	biological_process	0.0012518	6	ENSBTAG00000010738,ENSBTAG00000007193,ENSBTAG00000007191,ENSBTAG00000010155,ENSBTAG00000003289,ENSBTAG00000004248	CCL14|CCL16|CCL5|-|-|-|
GO:0010942	positive regulation of cell death	biological_process	0.0013206	5	ENSBTAG00000025250,ENSBTAG00000007191,ENSBTAG00000012508,ENSBTAG00000007876,ENSBTAG00000004982	-|CCL5|OSGIN1|MAPK8|GPLD1|
GO:0003823	antigen binding	molecular_function	0.0013408	5	ENSBTAG00000002069,ENSBTAG00000005146,ENSBTAG00000038619,ENSBTAG00000020116,ENSBTAG00000019386	BOLA|-|-|JSP.1|BOLA-NC1|
GO:0050918	positive chemotaxis	biological_process	0.0013831	3	ENSBTAG00000007193,ENSBTAG00000007191,ENSBTAG00000034373	CCL16|CCL5|CDH13|
GO:0019882	antigen processing and presentation	biological_process	0.0013956	5	ENSBTAG00000019386,ENSBTAG00000038619,ENSBTAG00000005146,ENSBTAG00000020116,ENSBTAG00000002069	BOLA-NC1|-|-|JSP.1|BOLA|
GO:0009611	response to wounding	biological_process	0.001406	9	ENSBTAG00000003289,ENSBTAG00000010155,ENSBTAG00000021953,ENSBTAG00000010738,ENSBTAG00000007191,ENSBTAG00000009876,ENSBTAG00000011990,ENSBTAG00000007193,ENSBTAG00000025250	-|-|LARGE1|CCL14|CCL5|C4BPA|ALOX15|CCL16|-|
GO:0044093	positive regulation of molecular function	biological_process	0.0014395	10	ENSBTAG00000011650,ENSBTAG00000007191,ENSBTAG00000004907,ENSBTAG00000007193,ENSBTAG00000003289,ENSBTAG00000010155,ENSBTAG00000007532,ENSBTAG00000007876,ENSBTAG00000010738,ENSBTAG00000035744	-|CCL5|MINK1|CCL16|-|-|TRIM15|MAPK8|CCL14|TRIM26|
GO:1901253	negative regulation of egress of virus within host cell	biological_process	0.0014567	1	ENSBTAG00000007532	TRIM15|
GO:0046788	egress of virus within host cell	biological_process	0.001457	1	ENSBTAG00000007532	TRIM15|
GO:1901252	regulation of egress of virus within host cell	biological_process	0.001457	1	ENSBTAG00000007532	TRIM15|
GO:0045744	negative regulation of G-protein coupled receptor protein signaling pathway	biological_process	0.0015403	2	ENSBTAG00000007191,ENSBTAG00000035587	CCL5|ARRB2|
GO:0002016	regulation of blood volume by renin-angiotensin	biological_process	0.0017671	1	ENSBTAG00000021741	RPS6KA2|
GO:0048525	negative regulation of viral process	biological_process	0.0017728	3	ENSBTAG00000035744,ENSBTAG00000007191,ENSBTAG00000007532	TRIM26|CCL5|TRIM15|
GO:0071356	cellular response to tumor necrosis factor	biological_process	0.0017805	5	ENSBTAG00000010155,ENSBTAG00000003289,ENSBTAG00000007191,ENSBTAG00000007193,ENSBTAG00000010738	-|-|CCL5|CCL16|CCL14|
GO:0046434	organophosphate catabolic process	biological_process	0.0018296	6	ENSBTAG00000007193,ENSBTAG00000010738,ENSBTAG00000007191,ENSBTAG00000004248,ENSBTAG00000003289,ENSBTAG00000010155	CCL16|CCL14|CCL5|-|-|-|
GO:0071495	cellular response to endogenous stimulus	biological_process	0.0018796	7	ENSBTAG00000018315,ENSBTAG00000004982,ENSBTAG00000007191,ENSBTAG00000012537,ENSBTAG00000035587,ENSBTAG00000034373,ENSBTAG00000007019	PELP1|GPLD1|CCL5|CASP6|ARRB2|CDH13|LRIT3|
GO:0071407	cellular response to organic cyclic compound	biological_process	0.0020132	4	ENSBTAG00000012537,ENSBTAG00000007191,ENSBTAG00000004982,ENSBTAG00000018315	CASP6|CCL5|GPLD1|PELP1|
GO:0031305	integral to mitochondrial inner membrane	cellular_component	0.0020489	2	ENSBTAG00000012995,ENSBTAG00000027879	MCUB|MPC1|
GO:0042611	MHC protein complex	cellular_component	0.002267	3	ENSBTAG00000005146,ENSBTAG00000020116,ENSBTAG00000002069	-|JSP.1|BOLA|
GO:0004630	phospholipase D activity	molecular_function	0.0022914	1	ENSBTAG00000004982	GPLD1|
GO:0043547	positive regulation of GTPase activity	biological_process	0.002309	5	ENSBTAG00000010155,ENSBTAG00000003289,ENSBTAG00000007191,ENSBTAG00000007193,ENSBTAG00000010738	-|-|CCL5|CCL16|CCL14|
GO:0009056	catabolic process	biological_process	0.0024619	12	ENSBTAG00000010738,ENSBTAG00000013390,ENSBTAG00000003289,ENSBTAG00000004982,ENSBTAG00000010155,ENSBTAG00000021902,ENSBTAG00000007193,ENSBTAG00000007191,ENSBTAG00000015230,ENSBTAG00000009876,ENSBTAG00000035587,ENSBTAG00000004248	CCL14|PSMB6|-|GPLD1|-|ALDH5A1|CCL16|CCL5|PLA2G12A|C4BPA|ARRB2|-|
GO:0070723	response to cholesterol	biological_process	0.0026634	1	ENSBTAG00000004982	GPLD1|
GO:0036314	response to sterol	biological_process	0.0026637	1	ENSBTAG00000004982	GPLD1|
GO:1900246	positive regulation of RIG-I signaling pathway	biological_process	0.0026952	1	ENSBTAG00000007532	TRIM15|
GO:0048583	regulation of response to stimulus	biological_process	0.0027137	16	ENSBTAG00000015205,ENSBTAG00000010738,ENSBTAG00000034373,ENSBTAG00000010155,ENSBTAG00000003289,ENSBTAG00000009798,ENSBTAG00000009876,ENSBTAG00000035587,ENSBTAG00000007191,ENSBTAG00000007532,ENSBTAG00000004982,ENSBTAG00000011990,ENSBTAG00000025250,ENSBTAG00000007193,ENSBTAG00000007019,ENSBTAG00000004907	NCK2|CCL14|CDH13|-|-|DCDC2|C4BPA|ARRB2|CCL5|TRIM15|GPLD1|ALOX15|-|CCL16|LRIT3|MINK1|
GO:0042277	peptide binding	molecular_function	0.0027872	5	ENSBTAG00000019386,ENSBTAG00000005146,ENSBTAG00000038619,ENSBTAG00000020116,ENSBTAG00000002069	BOLA-NC1|-|-|JSP.1|BOLA|
GO:0030031	cell projection assembly	biological_process	0.0027997	3	ENSBTAG00000009798,ENSBTAG00000015205,ENSBTAG00000034373	DCDC2|NCK2|CDH13|
GO:0044420	extracellular matrix part	cellular_component	0.0028167	3	ENSBTAG00000018556,ENSBTAG00000026666,ENSBTAG00000030683	-|-|-|
GO:0002921	negative regulation of humoral immune response	biological_process	0.0029344	1	ENSBTAG00000009876	C4BPA|
GO:0071248	cellular response to metal ion	biological_process	0.0029443	3	ENSBTAG00000007876,ENSBTAG00000004982,ENSBTAG00000011990	MAPK8|GPLD1|ALOX15|
GO:0071241	cellular response to inorganic substance	biological_process	0.0029653	3	ENSBTAG00000007876,ENSBTAG00000004982,ENSBTAG00000011990	MAPK8|GPLD1|ALOX15|
GO:0006954	inflammatory response	biological_process	0.0030058	7	ENSBTAG00000007191,ENSBTAG00000009876,ENSBTAG00000003289,ENSBTAG00000010155,ENSBTAG00000007193,ENSBTAG00000010738,ENSBTAG00000025250	CCL5|C4BPA|-|-|CCL16|CCL14|-|
GO:0030032	lamellipodium assembly	biological_process	0.0031962	2	ENSBTAG00000015205,ENSBTAG00000034373	NCK2|CDH13|
GO:0006184	GTP catabolic process	biological_process	0.0033016	5	ENSBTAG00000010155,ENSBTAG00000003289,ENSBTAG00000007191,ENSBTAG00000007193,ENSBTAG00000010738	-|-|CCL5|CCL16|CCL14|
GO:0033124	regulation of GTP catabolic process	biological_process	0.0033016	5	ENSBTAG00000007191,ENSBTAG00000003289,ENSBTAG00000010155,ENSBTAG00000010738,ENSBTAG00000007193	CCL5|-|-|CCL14|CCL16|
GO:0043087	regulation of GTPase activity	biological_process	0.0033016	5	ENSBTAG00000010738,ENSBTAG00000007193,ENSBTAG00000007191,ENSBTAG00000010155,ENSBTAG00000003289	CCL14|CCL16|CCL5|-|-|
GO:0009203	ribonucleoside triphosphate catabolic process	biological_process	0.0033034	5	ENSBTAG00000010738,ENSBTAG00000007193,ENSBTAG00000007191,ENSBTAG00000003289,ENSBTAG00000010155	CCL14|CCL16|CCL5|-|-|
GO:0009207	purine ribonucleoside triphosphate catabolic process	biological_process	0.0033034	5	ENSBTAG00000003289,ENSBTAG00000010155,ENSBTAG00000007191,ENSBTAG00000007193,ENSBTAG00000010738	-|-|CCL5|CCL16|CCL14|
GO:0033218	amide binding	molecular_function	0.0033484	5	ENSBTAG00000002069,ENSBTAG00000020116,ENSBTAG00000005146,ENSBTAG00000038619,ENSBTAG00000019386	BOLA|JSP.1|-|-|BOLA-NC1|
GO:0009966	regulation of signal transduction	biological_process	0.0033622	13	ENSBTAG00000003289,ENSBTAG00000010155,ENSBTAG00000007532,ENSBTAG00000034373,ENSBTAG00000010738,ENSBTAG00000015205,ENSBTAG00000007191,ENSBTAG00000035587,ENSBTAG00000004907,ENSBTAG00000007019,ENSBTAG00000007193,ENSBTAG00000011990,ENSBTAG00000009798	-|-|TRIM15|CDH13|CCL14|NCK2|CCL5|ARRB2|MINK1|LRIT3|CCL16|ALOX15|DCDC2|
GO:0031304	intrinsic to mitochondrial inner membrane	cellular_component	0.0034007	2	ENSBTAG00000027879,ENSBTAG00000012995	MPC1|MCUB|
GO:0019058	viral infectious cycle	biological_process	0.0035161	3	ENSBTAG00000035744,ENSBTAG00000007532,ENSBTAG00000007191	TRIM26|TRIM15|CCL5|
GO:1901074	regulation of engulfment of apoptotic cell	biological_process	0.0035346	1	ENSBTAG00000011990	ALOX15|
GO:0035963	cellular response to interleukin-13	biological_process	0.0035349	1	ENSBTAG00000011990	ALOX15|
GO:0060099	regulation of phagocytosis, engulfment	biological_process	0.0035352	1	ENSBTAG00000011990	ALOX15|
GO:0035962	response to interleukin-13	biological_process	0.0035355	1	ENSBTAG00000011990	ALOX15|
GO:0006646	phosphatidylethanolamine biosynthetic process	biological_process	0.0035355	1	ENSBTAG00000011990	ALOX15|
GO:0071277	cellular response to calcium ion	biological_process	0.0035461	2	ENSBTAG00000004982,ENSBTAG00000011990	GPLD1|ALOX15|
GO:0046337	phosphatidylethanolamine metabolic process	biological_process	0.0035471	1	ENSBTAG00000011990	ALOX15|
GO:0007243	intracellular protein kinase cascade	biological_process	0.0035741	9	ENSBTAG00000004907,ENSBTAG00000007193,ENSBTAG00000011990,ENSBTAG00000007191,ENSBTAG00000035587,ENSBTAG00000010738,ENSBTAG00000010155,ENSBTAG00000003289,ENSBTAG00000007876	MINK1|CCL16|ALOX15|CCL5|ARRB2|CCL14|-|-|MAPK8|
GO:2001300	lipoxin metabolic process	biological_process	0.0035935	1	ENSBTAG00000011990	ALOX15|
GO:2001301	lipoxin biosynthetic process	biological_process	0.0035935	1	ENSBTAG00000011990	ALOX15|
GO:2001302	lipoxin A4 metabolic process	biological_process	0.0035935	1	ENSBTAG00000011990	ALOX15|
GO:2001303	lipoxin A4 biosynthetic process	biological_process	0.0035935	1	ENSBTAG00000011990	ALOX15|
GO:0042759	long-chain fatty acid biosynthetic process	biological_process	0.0035952	1	ENSBTAG00000011990	ALOX15|
GO:0070613	regulation of protein processing	biological_process	0.0036034	2	ENSBTAG00000021741,ENSBTAG00000009876	RPS6KA2|C4BPA|
GO:1901069	guanosine-containing compound catabolic process	biological_process	0.0036973	5	ENSBTAG00000007191,ENSBTAG00000003289,ENSBTAG00000010155,ENSBTAG00000007193,ENSBTAG00000010738	CCL5|-|-|CCL16|CCL14|
GO:0015020	glucuronosyltransferase activity	molecular_function	0.003741	1	ENSBTAG00000021953	LARGE1|
GO:0006644	phospholipid metabolic process	biological_process	0.0038161	4	ENSBTAG00000011990,ENSBTAG00000021902,ENSBTAG00000015230,ENSBTAG00000004982	ALOX15|ALDH5A1|PLA2G12A|GPLD1|
GO:0002032	desensitization of G-protein coupled receptor protein signaling pathway by arrestin	biological_process	0.0038922	1	ENSBTAG00000035587	ARRB2|
GO:0009146	purine nucleoside triphosphate catabolic process	biological_process	0.0038936	5	ENSBTAG00000010738,ENSBTAG00000007193,ENSBTAG00000007191,ENSBTAG00000010155,ENSBTAG00000003289	CCL14|CCL16|CCL5|-|-|
GO:2000727	positive regulation of cardiac muscle cell differentiation	biological_process	0.0038942	1	ENSBTAG00000035587	ARRB2|
GO:0046128	purine ribonucleoside metabolic process	biological_process	0.0039799	6	ENSBTAG00000003289,ENSBTAG00000010155,ENSBTAG00000004248,ENSBTAG00000007191,ENSBTAG00000010738,ENSBTAG00000007193	-|-|-|CCL5|CCL14|CCL16|
GO:0004052	arachidonate 12-lipoxygenase activity	molecular_function	0.0040958	1	ENSBTAG00000011990	ALOX15|
GO:0042278	purine nucleoside metabolic process	biological_process	0.004136	6	ENSBTAG00000010738,ENSBTAG00000007193,ENSBTAG00000010155,ENSBTAG00000003289,ENSBTAG00000004248,ENSBTAG00000007191	CCL14|CCL16|-|-|-|CCL5|
GO:0009143	nucleoside triphosphate catabolic process	biological_process	0.0042219	5	ENSBTAG00000007193,ENSBTAG00000010738,ENSBTAG00000007191,ENSBTAG00000010155,ENSBTAG00000003289	CCL16|CCL14|CCL5|-|-|
GO:0051179	localization	biological_process	0.0042735	21	ENSBTAG00000034373,ENSBTAG00000031998,ENSBTAG00000003289,ENSBTAG00000027879,ENSBTAG00000010155,ENSBTAG00000034501,ENSBTAG00000010738,ENSBTAG00000015205,ENSBTAG00000015230,ENSBTAG00000035587,ENSBTAG00000007191,ENSBTAG00000007876,ENSBTAG00000007532,ENSBTAG00000004982,ENSBTAG00000012995,ENSBTAG00000002993,ENSBTAG00000004979,ENSBTAG00000011990,ENSBTAG00000007193,ENSBTAG00000025250,ENSBTAG00000004907	CDH13|CXCL16|-|MPC1|-|CFI|CCL14|NCK2|PLA2G12A|ARRB2|CCL5|MAPK8|TRIM15|GPLD1|MCUB|SFT2D1|MRS2|ALOX15|CCL16|-|MINK1|
GO:0030811	regulation of nucleotide catabolic process	biological_process	0.0043109	5	ENSBTAG00000007193,ENSBTAG00000010738,ENSBTAG00000007191,ENSBTAG00000003289,ENSBTAG00000010155	CCL16|CCL14|CCL5|-|-|
GO:0033121	regulation of purine nucleotide catabolic process	biological_process	0.0043109	5	ENSBTAG00000007193,ENSBTAG00000010738,ENSBTAG00000010155,ENSBTAG00000003289,ENSBTAG00000007191	CCL16|CCL14|-|-|CCL5|
GO:0009118	regulation of nucleoside metabolic process	biological_process	0.0043116	5	ENSBTAG00000007193,ENSBTAG00000010738,ENSBTAG00000007191,ENSBTAG00000003289,ENSBTAG00000010155	CCL16|CCL14|CCL5|-|-|
GO:0006897	endocytosis	biological_process	0.0043537	5	ENSBTAG00000035587,ENSBTAG00000034373,ENSBTAG00000031998,ENSBTAG00000034501,ENSBTAG00000011990	ARRB2|CDH13|CXCL16|CFI|ALOX15|
GO:0043901	negative regulation of multi-organism process	biological_process	0.0043849	3	ENSBTAG00000007191,ENSBTAG00000007532,ENSBTAG00000035744	CCL5|TRIM15|TRIM26|
GO:0010810	regulation of cell-substrate adhesion	biological_process	0.004457	3	ENSBTAG00000011990,ENSBTAG00000004907,ENSBTAG00000034373	ALOX15|MINK1|CDH13|
GO:0009119	ribonucleoside metabolic process	biological_process	0.0044578	6	ENSBTAG00000007193,ENSBTAG00000010738,ENSBTAG00000007191,ENSBTAG00000004248,ENSBTAG00000003289,ENSBTAG00000010155	CCL16|CCL14|CCL5|-|-|-|
GO:0006541	glutamine metabolic process	biological_process	0.0044665	1	ENSBTAG00000021902	ALDH5A1|
GO:0050792	regulation of viral process	biological_process	0.0047577	3	ENSBTAG00000007191,ENSBTAG00000007532,ENSBTAG00000035744	CCL5|TRIM15|TRIM26|
GO:0034704	calcium channel complex	cellular_component	0.0048452	1	ENSBTAG00000012995	MCUB|
GO:1901135	carbohydrate derivative metabolic process	biological_process	0.0048727	9	ENSBTAG00000003289,ENSBTAG00000004982,ENSBTAG00000010155,ENSBTAG00000021953,ENSBTAG00000010738,ENSBTAG00000007191,ENSBTAG00000004248,ENSBTAG00000021902,ENSBTAG00000007193	-|GPLD1|-|LARGE1|CCL14|CCL5|-|ALDH5A1|CCL16|
GO:0043652	engulfment of apoptotic cell	biological_process	0.0049587	1	ENSBTAG00000011990	ALOX15|
GO:0034655	nucleobase-containing compound catabolic process	biological_process	0.0049846	6	ENSBTAG00000007191,ENSBTAG00000004248,ENSBTAG00000003289,ENSBTAG00000010155,ENSBTAG00000010738,ENSBTAG00000007193	CCL5|-|-|-|CCL14|CCL16|
GO:0046039	GTP metabolic process	biological_process	0.0050565	5	ENSBTAG00000007193,ENSBTAG00000010738,ENSBTAG00000007191,ENSBTAG00000010155,ENSBTAG00000003289	CCL16|CCL14|CCL5|-|-|
GO:0044270	cellular nitrogen compound catabolic process	biological_process	0.0050948	6	ENSBTAG00000007193,ENSBTAG00000010738,ENSBTAG00000007191,ENSBTAG00000003289,ENSBTAG00000004248,ENSBTAG00000010155	CCL16|CCL14|CCL5|-|-|-|
GO:0046700	heterocycle catabolic process	biological_process	0.0050976	6	ENSBTAG00000010738,ENSBTAG00000007193,ENSBTAG00000003289,ENSBTAG00000004248,ENSBTAG00000010155,ENSBTAG00000007191	CCL14|CCL16|-|-|-|CCL5|
GO:0048518	positive regulation of biological process	biological_process	0.0051376	21	ENSBTAG00000007876,ENSBTAG00000007532,ENSBTAG00000004982,ENSBTAG00000011990,ENSBTAG00000007193,ENSBTAG00000025250,ENSBTAG00000004907,ENSBTAG00000015205,ENSBTAG00000010738,ENSBTAG00000034373,ENSBTAG00000031998,ENSBTAG00000003289,ENSBTAG00000010155,ENSBTAG00000009798,ENSBTAG00000021741,ENSBTAG00000035587,ENSBTAG00000009876,ENSBTAG00000007191,ENSBTAG00000012508,ENSBTAG00000004248,ENSBTAG00000011650	MAPK8|TRIM15|GPLD1|ALOX15|CCL16|-|MINK1|NCK2|CCL14|CDH13|CXCL16|-|-|DCDC2|RPS6KA2|ARRB2|C4BPA|CCL5|OSGIN1|-|-|
GO:0005044	scavenger receptor activity	molecular_function	0.0052601	2	ENSBTAG00000034501,ENSBTAG00000031998	CFI|CXCL16|
GO:0030298	receptor signaling protein tyrosine kinase activator activity	molecular_function	0.005311	1	ENSBTAG00000007191	CCL5|
GO:0031729	CCR4 chemokine receptor binding	molecular_function	0.005311	1	ENSBTAG00000007191	CCL5|
GO:0046817	chemokine receptor antagonist activity	molecular_function	0.005311	1	ENSBTAG00000007191	CCL5|
GO:0070099	regulation of chemokine-mediated signaling pathway	biological_process	0.0053116	1	ENSBTAG00000007191	CCL5|
GO:0070100	negative regulation of chemokine-mediated signaling pathway	biological_process	0.0053116	1	ENSBTAG00000007191	CCL5|
GO:0034112	positive regulation of homotypic cell-cell adhesion	biological_process	0.0053125	1	ENSBTAG00000007191	CCL5|
GO:0030296	protein tyrosine kinase activator activity	molecular_function	0.0053128	1	ENSBTAG00000007191	CCL5|
GO:0004435	phosphatidylinositol phospholipase C activity	molecular_function	0.0053131	1	ENSBTAG00000007191	CCL5|
GO:0004629	phospholipase C activity	molecular_function	0.0053131	1	ENSBTAG00000007191	CCL5|
GO:0070419	nonhomologous end joining complex	cellular_component	0.0053227	1	ENSBTAG00000010220	DCLRE1C|
GO:0009894	regulation of catabolic process	biological_process	0.0053848	7	ENSBTAG00000007193,ENSBTAG00000010738,ENSBTAG00000007191,ENSBTAG00000009876,ENSBTAG00000010155,ENSBTAG00000004982,ENSBTAG00000003289	CCL16|CCL14|CCL5|C4BPA|-|GPLD1|-|
GO:0071222	cellular response to lipopolysaccharide	biological_process	0.005385	3	ENSBTAG00000007876,ENSBTAG00000031998,ENSBTAG00000007191	MAPK8|CXCL16|CCL5|
GO:0005057	receptor signaling protein activity	molecular_function	0.00543	2	ENSBTAG00000007876,ENSBTAG00000004907	MAPK8|MINK1|
GO:0016192	vesicle-mediated transport	biological_process	0.0054601	7	ENSBTAG00000002993,ENSBTAG00000034501,ENSBTAG00000011990,ENSBTAG00000035587,ENSBTAG00000034373,ENSBTAG00000031998,ENSBTAG00000007191	SFT2D1|CFI|ALOX15|ARRB2|CDH13|CXCL16|CCL5|
GO:0000454	snoRNA guided rRNA pseudouridine synthesis	biological_process	0.0054922	1	ENSBTAG00000000748	GAR1|
GO:0030522	intracellular receptor signaling pathway	biological_process	0.0055171	3	ENSBTAG00000011990,ENSBTAG00000007532,ENSBTAG00000035587	ALOX15|TRIM15|ARRB2|
GO:1901068	guanosine-containing compound metabolic process	biological_process	0.0055936	5	ENSBTAG00000007191,ENSBTAG00000010155,ENSBTAG00000003289,ENSBTAG00000007193,ENSBTAG00000010738	CCL5|-|-|CCL16|CCL14|
GO:0019439	aromatic compound catabolic process	biological_process	0.0056133	6	ENSBTAG00000003289,ENSBTAG00000010155,ENSBTAG00000004248,ENSBTAG00000007191,ENSBTAG00000007193,ENSBTAG00000010738	-|-|-|CCL5|CCL16|CCL14|
GO:0031429	box H/ACA snoRNP complex	cellular_component	0.0058523	1	ENSBTAG00000000748	GAR1|
GO:0034513	box H/ACA snoRNA binding	molecular_function	0.0058523	1	ENSBTAG00000000748	GAR1|
GO:0072588	box H/ACA RNP complex	cellular_component	0.0058523	1	ENSBTAG00000000748	GAR1|
GO:0000784	nuclear chromosome, telomeric region	cellular_component	0.006008	2	ENSBTAG00000000748,ENSBTAG00000010220	GAR1|DCLRE1C|
GO:0034097	response to cytokine stimulus	biological_process	0.0060249	7	ENSBTAG00000003289,ENSBTAG00000010155,ENSBTAG00000007191,ENSBTAG00000031998,ENSBTAG00000010738,ENSBTAG00000007193,ENSBTAG00000011990	-|-|CCL5|CXCL16|CCL14|CCL16|ALOX15|
GO:0071219	cellular response to molecule of bacterial origin	biological_process	0.0060737	3	ENSBTAG00000007876,ENSBTAG00000031998,ENSBTAG00000007191	MAPK8|CXCL16|CCL5|
GO:0010646	regulation of cell communication	biological_process	0.0060992	13	ENSBTAG00000007019,ENSBTAG00000007193,ENSBTAG00000004907,ENSBTAG00000011990,ENSBTAG00000009798,ENSBTAG00000035587,ENSBTAG00000007191,ENSBTAG00000015205,ENSBTAG00000010738,ENSBTAG00000003289,ENSBTAG00000010155,ENSBTAG00000034373,ENSBTAG00000007532	LRIT3|CCL16|MINK1|ALOX15|DCDC2|ARRB2|CCL5|NCK2|CCL14|-|-|CDH13|TRIM15|
GO:0008081	phosphoric diester hydrolase activity	molecular_function	0.0061139	2	ENSBTAG00000004982,ENSBTAG00000007191	GPLD1|CCL5|
GO:0009116	nucleoside metabolic process	biological_process	0.006119	6	ENSBTAG00000007191,ENSBTAG00000010155,ENSBTAG00000003289,ENSBTAG00000004248,ENSBTAG00000010738,ENSBTAG00000007193	CCL5|-|-|-|CCL14|CCL16|
GO:1901657	glycosyl compound metabolic process	biological_process	0.0061529	6	ENSBTAG00000010738,ENSBTAG00000007193,ENSBTAG00000010155,ENSBTAG00000003289,ENSBTAG00000004248,ENSBTAG00000007191	CCL14|CCL16|-|-|-|CCL5|
GO:0043616	keratinocyte proliferation	biological_process	0.0061849	1	ENSBTAG00000034373	CDH13|
GO:0040012	regulation of locomotion	biological_process	0.0061858	6	ENSBTAG00000035744,ENSBTAG00000004907,ENSBTAG00000034373,ENSBTAG00000031998,ENSBTAG00000007191,ENSBTAG00000004982	TRIM26|MINK1|CDH13|CXCL16|CCL5|GPLD1|
GO:0051345	positive regulation of hydrolase activity	biological_process	0.0062645	6	ENSBTAG00000010738,ENSBTAG00000007193,ENSBTAG00000007876,ENSBTAG00000007191,ENSBTAG00000003289,ENSBTAG00000010155	CCL14|CCL16|MAPK8|CCL5|-|-|
GO:0023051	regulation of signaling	biological_process	0.0063976	13	ENSBTAG00000035587,ENSBTAG00000007191,ENSBTAG00000007193,ENSBTAG00000007019,ENSBTAG00000004907,ENSBTAG00000009798,ENSBTAG00000011990,ENSBTAG00000010155,ENSBTAG00000003289,ENSBTAG00000034373,ENSBTAG00000007532,ENSBTAG00000010738,ENSBTAG00000015205	ARRB2|CCL5|CCL16|LRIT3|MINK1|DCDC2|ALOX15|-|-|CDH13|TRIM15|CCL14|NCK2|
GO:0002253	activation of immune response	biological_process	0.0065037	4	ENSBTAG00000004982,ENSBTAG00000007532,ENSBTAG00000035587,ENSBTAG00000009876	GPLD1|TRIM15|ARRB2|C4BPA|
GO:0002684	positive regulation of immune system process	biological_process	0.0065279	6	ENSBTAG00000015205,ENSBTAG00000004982,ENSBTAG00000007191,ENSBTAG00000007532,ENSBTAG00000009876,ENSBTAG00000035587	NCK2|GPLD1|CCL5|TRIM15|C4BPA|ARRB2|
GO:0010627	regulation of intracellular protein kinase cascade	biological_process	0.0066429	8	ENSBTAG00000010738,ENSBTAG00000010155,ENSBTAG00000003289,ENSBTAG00000004907,ENSBTAG00000007193,ENSBTAG00000011990,ENSBTAG00000007191,ENSBTAG00000035587	CCL14|-|-|MINK1|CCL16|ALOX15|CCL5|ARRB2|
GO:0050473	arachidonate 15-lipoxygenase activity	molecular_function	0.006811	1	ENSBTAG00000011990	ALOX15|
GO:0043085	positive regulation of catalytic activity	biological_process	0.0069304	8	ENSBTAG00000004907,ENSBTAG00000007193,ENSBTAG00000011650,ENSBTAG00000007191,ENSBTAG00000010738,ENSBTAG00000003289,ENSBTAG00000010155,ENSBTAG00000007876	MINK1|CCL16|-|CCL5|CCL14|-|-|MAPK8|
GO:0031701	angiotensin receptor binding	molecular_function	0.0069921	1	ENSBTAG00000035587	ARRB2|
GO:1901361	organic cyclic compound catabolic process	biological_process	0.0070405	6	ENSBTAG00000007191,ENSBTAG00000003289,ENSBTAG00000010155,ENSBTAG00000004248,ENSBTAG00000010738,ENSBTAG00000007193	CCL5|-|-|-|CCL14|CCL16|
GO:0042056	chemoattractant activity	molecular_function	0.0070899	2	ENSBTAG00000007193,ENSBTAG00000007191	CCL16|CCL5|
GO:0051187	cofactor catabolic process	biological_process	0.0070927	1	ENSBTAG00000004248	-|
GO:0005615	extracellular space	cellular_component	0.0071882	12	ENSBTAG00000010738,ENSBTAG00000034501,ENSBTAG00000010155,ENSBTAG00000004982,ENSBTAG00000003289,ENSBTAG00000034373,ENSBTAG00000016450,ENSBTAG00000031998,ENSBTAG00000025250,ENSBTAG00000007193,ENSBTAG00000009876,ENSBTAG00000007191	CCL14|CFI|-|GPLD1|-|CDH13|CDNF|CXCL16|-|CCL16|C4BPA|CCL5|
GO:0043245	extraorganismal space	cellular_component	0.007263	1	ENSBTAG00000009876	C4BPA|
GO:0044215	other organism	cellular_component	0.007263	1	ENSBTAG00000009876	C4BPA|
GO:0044216	other organism cell	cellular_component	0.007263	1	ENSBTAG00000009876	C4BPA|
GO:0044217	other organism part	cellular_component	0.007263	1	ENSBTAG00000009876	C4BPA|
GO:0030155	regulation of cell adhesion	biological_process	0.0072794	4	ENSBTAG00000034373,ENSBTAG00000007191,ENSBTAG00000011990,ENSBTAG00000004907	CDH13|CCL5|ALOX15|MINK1|
GO:0038024	cargo receptor activity	molecular_function	0.0073081	2	ENSBTAG00000034501,ENSBTAG00000031998	CFI|CXCL16|
GO:0032879	regulation of localization	biological_process	0.0074714	10	ENSBTAG00000004982,ENSBTAG00000034373,ENSBTAG00000007876,ENSBTAG00000007532,ENSBTAG00000031998,ENSBTAG00000025250,ENSBTAG00000004907,ENSBTAG00000011990,ENSBTAG00000035587,ENSBTAG00000007191	GPLD1|CDH13|MAPK8|TRIM15|CXCL16|-|MINK1|ALOX15|ARRB2|CCL5|
GO:0051592	response to calcium ion	biological_process	0.0075134	2	ENSBTAG00000004982,ENSBTAG00000011990	GPLD1|ALOX15|
GO:0031584	activation of phospholipase D activity	biological_process	0.0075542	1	ENSBTAG00000007191	CCL5|
GO:0009719	response to endogenous stimulus	biological_process	0.0077122	7	ENSBTAG00000012537,ENSBTAG00000034373,ENSBTAG00000035587,ENSBTAG00000007191,ENSBTAG00000018315,ENSBTAG00000004982,ENSBTAG00000007019	CASP6|CDH13|ARRB2|CCL5|PELP1|GPLD1|LRIT3|
GO:0006536	glutamate metabolic process	biological_process	0.0077379	1	ENSBTAG00000021902	ALDH5A1|
GO:0043903	regulation of symbiosis, encompassing mutualism through parasitism	biological_process	0.0077536	3	ENSBTAG00000035744,ENSBTAG00000007532,ENSBTAG00000007191	TRIM26|TRIM15|CCL5|
GO:2000110	negative regulation of macrophage apoptotic process	biological_process	0.007893	1	ENSBTAG00000007191	CCL5|
GO:0048246	macrophage chemotaxis	biological_process	0.0079819	2	ENSBTAG00000025250,ENSBTAG00000007191	-|CCL5|
GO:0048522	positive regulation of cellular process	biological_process	0.0081599	19	ENSBTAG00000011990,ENSBTAG00000004907,ENSBTAG00000007193,ENSBTAG00000025250,ENSBTAG00000007532,ENSBTAG00000007876,ENSBTAG00000004982,ENSBTAG00000007191,ENSBTAG00000012508,ENSBTAG00000035587,ENSBTAG00000011650,ENSBTAG00000004248,ENSBTAG00000009798,ENSBTAG00000031998,ENSBTAG00000034373,ENSBTAG00000003289,ENSBTAG00000010155,ENSBTAG00000010738,ENSBTAG00000015205	ALOX15|MINK1|CCL16|-|TRIM15|MAPK8|GPLD1|CCL5|OSGIN1|ARRB2|-|-|DCDC2|CXCL16|CDH13|-|-|CCL14|NCK2|
GO:0044248	cellular catabolic process	biological_process	0.0081813	10	ENSBTAG00000010155,ENSBTAG00000004982,ENSBTAG00000003289,ENSBTAG00000010738,ENSBTAG00000013390,ENSBTAG00000004248,ENSBTAG00000035587,ENSBTAG00000007191,ENSBTAG00000007193,ENSBTAG00000021902	-|GPLD1|-|CCL14|PSMB6|-|ARRB2|CCL5|CCL16|ALDH5A1|
GO:0004672	protein kinase activity	molecular_function	0.0082593	4	ENSBTAG00000004907,ENSBTAG00000021741,ENSBTAG00000007191,ENSBTAG00000007876	MINK1|RPS6KA2|CCL5|MAPK8|
GO:0006898	receptor-mediated endocytosis	biological_process	0.0083311	3	ENSBTAG00000035587,ENSBTAG00000031998,ENSBTAG00000034501	ARRB2|CXCL16|CFI|
GO:0002040	sprouting angiogenesis	biological_process	0.0086023	2	ENSBTAG00000034373,ENSBTAG00000004982	CDH13|GPLD1|
GO:0001556	oocyte maturation	biological_process	0.0086499	1	ENSBTAG00000021741	RPS6KA2|
GO:0071888	macrophage apoptotic process	biological_process	0.0087158	1	ENSBTAG00000007191	CCL5|
GO:2000109	regulation of macrophage apoptotic process	biological_process	0.0087158	1	ENSBTAG00000007191	CCL5|
GO:0044421	extracellular region part	cellular_component	0.0090697	18	ENSBTAG00000034501,ENSBTAG00000010738,ENSBTAG00000013390,ENSBTAG00000031998,ENSBTAG00000016450,ENSBTAG00000034373,ENSBTAG00000010155,ENSBTAG00000003289,ENSBTAG00000018556,ENSBTAG00000007191,ENSBTAG00000009876,ENSBTAG00000026666,ENSBTAG00000045946,ENSBTAG00000004982,ENSBTAG00000004907,ENSBTAG00000030683,ENSBTAG00000007193,ENSBTAG00000025250	CFI|CCL14|PSMB6|CXCL16|CDNF|CDH13|-|-|-|CCL5|C4BPA|-|VMO1|GPLD1|MINK1|-|CCL16|-|
GO:0043422	protein kinase B binding	molecular_function	0.0090827	1	ENSBTAG00000035587	ARRB2|
GO:0007169	transmembrane receptor protein tyrosine kinase signaling pathway	biological_process	0.0095806	4	ENSBTAG00000015205,ENSBTAG00000007019,ENSBTAG00000034373,ENSBTAG00000004982	NCK2|LRIT3|CDH13|GPLD1|
GO:0006650	glycerophospholipid metabolic process	biological_process	0.0097501	3	ENSBTAG00000021902,ENSBTAG00000011990,ENSBTAG00000004982	ALDH5A1|ALOX15|GPLD1|
GO:0048661	positive regulation of smooth muscle cell proliferation	biological_process	0.0098137	2	ENSBTAG00000034373,ENSBTAG00000007191	CDH13|CCL5|
GO:0070234	positive regulation of T cell apoptotic process	biological_process	0.0098291	1	ENSBTAG00000007191	CCL5|
GO:0032226	positive regulation of synaptic transmission, dopaminergic	biological_process	0.0098521	1	ENSBTAG00000035587	ARRB2|
GO:1901701	cellular response to oxygen-containing compound	biological_process	0.0098816	5	ENSBTAG00000004982,ENSBTAG00000007191,ENSBTAG00000031998,ENSBTAG00000007876,ENSBTAG00000021741	GPLD1|CCL5|CXCL16|MAPK8|RPS6KA2|
GO:0009205	purine ribonucleoside triphosphate metabolic process	biological_process	0.0099975	5	ENSBTAG00000007193,ENSBTAG00000010738,ENSBTAG00000007191,ENSBTAG00000010155,ENSBTAG00000003289	CCL16|CCL14|CCL5|-|-|
GO:0030100	regulation of endocytosis	biological_process	0.010102	3	ENSBTAG00000011990,ENSBTAG00000034373,ENSBTAG00000035587	ALOX15|CDH13|ARRB2|
GO:0071216	cellular response to biotic stimulus	biological_process	0.01015	3	ENSBTAG00000007876,ENSBTAG00000031998,ENSBTAG00000007191	MAPK8|CXCL16|CCL5|
GO:0003081	regulation of systemic arterial blood pressure by renin-angiotensin	biological_process	0.010331	1	ENSBTAG00000021741	RPS6KA2|
GO:0009199	ribonucleoside triphosphate metabolic process	biological_process	0.010403	5	ENSBTAG00000010738,ENSBTAG00000007193,ENSBTAG00000010155,ENSBTAG00000003289,ENSBTAG00000007191	CCL14|CCL16|-|-|CCL5|
GO:0010038	response to metal ion	biological_process	0.010415	3	ENSBTAG00000011990,ENSBTAG00000004982,ENSBTAG00000007876	ALOX15|GPLD1|MAPK8|
GO:0008277	regulation of G-protein coupled receptor protein signaling pathway	biological_process	0.010543	2	ENSBTAG00000007191,ENSBTAG00000035587	CCL5|ARRB2|
GO:0035312	5'-3' exodeoxyribonuclease activity	molecular_function	0.010574	1	ENSBTAG00000010220	DCLRE1C|
GO:0008409	5'-3' exonuclease activity	molecular_function	0.010575	1	ENSBTAG00000010220	DCLRE1C|
GO:0001784	phosphotyrosine binding	molecular_function	0.010714	1	ENSBTAG00000015205	NCK2|
GO:0045309	protein phosphorylated amino acid binding	molecular_function	0.010715	1	ENSBTAG00000015205	NCK2|
GO:0009144	purine nucleoside triphosphate metabolic process	biological_process	0.011268	5	ENSBTAG00000010155,ENSBTAG00000003289,ENSBTAG00000007191,ENSBTAG00000010738,ENSBTAG00000007193	-|-|CCL5|CCL14|CCL16|
GO:0045785	positive regulation of cell adhesion	biological_process	0.011389	3	ENSBTAG00000034373,ENSBTAG00000007191,ENSBTAG00000011990	CDH13|CCL5|ALOX15|
GO:0001952	regulation of cell-matrix adhesion	biological_process	0.011552	2	ENSBTAG00000004907,ENSBTAG00000034373	MINK1|CDH13|
GO:0071345	cellular response to cytokine stimulus	biological_process	0.01161	6	ENSBTAG00000010738,ENSBTAG00000007193,ENSBTAG00000011990,ENSBTAG00000003289,ENSBTAG00000010155,ENSBTAG00000007191	CCL14|CCL16|ALOX15|-|-|CCL5|
GO:0016339	calcium-dependent cell-cell adhesion	biological_process	0.011761	1	ENSBTAG00000034373	CDH13|
GO:0008270	zinc ion binding	molecular_function	0.011974	5	ENSBTAG00000007643,ENSBTAG00000007532,ENSBTAG00000010210,ENSBTAG00000037421,ENSBTAG00000035744	TRIM39-RPP21|TRIM15|SUV39H2|-|TRIM26|
GO:0009150	purine ribonucleotide metabolic process	biological_process	0.012337	6	ENSBTAG00000007193,ENSBTAG00000010738,ENSBTAG00000007191,ENSBTAG00000003289,ENSBTAG00000010155,ENSBTAG00000004248	CCL16|CCL14|CCL5|-|-|-|
GO:0009141	nucleoside triphosphate metabolic process	biological_process	0.012418	5	ENSBTAG00000010155,ENSBTAG00000003289,ENSBTAG00000007191,ENSBTAG00000010738,ENSBTAG00000007193	-|-|CCL5|CCL14|CCL16|
GO:0005545	1-phosphatidylinositol binding	molecular_function	0.012424	1	ENSBTAG00000005568	FRMPD2|
GO:0055100	adiponectin binding	molecular_function	0.012489	1	ENSBTAG00000034373	CDH13|
GO:0009259	ribonucleotide metabolic process	biological_process	0.012723	6	ENSBTAG00000010738,ENSBTAG00000007193,ENSBTAG00000007191,ENSBTAG00000003289,ENSBTAG00000004248,ENSBTAG00000010155	CCL14|CCL16|CCL5|-|-|-|
GO:0019693	ribose phosphate metabolic process	biological_process	0.012724	6	ENSBTAG00000010738,ENSBTAG00000007193,ENSBTAG00000007191,ENSBTAG00000010155,ENSBTAG00000003289,ENSBTAG00000004248	CCL14|CCL16|CCL5|-|-|-|
GO:0032592	integral to mitochondrial membrane	cellular_component	0.012833	2	ENSBTAG00000027879,ENSBTAG00000012995	MPC1|MCUB|
GO:1900542	regulation of purine nucleotide metabolic process	biological_process	0.013052	5	ENSBTAG00000010155,ENSBTAG00000003289,ENSBTAG00000007191,ENSBTAG00000007193,ENSBTAG00000010738	-|-|CCL5|CCL16|CCL14|
GO:0032651	regulation of interleukin-1 beta production	biological_process	0.013202	2	ENSBTAG00000035587,ENSBTAG00000025250	ARRB2|-|
GO:0032652	regulation of interleukin-1 production	biological_process	0.013301	2	ENSBTAG00000035587,ENSBTAG00000025250	ARRB2|-|
GO:0031329	regulation of cellular catabolic process	biological_process	0.01336	6	ENSBTAG00000003289,ENSBTAG00000004982,ENSBTAG00000010155,ENSBTAG00000007191,ENSBTAG00000007193,ENSBTAG00000010738	-|GPLD1|-|CCL5|CCL16|CCL14|
GO:0006140	regulation of nucleotide metabolic process	biological_process	0.013367	5	ENSBTAG00000007193,ENSBTAG00000010738,ENSBTAG00000007191,ENSBTAG00000003289,ENSBTAG00000010155	CCL16|CCL14|CCL5|-|-|
GO:0065009	regulation of molecular function	biological_process	0.013375	12	ENSBTAG00000035587,ENSBTAG00000007191,ENSBTAG00000011650,ENSBTAG00000007193,ENSBTAG00000004907,ENSBTAG00000007876,ENSBTAG00000007532,ENSBTAG00000010155,ENSBTAG00000003289,ENSBTAG00000012995,ENSBTAG00000035744,ENSBTAG00000010738	ARRB2|CCL5|-|CCL16|MINK1|MAPK8|TRIM15|-|-|MCUB|TRIM26|CCL14|
GO:0010955	negative regulation of protein processing	biological_process	0.013453	1	ENSBTAG00000009876	C4BPA|
GO:0032611	interleukin-1 beta production	biological_process	0.013864	2	ENSBTAG00000035587,ENSBTAG00000025250	ARRB2|-|
GO:0004529	exodeoxyribonuclease activity	molecular_function	0.014298	1	ENSBTAG00000010220	DCLRE1C|
GO:0016895	exodeoxyribonuclease activity, producing 5'-phosphomonoesters	molecular_function	0.014298	1	ENSBTAG00000010220	DCLRE1C|
GO:0016773	phosphotransferase activity, alcohol group as acceptor	molecular_function	0.014305	4	ENSBTAG00000021741,ENSBTAG00000004907,ENSBTAG00000007876,ENSBTAG00000007191	RPS6KA2|MINK1|MAPK8|CCL5|
GO:0006163	purine nucleotide metabolic process	biological_process	0.01462	6	ENSBTAG00000007191,ENSBTAG00000010155,ENSBTAG00000003289,ENSBTAG00000004248,ENSBTAG00000007193,ENSBTAG00000010738	CCL5|-|-|-|CCL16|CCL14|
GO:0009628	response to abiotic stimulus	biological_process	0.014639	5	ENSBTAG00000007876,ENSBTAG00000010210,ENSBTAG00000004982,ENSBTAG00000010220,ENSBTAG00000000751	MAPK8|SUV39H2|GPLD1|DCLRE1C|RRH|
GO:0032225	regulation of synaptic transmission, dopaminergic	biological_process	0.014676	1	ENSBTAG00000035587	ARRB2|
GO:0002221	pattern recognition receptor signaling pathway	biological_process	0.01489	2	ENSBTAG00000007532,ENSBTAG00000035587	TRIM15|ARRB2|
GO:0002698	negative regulation of immune effector process	biological_process	0.015212	2	ENSBTAG00000035587,ENSBTAG00000009876	ARRB2|C4BPA|
GO:0033634	positive regulation of cell-cell adhesion mediated by integrin	biological_process	0.015369	1	ENSBTAG00000007191	CCL5|
GO:0002758	innate immune response-activating signal transduction	biological_process	0.015507	2	ENSBTAG00000035587,ENSBTAG00000007532	ARRB2|TRIM15|
GO:0046321	positive regulation of fatty acid oxidation	biological_process	0.015518	1	ENSBTAG00000004248	-|
GO:0032612	interleukin-1 production	biological_process	0.015614	2	ENSBTAG00000035587,ENSBTAG00000025250	ARRB2|-|
GO:0045953	negative regulation of natural killer cell mediated cytotoxicity	biological_process	0.015673	1	ENSBTAG00000035587	ARRB2|
GO:0002716	negative regulation of natural killer cell mediated immunity	biological_process	0.015673	1	ENSBTAG00000035587	ARRB2|
GO:0001911	negative regulation of leukocyte mediated cytotoxicity	biological_process	0.015673	1	ENSBTAG00000035587	ARRB2|
GO:0031342	negative regulation of cell killing	biological_process	0.015673	1	ENSBTAG00000035587	ARRB2|
GO:0018024	histone-lysine N-methyltransferase activity	molecular_function	0.01576	1	ENSBTAG00000010210	SUV39H2|
GO:0033993	response to lipid	biological_process	0.0159	5	ENSBTAG00000007876,ENSBTAG00000031998,ENSBTAG00000007191,ENSBTAG00000004982,ENSBTAG00000018315	MAPK8|CXCL16|CCL5|GPLD1|PELP1|
GO:0042135	neurotransmitter catabolic process	biological_process	0.016078	1	ENSBTAG00000021902	ALDH5A1|
GO:0030334	regulation of cell migration	biological_process	0.016168	5	ENSBTAG00000004907,ENSBTAG00000004982,ENSBTAG00000034373,ENSBTAG00000031998,ENSBTAG00000007191	MINK1|GPLD1|CDH13|CXCL16|CCL5|
GO:0051262	protein tetramerization	biological_process	0.016171	2	ENSBTAG00000007191,ENSBTAG00000021902	CCL5|ALDH5A1|
GO:0051128	regulation of cellular component organization	biological_process	0.016307	9	ENSBTAG00000034373,ENSBTAG00000007876,ENSBTAG00000031998,ENSBTAG00000015205,ENSBTAG00000035587,ENSBTAG00000012508,ENSBTAG00000025250,ENSBTAG00000011990,ENSBTAG00000009798	CDH13|MAPK8|CXCL16|NCK2|ARRB2|OSGIN1|-|ALOX15|DCDC2|
GO:0000781	chromosome, telomeric region	cellular_component	0.016395	2	ENSBTAG00000010220,ENSBTAG00000000748	DCLRE1C|GAR1|
GO:2000145	regulation of cell motility	biological_process	0.016432	5	ENSBTAG00000004907,ENSBTAG00000034373,ENSBTAG00000031998,ENSBTAG00000007191,ENSBTAG00000004982	MINK1|CDH13|CXCL16|CCL5|GPLD1|
GO:0002683	negative regulation of immune system process	biological_process	0.016476	3	ENSBTAG00000011990,ENSBTAG00000035587,ENSBTAG00000009876	ALOX15|ARRB2|C4BPA|
GO:0072521	purine-containing compound metabolic process	biological_process	0.016531	6	ENSBTAG00000010738,ENSBTAG00000007193,ENSBTAG00000007191,ENSBTAG00000010155,ENSBTAG00000003289,ENSBTAG00000004248	CCL14|CCL16|CCL5|-|-|-|
GO:0050778	positive regulation of immune response	biological_process	0.016661	4	ENSBTAG00000007532,ENSBTAG00000035587,ENSBTAG00000009876,ENSBTAG00000004982	TRIM15|ARRB2|C4BPA|GPLD1|
GO:0090045	positive regulation of deacetylase activity	biological_process	0.016781	1	ENSBTAG00000007876	MAPK8|
GO:0019221	cytokine-mediated signaling pathway	biological_process	0.016802	5	ENSBTAG00000010738,ENSBTAG00000007193,ENSBTAG00000010155,ENSBTAG00000003289,ENSBTAG00000007191	CCL14|CCL16|-|-|CCL5|
GO:0045296	cadherin binding	molecular_function	0.016981	2	ENSBTAG00000013390,ENSBTAG00000034373	PSMB6|CDH13|
GO:1902017	regulation of cilium assembly	biological_process	0.017076	1	ENSBTAG00000009798	DCDC2|
GO:0005543	phospholipid binding	molecular_function	0.017379	3	ENSBTAG00000005568,ENSBTAG00000011990,ENSBTAG00000013392	FRMPD2|ALOX15|PLD2|
GO:0009743	response to carbohydrate stimulus	biological_process	0.017408	2	ENSBTAG00000021741,ENSBTAG00000004982	RPS6KA2|GPLD1|
GO:0002430	complement receptor mediated signaling pathway	biological_process	0.017425	1	ENSBTAG00000004982	GPLD1|
GO:0043167	ion binding	molecular_function	0.017609	18	ENSBTAG00000007876,ENSBTAG00000016451,ENSBTAG00000007532,ENSBTAG00000006916,ENSBTAG00000021953,ENSBTAG00000007643,ENSBTAG00000013392,ENSBTAG00000011990,ENSBTAG00000004907,ENSBTAG00000034373,ENSBTAG00000005568,ENSBTAG00000010155,ENSBTAG00000035744,ENSBTAG00000037421,ENSBTAG00000015230,ENSBTAG00000010210,ENSBTAG00000034349,ENSBTAG00000021741	MAPK8|HSPA14|TRIM15|TAF15|LARGE1|TRIM39-RPP21|PLD2|ALOX15|MINK1|CDH13|FRMPD2|-|TRIM26|-|PLA2G12A|SUV39H2|IFI44|RPS6KA2|
GO:0072678	T cell migration	biological_process	0.017647	2	ENSBTAG00000007191,ENSBTAG00000031998	CCL5|CXCL16|
GO:0051247	positive regulation of protein metabolic process	biological_process	0.017752	7	ENSBTAG00000004907,ENSBTAG00000011650,ENSBTAG00000004982,ENSBTAG00000007191,ENSBTAG00000035587,ENSBTAG00000007876,ENSBTAG00000009876	MINK1|-|GPLD1|CCL5|ARRB2|MAPK8|C4BPA|
GO:0030335	positive regulation of cell migration	biological_process	0.01792	4	ENSBTAG00000004982,ENSBTAG00000031998,ENSBTAG00000007191,ENSBTAG00000034373	GPLD1|CXCL16|CCL5|CDH13|
GO:2000147	positive regulation of cell motility	biological_process	0.017928	4	ENSBTAG00000004982,ENSBTAG00000034373,ENSBTAG00000007191,ENSBTAG00000031998	GPLD1|CDH13|CCL5|CXCL16|
GO:0051272	positive regulation of cellular component movement	biological_process	0.017938	4	ENSBTAG00000004982,ENSBTAG00000034373,ENSBTAG00000031998,ENSBTAG00000007191	GPLD1|CDH13|CXCL16|CCL5|
GO:0097200	cysteine-type endopeptidase activity involved in execution phase of apoptosis	molecular_function	0.018245	1	ENSBTAG00000012537	CASP6|
GO:0097153	cysteine-type endopeptidase activity involved in apoptotic process	molecular_function	0.018245	1	ENSBTAG00000012537	CASP6|
GO:0039535	regulation of RIG-I signaling pathway	biological_process	0.018298	1	ENSBTAG00000007532	TRIM15|
GO:0048660	regulation of smooth muscle cell proliferation	biological_process	0.018364	2	ENSBTAG00000034373,ENSBTAG00000007191	CDH13|CCL5|
GO:0045824	negative regulation of innate immune response	biological_process	0.018376	1	ENSBTAG00000035587	ARRB2|
GO:0048659	smooth muscle cell proliferation	biological_process	0.018389	2	ENSBTAG00000034373,ENSBTAG00000007191	CDH13|CCL5|
GO:0031349	positive regulation of defense response	biological_process	0.018439	3	ENSBTAG00000035587,ENSBTAG00000007532,ENSBTAG00000025250	ARRB2|TRIM15|-|
GO:0039529	RIG-I signaling pathway	biological_process	0.018536	1	ENSBTAG00000007532	TRIM15|
GO:0004674	protein serine/threonine kinase activity	molecular_function	0.018781	3	ENSBTAG00000007876,ENSBTAG00000021741,ENSBTAG00000004907	MAPK8|RPS6KA2|MINK1|
GO:0016032	viral process	biological_process	0.018964	3	ENSBTAG00000007191,ENSBTAG00000007532,ENSBTAG00000035744	CCL5|TRIM15|TRIM26|
GO:0044764	multi-organism cellular process	biological_process	0.018964	3	ENSBTAG00000007191,ENSBTAG00000007532,ENSBTAG00000035744	CCL5|TRIM15|TRIM26|
GO:0046914	transition metal ion binding	molecular_function	0.019109	7	ENSBTAG00000007532,ENSBTAG00000010210,ENSBTAG00000007643,ENSBTAG00000011990,ENSBTAG00000035744,ENSBTAG00000021953,ENSBTAG00000037421	TRIM15|SUV39H2|TRIM39-RPP21|ALOX15|TRIM26|LARGE1|-|
GO:0006681	galactosylceramide metabolic process	biological_process	0.019403	1	ENSBTAG00000021902	ALDH5A1|
GO:0019374	galactolipid metabolic process	biological_process	0.019403	1	ENSBTAG00000021902	ALDH5A1|
GO:0030169	low-density lipoprotein particle binding	molecular_function	0.019468	1	ENSBTAG00000034373	CDH13|
GO:0050776	regulation of immune response	biological_process	0.019489	5	ENSBTAG00000009876,ENSBTAG00000035587,ENSBTAG00000007532,ENSBTAG00000004982,ENSBTAG00000011990	C4BPA|ARRB2|TRIM15|GPLD1|ALOX15|
GO:0031589	cell-substrate adhesion	biological_process	0.019509	3	ENSBTAG00000004907,ENSBTAG00000011990,ENSBTAG00000034373	MINK1|ALOX15|CDH13|
GO:0009268	response to pH	biological_process	0.019526	1	ENSBTAG00000004982	GPLD1|
GO:0016701	oxidoreductase activity, acting on single donors with incorporation of molecular oxygen	molecular_function	0.019802	1	ENSBTAG00000011990	ALOX15|
GO:0016702	oxidoreductase activity, acting on single donors with incorporation of molecular oxygen, incorporation of two atoms of oxygen	molecular_function	0.019802	1	ENSBTAG00000011990	ALOX15|
GO:0032091	negative regulation of protein binding	biological_process	0.019933	2	ENSBTAG00000035587,ENSBTAG00000007876	ARRB2|MAPK8|
GO:0010811	positive regulation of cell-substrate adhesion	biological_process	0.020072	2	ENSBTAG00000011990,ENSBTAG00000034373	ALOX15|CDH13|
GO:0030449	regulation of complement activation	biological_process	0.020098	1	ENSBTAG00000009876	C4BPA|
GO:0005546	phosphatidylinositol-4,5-bisphosphate binding	molecular_function	0.020352	1	ENSBTAG00000011990	ALOX15|
GO:0015718	monocarboxylic acid transport	biological_process	0.020378	2	ENSBTAG00000015230,ENSBTAG00000027879	PLA2G12A|MPC1|
GO:0051270	regulation of cellular component movement	biological_process	0.020497	5	ENSBTAG00000004982,ENSBTAG00000031998,ENSBTAG00000007191,ENSBTAG00000034373,ENSBTAG00000004907	GPLD1|CXCL16|CCL5|CDH13|MINK1|
GO:0002218	activation of innate immune response	biological_process	0.020904	2	ENSBTAG00000035587,ENSBTAG00000007532	ARRB2|TRIM15|
GO:0009065	glutamine family amino acid catabolic process	biological_process	0.021023	1	ENSBTAG00000021902	ALDH5A1|
GO:0031848	protection from non-homologous end joining at telomere	biological_process	0.02105	1	ENSBTAG00000010220	DCLRE1C|
GO:0043247	telomere maintenance in response to DNA damage	biological_process	0.02105	1	ENSBTAG00000010220	DCLRE1C|
GO:0016233	telomere capping	biological_process	0.021051	1	ENSBTAG00000010220	DCLRE1C|
GO:0005041	low-density lipoprotein receptor activity	molecular_function	0.021083	1	ENSBTAG00000031998	CXCL16|
GO:0034122	negative regulation of toll-like receptor signaling pathway	biological_process	0.021105	1	ENSBTAG00000035587	ARRB2|
GO:2000257	regulation of protein activation cascade	biological_process	0.021127	1	ENSBTAG00000009876	C4BPA|
GO:0039531	regulation of viral-induced cytoplasmic pattern recognition receptor signaling pathway	biological_process	0.021344	1	ENSBTAG00000007532	TRIM15|
GO:0042133	neurotransmitter metabolic process	biological_process	0.021364	1	ENSBTAG00000021902	ALDH5A1|
GO:0002682	regulation of immune system process	biological_process	0.021458	7	ENSBTAG00000011990,ENSBTAG00000015205,ENSBTAG00000007532,ENSBTAG00000007191,ENSBTAG00000009876,ENSBTAG00000035587,ENSBTAG00000004982	ALOX15|NCK2|TRIM15|CCL5|C4BPA|ARRB2|GPLD1|
GO:0039528	cytoplasmic pattern recognition receptor signaling pathway in response to virus	biological_process	0.021581	1	ENSBTAG00000007532	TRIM15|
GO:0042058	regulation of epidermal growth factor receptor signaling pathway	biological_process	0.021742	1	ENSBTAG00000034373	CDH13|
GO:1901184	regulation of ERBB signaling pathway	biological_process	0.021743	1	ENSBTAG00000034373	CDH13|
GO:0007601	visual perception	biological_process	0.021802	2	ENSBTAG00000007019,ENSBTAG00000000751	LRIT3|RRH|
GO:0050953	sensory perception of light stimulus	biological_process	0.021814	2	ENSBTAG00000007019,ENSBTAG00000000751	LRIT3|RRH|
GO:0051090	regulation of sequence-specific DNA binding transcription factor activity	biological_process	0.021924	3	ENSBTAG00000035744,ENSBTAG00000007532,ENSBTAG00000035587	TRIM26|TRIM15|ARRB2|
GO:0006851	mitochondrial calcium ion transport	biological_process	0.022039	1	ENSBTAG00000012995	MCUB|
GO:0006677	glycosylceramide metabolic process	biological_process	0.022098	1	ENSBTAG00000021902	ALDH5A1|
GO:0071402	cellular response to lipoprotein particle stimulus	biological_process	0.022294	1	ENSBTAG00000034373	CDH13|
GO:0071404	cellular response to low-density lipoprotein particle stimulus	biological_process	0.022294	1	ENSBTAG00000034373	CDH13|
GO:0055098	response to low-density lipoprotein particle stimulus	biological_process	0.022294	1	ENSBTAG00000034373	CDH13|
GO:0055094	response to lipoprotein particle stimulus	biological_process	0.022295	1	ENSBTAG00000034373	CDH13|
GO:0009314	response to radiation	biological_process	0.022475	3	ENSBTAG00000007876,ENSBTAG00000010220,ENSBTAG00000000751	MAPK8|DCLRE1C|RRH|
GO:0070838	divalent metal ion transport	biological_process	0.022751	3	ENSBTAG00000007191,ENSBTAG00000004979,ENSBTAG00000012995	CCL5|MRS2|MCUB|
GO:0072511	divalent inorganic cation transport	biological_process	0.022755	3	ENSBTAG00000012995,ENSBTAG00000004979,ENSBTAG00000007191	MCUB|MRS2|CCL5|
GO:0006631	fatty acid metabolic process	biological_process	0.022955	3	ENSBTAG00000021902,ENSBTAG00000011990,ENSBTAG00000004248	ALDH5A1|ALOX15|-|
GO:0040017	positive regulation of locomotion	biological_process	0.023156	4	ENSBTAG00000004982,ENSBTAG00000007191,ENSBTAG00000031998,ENSBTAG00000034373	GPLD1|CCL5|CXCL16|CDH13|
GO:0036123	histone H3-K9 dimethylation	biological_process	0.023412	1	ENSBTAG00000010210	SUV39H2|
GO:0018027	peptidyl-lysine dimethylation	biological_process	0.023413	1	ENSBTAG00000010210	SUV39H2|
GO:0036124	histone H3-K9 trimethylation	biological_process	0.023414	1	ENSBTAG00000010210	SUV39H2|
GO:0009117	nucleotide metabolic process	biological_process	0.023495	6	ENSBTAG00000003289,ENSBTAG00000010155,ENSBTAG00000004248,ENSBTAG00000007191,ENSBTAG00000010738,ENSBTAG00000007193	-|-|-|CCL5|CCL14|CCL16|
GO:0006753	nucleoside phosphate metabolic process	biological_process	0.023498	6	ENSBTAG00000004248,ENSBTAG00000003289,ENSBTAG00000010155,ENSBTAG00000007191,ENSBTAG00000010738,ENSBTAG00000007193	-|-|-|CCL5|CCL14|CCL16|
GO:0019220	regulation of phosphate metabolic process	biological_process	0.023515	9	ENSBTAG00000003289,ENSBTAG00000010155,ENSBTAG00000015205,ENSBTAG00000010738,ENSBTAG00000035587,ENSBTAG00000007191,ENSBTAG00000011650,ENSBTAG00000007193,ENSBTAG00000004907	-|-|NCK2|CCL14|ARRB2|CCL5|-|CCL16|MINK1|
GO:0051174	regulation of phosphorus metabolic process	biological_process	0.023518	9	ENSBTAG00000010738,ENSBTAG00000015205,ENSBTAG00000010155,ENSBTAG00000003289,ENSBTAG00000007193,ENSBTAG00000004907,ENSBTAG00000035587,ENSBTAG00000007191,ENSBTAG00000011650	CCL14|NCK2|-|-|CCL16|MINK1|ARRB2|CCL5|-|
GO:0007173	epidermal growth factor receptor signaling pathway	biological_process	0.023532	1	ENSBTAG00000034373	CDH13|
GO:0051567	histone H3-K9 methylation	biological_process	0.023534	1	ENSBTAG00000010210	SUV39H2|
GO:0038127	ERBB signaling pathway	biological_process	0.023536	1	ENSBTAG00000034373	CDH13|
GO:0080090	regulation of primary metabolic process	biological_process	0.023715	22	ENSBTAG00000004982,ENSBTAG00000006916,ENSBTAG00000007876,ENSBTAG00000007532,ENSBTAG00000007193,ENSBTAG00000025250,ENSBTAG00000004907,ENSBTAG00000018316,ENSBTAG00000010738,ENSBTAG00000015205,ENSBTAG00000035744,ENSBTAG00000003289,ENSBTAG00000010155,ENSBTAG00000034373,ENSBTAG00000021741,ENSBTAG00000004248,ENSBTAG00000018314,ENSBTAG00000011650,ENSBTAG00000009876,ENSBTAG00000035587,ENSBTAG00000010210,…	GPLD1|TAF15|MAPK8|TRIM15|CCL16|-|MINK1|ZMYND15|CCL14|NCK2|TRIM26|-|-|CDH13|RPS6KA2|-|MED11|-|C4BPA|ARRB2|SUV39H2|CCL5|
GO:0070034	telomeric RNA binding	molecular_function	0.02373	1	ENSBTAG00000000748	GAR1|
GO:0019372	lipoxygenase pathway	biological_process	0.024057	1	ENSBTAG00000011990	ALOX15|
GO:0004707	MAP kinase activity	molecular_function	0.024275	1	ENSBTAG00000007876	MAPK8|
GO:0031063	regulation of histone deacetylation	biological_process	0.024547	1	ENSBTAG00000007876	MAPK8|
GO:0046486	glycerolipid metabolic process	biological_process	0.024583	3	ENSBTAG00000004982,ENSBTAG00000011990,ENSBTAG00000021902	GPLD1|ALOX15|ALDH5A1|
GO:0071312	cellular response to alkaloid	biological_process	0.024609	1	ENSBTAG00000012537	CASP6|
GO:0006839	mitochondrial transport	biological_process	0.024618	3	ENSBTAG00000012995,ENSBTAG00000004979,ENSBTAG00000027879	MCUB|MRS2|MPC1|
GO:0031347	regulation of defense response	biological_process	0.024664	4	ENSBTAG00000025250,ENSBTAG00000007532,ENSBTAG00000009876,ENSBTAG00000035587	-|TRIM15|C4BPA|ARRB2|
GO:0032496	response to lipopolysaccharide	biological_process	0.02549	3	ENSBTAG00000007876,ENSBTAG00000031998,ENSBTAG00000007191	MAPK8|CXCL16|CCL5|
GO:0044344	cellular response to fibroblast growth factor stimulus	biological_process	0.026246	2	ENSBTAG00000007191,ENSBTAG00000007019	CCL5|LRIT3|
GO:0071774	response to fibroblast growth factor stimulus	biological_process	0.026246	2	ENSBTAG00000007191,ENSBTAG00000007019	CCL5|LRIT3|
GO:0008020	G-protein coupled photoreceptor activity	molecular_function	0.026371	1	ENSBTAG00000000751	RRH|
GO:0009881	photoreceptor activity	molecular_function	0.026371	1	ENSBTAG00000000751	RRH|
GO:0018298	protein-chromophore linkage	biological_process	0.026371	1	ENSBTAG00000000751	RRH|
GO:0051246	regulation of protein metabolic process	biological_process	0.026534	9	ENSBTAG00000021741,ENSBTAG00000004907,ENSBTAG00000011650,ENSBTAG00000009876,ENSBTAG00000035587,ENSBTAG00000007191,ENSBTAG00000015205,ENSBTAG00000004982,ENSBTAG00000007876	RPS6KA2|MINK1|-|C4BPA|ARRB2|CCL5|NCK2|GPLD1|MAPK8|
GO:0002237	response to molecule of bacterial origin	biological_process	0.026613	3	ENSBTAG00000007876,ENSBTAG00000007191,ENSBTAG00000031998	MAPK8|CCL5|CXCL16|
GO:0019855	calcium channel inhibitor activity	molecular_function	0.026779	1	ENSBTAG00000012995	MCUB|
GO:0075733	intracellular transport of viral material	biological_process	0.026997	1	ENSBTAG00000007532	TRIM15|
GO:0043168	anion binding	molecular_function	0.02724	9	ENSBTAG00000010155,ENSBTAG00000007876,ENSBTAG00000005568,ENSBTAG00000016451,ENSBTAG00000021741,ENSBTAG00000004907,ENSBTAG00000013392,ENSBTAG00000034349,ENSBTAG00000011990	-|MAPK8|FRMPD2|HSPA14|RPS6KA2|MINK1|PLD2|IFI44|ALOX15|
GO:0002092	positive regulation of receptor internalization	biological_process	0.027282	1	ENSBTAG00000035587	ARRB2|
GO:0042054	histone methyltransferase activity	molecular_function	0.027483	1	ENSBTAG00000010210	SUV39H2|
GO:0034198	cellular response to amino acid starvation	biological_process	0.027665	1	ENSBTAG00000007876	MAPK8|
GO:0005246	calcium channel regulator activity	molecular_function	0.027695	1	ENSBTAG00000012995	MCUB|
GO:0014070	response to organic cyclic compound	biological_process	0.027771	4	ENSBTAG00000007191,ENSBTAG00000012537,ENSBTAG00000004982,ENSBTAG00000018315	CCL5|CASP6|GPLD1|PELP1|
GO:0044766	multi-organism transport	biological_process	0.027804	1	ENSBTAG00000007532	TRIM15|
GO:0033632	regulation of cell-cell adhesion mediated by integrin	biological_process	0.02788	1	ENSBTAG00000007191	CCL5|
GO:0033631	cell-cell adhesion mediated by integrin	biological_process	0.027881	1	ENSBTAG00000007191	CCL5|
GO:0070233	negative regulation of T cell apoptotic process	biological_process	0.028031	1	ENSBTAG00000007191	CCL5|
GO:0031118	rRNA pseudouridine synthesis	biological_process	0.028063	1	ENSBTAG00000000748	GAR1|
GO:0018023	peptidyl-lysine trimethylation	biological_process	0.028602	1	ENSBTAG00000010210	SUV39H2|
GO:0055086	nucleobase-containing small molecule metabolic process	biological_process	0.028605	6	ENSBTAG00000004248,ENSBTAG00000003289,ENSBTAG00000010155,ENSBTAG00000007191,ENSBTAG00000010738,ENSBTAG00000007193	-|-|-|CCL5|CCL14|CCL16|
GO:0002757	immune response-activating signal transduction	biological_process	0.028647	3	ENSBTAG00000004982,ENSBTAG00000035587,ENSBTAG00000007532	GPLD1|ARRB2|TRIM15|
GO:0045732	positive regulation of protein catabolic process	biological_process	0.028853	2	ENSBTAG00000004982,ENSBTAG00000009876	GPLD1|C4BPA|
GO:0080134	regulation of response to stress	biological_process	0.029156	6	ENSBTAG00000007532,ENSBTAG00000009876,ENSBTAG00000035587,ENSBTAG00000004907,ENSBTAG00000015205,ENSBTAG00000025250	TRIM15|C4BPA|ARRB2|MINK1|NCK2|-|
GO:0016301	kinase activity	molecular_function	0.029416	4	ENSBTAG00000021741,ENSBTAG00000004907,ENSBTAG00000007876,ENSBTAG00000007191	RPS6KA2|MINK1|MAPK8|CCL5|
GO:0046459	short-chain fatty acid metabolic process	biological_process	0.029478	1	ENSBTAG00000021902	ALDH5A1|
GO:0042826	histone deacetylase binding	molecular_function	0.029545	2	ENSBTAG00000018316,ENSBTAG00000007876	ZMYND15|MAPK8|
GO:0044255	cellular lipid metabolic process	biological_process	0.02973	5	ENSBTAG00000021902,ENSBTAG00000011990,ENSBTAG00000015230,ENSBTAG00000004982,ENSBTAG00000004248	ALDH5A1|ALOX15|PLA2G12A|GPLD1|-|
GO:0034110	regulation of homotypic cell-cell adhesion	biological_process	0.02996	1	ENSBTAG00000007191	CCL5|
GO:0042562	hormone binding	molecular_function	0.030056	1	ENSBTAG00000034373	CDH13|
GO:0005070	SH3/SH2 adaptor activity	molecular_function	0.030482	1	ENSBTAG00000015205	NCK2|
GO:0043648	dicarboxylic acid metabolic process	biological_process	0.030514	1	ENSBTAG00000021902	ALDH5A1|
GO:0022407	regulation of cell-cell adhesion	biological_process	0.030529	2	ENSBTAG00000004907,ENSBTAG00000007191	MINK1|CCL5|
GO:0043900	regulation of multi-organism process	biological_process	0.030662	3	ENSBTAG00000035744,ENSBTAG00000007191,ENSBTAG00000007532	TRIM26|CCL5|TRIM15|
GO:0006664	glycolipid metabolic process	biological_process	0.030777	2	ENSBTAG00000004982,ENSBTAG00000021902	GPLD1|ALDH5A1|
GO:0002029	desensitization of G-protein coupled receptor protein signaling pathway	biological_process	0.030902	1	ENSBTAG00000035587	ARRB2|
GO:0002031	G-protein coupled receptor internalization	biological_process	0.030902	1	ENSBTAG00000035587	ARRB2|
GO:0022401	negative adaptation of signaling pathway	biological_process	0.030902	1	ENSBTAG00000035587	ARRB2|
GO:0023058	adaptation of signaling pathway	biological_process	0.030902	1	ENSBTAG00000035587	ARRB2|
GO:0016601	Rac protein signal transduction	biological_process	0.031064	1	ENSBTAG00000034373	CDH13|
GO:0032680	regulation of tumor necrosis factor production	biological_process	0.031207	2	ENSBTAG00000035587,ENSBTAG00000025250	ARRB2|-|
GO:0032640	tumor necrosis factor production	biological_process	0.031218	2	ENSBTAG00000025250,ENSBTAG00000035587	-|ARRB2|
GO:0070985	TFIIK complex	cellular_component	0.03137	1	ENSBTAG00000011650	-|
GO:0010035	response to inorganic substance	biological_process	0.031769	3	ENSBTAG00000011990,ENSBTAG00000004982,ENSBTAG00000007876	ALOX15|GPLD1|MAPK8|
GO:0036297	interstrand cross-link repair	biological_process	0.031889	1	ENSBTAG00000010220	DCLRE1C|
GO:0070232	regulation of T cell apoptotic process	biological_process	0.032361	1	ENSBTAG00000007191	CCL5|
GO:0071706	tumor necrosis factor superfamily cytokine production	biological_process	0.03249	2	ENSBTAG00000025250,ENSBTAG00000035587	-|ARRB2|
GO:0050896	response to stimulus	biological_process	0.032982	30	ENSBTAG00000011990,ENSBTAG00000004907,ENSBTAG00000007193,ENSBTAG00000007019,ENSBTAG00000025250,ENSBTAG00000018315,ENSBTAG00000002069,ENSBTAG00000021953,ENSBTAG00000010220,ENSBTAG00000007532,ENSBTAG00000007876,ENSBTAG00000004982,ENSBTAG00000000751,ENSBTAG00000009798,ENSBTAG00000030932,ENSBTAG00000021741,ENSBTAG00000010210,ENSBTAG00000007191,ENSBTAG00000009876,ENSBTAG00000035587,ENSBTAG00000035744,…	ALOX15|MINK1|CCL16|LRIT3|-|PELP1|BOLA|LARGE1|DCLRE1C|TRIM15|MAPK8|GPLD1|RRH|DCDC2|IFI44L|RPS6KA2|SUV39H2|CCL5|C4BPA|ARRB2|TRIM26|-|JSP.1|NCK2|CCL14|CXCL16|CASP6|CDH13|-|-|
GO:0035358	regulation of peroxisome proliferator activated receptor signaling pathway	biological_process	0.033167	1	ENSBTAG00000011990	ALOX15|
GO:0035357	peroxisome proliferator activated receptor signaling pathway	biological_process	0.033169	1	ENSBTAG00000011990	ALOX15|
GO:0009615	response to virus	biological_process	0.033213	3	ENSBTAG00000007191,ENSBTAG00000007532,ENSBTAG00000030932	CCL5|TRIM15|IFI44L|
GO:0010819	regulation of T cell chemotaxis	biological_process	0.03339	1	ENSBTAG00000007191	CCL5|
GO:0010820	positive regulation of T cell chemotaxis	biological_process	0.03339	1	ENSBTAG00000007191	CCL5|
GO:0045089	positive regulation of innate immune response	biological_process	0.033411	2	ENSBTAG00000035587,ENSBTAG00000007532	ARRB2|TRIM15|
GO:0061098	positive regulation of protein tyrosine kinase activity	biological_process	0.033623	1	ENSBTAG00000007191	CCL5|
GO:0045880	positive regulation of smoothened signaling pathway	biological_process	0.033762	1	ENSBTAG00000009798	DCDC2|
GO:0002764	immune response-regulating signaling pathway	biological_process	0.034121	3	ENSBTAG00000007532,ENSBTAG00000035587,ENSBTAG00000004982	TRIM15|ARRB2|GPLD1|
GO:0051219	phosphoprotein binding	molecular_function	0.034326	1	ENSBTAG00000015205	NCK2|
GO:0044403	symbiosis, encompassing mutualism through parasitism	biological_process	0.034499	3	ENSBTAG00000035744,ENSBTAG00000007532,ENSBTAG00000007191	TRIM26|TRIM15|CCL5|
GO:0032695	negative regulation of interleukin-12 production	biological_process	0.034617	1	ENSBTAG00000035587	ARRB2|
GO:0044419	interspecies interaction between organisms	biological_process	0.034914	3	ENSBTAG00000007191,ENSBTAG00000007532,ENSBTAG00000035744	CCL5|TRIM15|TRIM26|
GO:0005576	extracellular region	cellular_component	0.035071	19	ENSBTAG00000030683,ENSBTAG00000004907,ENSBTAG00000007193,ENSBTAG00000025250,ENSBTAG00000026666,ENSBTAG00000045946,ENSBTAG00000004982,ENSBTAG00000007191,ENSBTAG00000018556,ENSBTAG00000009876,ENSBTAG00000015230,ENSBTAG00000034501,ENSBTAG00000013390,ENSBTAG00000010738,ENSBTAG00000031998,ENSBTAG00000034373,ENSBTAG00000016450,ENSBTAG00000010155,ENSBTAG00000003289	-|MINK1|CCL16|-|-|VMO1|GPLD1|CCL5|-|C4BPA|PLA2G12A|CFI|PSMB6|CCL14|CXCL16|CDH13|CDNF|-|-|
GO:0032787	monocarboxylic acid metabolic process	biological_process	0.035174	3	ENSBTAG00000004248,ENSBTAG00000011990,ENSBTAG00000021902	-|ALOX15|ALDH5A1|
GO:0033002	muscle cell proliferation	biological_process	0.035247	2	ENSBTAG00000007191,ENSBTAG00000034373	CCL5|CDH13|
GO:0050839	cell adhesion molecule binding	molecular_function	0.035323	2	ENSBTAG00000034373,ENSBTAG00000013390	CDH13|PSMB6|
GO:0046320	regulation of fatty acid oxidation	biological_process	0.03575	1	ENSBTAG00000004248	-|
GO:0031726	CCR1 chemokine receptor binding	molecular_function	0.036157	1	ENSBTAG00000007191	CCL5|
GO:2000503	positive regulation of natural killer cell chemotaxis	biological_process	0.036157	1	ENSBTAG00000007191	CCL5|
GO:0031730	CCR5 chemokine receptor binding	molecular_function	0.036159	1	ENSBTAG00000007191	CCL5|
GO:0060627	regulation of vesicle-mediated transport	biological_process	0.036541	3	ENSBTAG00000011990,ENSBTAG00000034373,ENSBTAG00000035587	ALOX15|CDH13|ARRB2|
GO:0042102	positive regulation of T cell proliferation	biological_process	0.036605	2	ENSBTAG00000015205,ENSBTAG00000007191	NCK2|CCL5|
GO:0060765	regulation of androgen receptor signaling pathway	biological_process	0.037476	1	ENSBTAG00000035587	ARRB2|
GO:0005578	proteinaceous extracellular matrix	cellular_component	0.037608	3	ENSBTAG00000018556,ENSBTAG00000026666,ENSBTAG00000030683	-|-|-|
GO:1901409	positive regulation of phosphorylation of RNA polymerase II C-terminal domain	biological_process	0.037748	1	ENSBTAG00000011650	-|
GO:1901407	regulation of phosphorylation of RNA polymerase II C-terminal domain	biological_process	0.037748	1	ENSBTAG00000011650	-|
GO:0006303	double-strand break repair via nonhomologous end joining	biological_process	0.037779	1	ENSBTAG00000010220	DCLRE1C|
GO:0000726	non-recombinational repair	biological_process	0.037779	1	ENSBTAG00000010220	DCLRE1C|
GO:0048599	oocyte development	biological_process	0.037908	1	ENSBTAG00000021741	RPS6KA2|
GO:0009994	oocyte differentiation	biological_process	0.037909	1	ENSBTAG00000021741	RPS6KA2|
GO:0007167	enzyme linked receptor protein signaling pathway	biological_process	0.038219	5	ENSBTAG00000035587,ENSBTAG00000034373,ENSBTAG00000004982,ENSBTAG00000015205,ENSBTAG00000007019	ARRB2|CDH13|GPLD1|NCK2|LRIT3|
GO:1901981	phosphatidylinositol phosphate binding	molecular_function	0.038737	1	ENSBTAG00000011990	ALOX15|
GO:0090311	regulation of protein deacetylation	biological_process	0.038899	1	ENSBTAG00000007876	MAPK8|
GO:0030838	positive regulation of actin filament polymerization	biological_process	0.039056	2	ENSBTAG00000015205,ENSBTAG00000011990	NCK2|ALOX15|
GO:0030228	lipoprotein particle receptor activity	molecular_function	0.039146	1	ENSBTAG00000031998	CXCL16|
GO:0005675	holo TFIIH complex	cellular_component	0.039323	1	ENSBTAG00000011650	-|
GO:0009893	positive regulation of metabolic process	biological_process	0.039559	12	ENSBTAG00000004982,ENSBTAG00000034373,ENSBTAG00000007876,ENSBTAG00000015205,ENSBTAG00000004248,ENSBTAG00000011650,ENSBTAG00000009876,ENSBTAG00000035587,ENSBTAG00000007191,ENSBTAG00000021741,ENSBTAG00000025250,ENSBTAG00000004907	GPLD1|CDH13|MAPK8|NCK2|-|-|C4BPA|ARRB2|CCL5|RPS6KA2|-|MINK1|
GO:0006925	inflammatory cell apoptotic process	biological_process	0.039692	1	ENSBTAG00000007191	CCL5|
GO:0051091	positive regulation of sequence-specific DNA binding transcription factor activity	biological_process	0.040569	2	ENSBTAG00000035744,ENSBTAG00000007532	TRIM26|TRIM15|
GO:0002820	negative regulation of adaptive immune response	biological_process	0.040594	1	ENSBTAG00000011990	ALOX15|
GO:0045088	regulation of innate immune response	biological_process	0.0418	2	ENSBTAG00000035587,ENSBTAG00000007532	ARRB2|TRIM15|
GO:0019369	arachidonic acid metabolic process	biological_process	0.042051	1	ENSBTAG00000011990	ALOX15|
GO:0015936	coenzyme A metabolic process	biological_process	0.042129	1	ENSBTAG00000004248	-|
GO:0016788	hydrolase activity, acting on ester bonds	molecular_function	0.042215	4	ENSBTAG00000010220,ENSBTAG00000007191,ENSBTAG00000015230,ENSBTAG00000004982	DCLRE1C|CCL5|PLA2G12A|GPLD1|
GO:0001976	neurological system process involved in regulation of systemic arterial blood pressure	biological_process	0.043379	1	ENSBTAG00000021741	RPS6KA2|
GO:0016278	lysine N-methyltransferase activity	molecular_function	0.04383	1	ENSBTAG00000010210	SUV39H2|
GO:0016279	protein-lysine N-methyltransferase activity	molecular_function	0.04383	1	ENSBTAG00000010210	SUV39H2|
GO:0045835	negative regulation of meiosis	biological_process	0.044776	1	ENSBTAG00000021741	RPS6KA2|
GO:0002753	cytoplasmic pattern recognition receptor signaling pathway	biological_process	0.045298	1	ENSBTAG00000007532	TRIM15|
GO:0070230	positive regulation of lymphocyte apoptotic process	biological_process	0.045419	1	ENSBTAG00000007191	CCL5|
GO:2000108	positive regulation of leukocyte apoptotic process	biological_process	0.045435	1	ENSBTAG00000007191	CCL5|
GO:0032481	positive regulation of type I interferon production	biological_process	0.046617	1	ENSBTAG00000007532	TRIM15|
GO:0032479	regulation of type I interferon production	biological_process	0.046659	1	ENSBTAG00000007532	TRIM15|
GO:0032606	type I interferon production	biological_process	0.046659	1	ENSBTAG00000007532	TRIM15|
GO:0071542	dopaminergic neuron differentiation	biological_process	0.046718	1	ENSBTAG00000016450	CDNF|
GO:2000425	regulation of apoptotic cell clearance	biological_process	0.046958	1	ENSBTAG00000011990	ALOX15|
GO:0009064	glutamine family amino acid metabolic process	biological_process	0.047572	1	ENSBTAG00000021902	ALDH5A1|
GO:0007254	JNK cascade	biological_process	0.047894	2	ENSBTAG00000004907,ENSBTAG00000007876	MINK1|MAPK8|
GO:0016485	protein processing	biological_process	0.048129	2	ENSBTAG00000021741,ENSBTAG00000009876	RPS6KA2|C4BPA|
GO:0034121	regulation of toll-like receptor signaling pathway	biological_process	0.048167	1	ENSBTAG00000035587	ARRB2|
GO:0016796	exonuclease activity, active with either ribo- or deoxyribonucleic acids and producing 5'-phosphomonoesters	molecular_function	0.048222	1	ENSBTAG00000010220	DCLRE1C|
GO:0046597	negative regulation of viral entry into host cell	biological_process	0.04825	1	ENSBTAG00000035744	TRIM26|
GO:0043277	apoptotic cell clearance	biological_process	0.048323	1	ENSBTAG00000011990	ALOX15|
GO:0050679	positive regulation of epithelial cell proliferation	biological_process	0.048623	2	ENSBTAG00000007191,ENSBTAG00000034373	CCL5|CDH13|
GO:0040036	regulation of fibroblast growth factor receptor signaling pathway	biological_process	0.048673	1	ENSBTAG00000007019	LRIT3|
GO:0046596	regulation of viral entry into host cell	biological_process	0.048896	1	ENSBTAG00000035744	TRIM26|
GO:0042384	cilium assembly	biological_process	0.049237	1	ENSBTAG00000009798	DCDC2|
GO:0044782	cilium organization	biological_process	0.049246	1	ENSBTAG00000009798	DCDC2|
GO:0018105	peptidyl-serine phosphorylation	biological_process	0.049495	3	ENSBTAG00000021741,ENSBTAG00000015205,ENSBTAG00000007876	RPS6KA2|NCK2|MAPK8|
GO:0006915	apoptotic process	biological_process	0.049595	9	ENSBTAG00000004907,ENSBTAG00000021741,ENSBTAG00000025250,ENSBTAG00000007191,ENSBTAG00000012508,ENSBTAG00000015205,ENSBTAG00000004982,ENSBTAG00000012537,ENSBTAG00000007876	MINK1|RPS6KA2|-|CCL5|OSGIN1|NCK2|GPLD1|CASP6|MAPK8|
