# Supplementary material for: Growth retardation-responsive analysis of mRNAs and long noncoding RNAs in the liver tissue of Leiqiong cattle
Source: Sci Rep. 2020 Aug 31;10:14254. doi: 10.1038/s41598-020-71206-4 (PMC7459292; doi:10.1038/s41598-020-71206-4)
Supplement: Supplementary file 9 — Supplementary Information - Additional file 8. [file 41598_2020_71206_MOESM9_ESM.xlsx]

## Sheet: Sheet1
#Term	Database	Observed_Co-located_Genes_number	P-Value	Observed_Co-located_Genes	Observed_Co-located_Genes_Name
Herpes simplex infection	KEGG PATHWAY	9	6.06825e-05	ENSBTAG00000007876|ENSBTAG00000038619|ENSBTAG00000045685|ENSBTAG00000002069|ENSBTAG00000020116|ENSBTAG00000001879|ENSBTAG00000007191|ENSBTAG00000005146|ENSBTAG00000030966	MAPK8, JNK1| |PER2|BOLA, D18.5|JSP.1|PER2|CCL5, RANTES|BOLA, D18.5|TAF6, TAFII-70, TAFII-80, p80|
Viral myocarditis	KEGG PATHWAY	5	0.000395846	ENSBTAG00000002069|ENSBTAG00000006984|ENSBTAG00000038619|ENSBTAG00000005146|ENSBTAG00000020116	BOLA, D18.5|CD55, DAF| |BOLA, D18.5|JSP.1|
Antigen processing and presentation	KEGG PATHWAY	5	0.000570046	ENSBTAG00000002069|ENSBTAG00000038619|ENSBTAG00000005146|ENSBTAG00000020116|ENSBTAG00000012330	BOLA, D18.5| |BOLA, D18.5|JSP.1|B2M|
Graft-versus-host disease	KEGG PATHWAY	4	0.000573329	ENSBTAG00000002069|ENSBTAG00000038619|ENSBTAG00000005146|ENSBTAG00000020116	BOLA, D18.5| |BOLA, D18.5|JSP.1|
Allograft rejection	KEGG PATHWAY	4	0.000994627	ENSBTAG00000002069|ENSBTAG00000038619|ENSBTAG00000005146|ENSBTAG00000020116	BOLA, D18.5| |BOLA, D18.5|JSP.1|
Type I diabetes mellitus	KEGG PATHWAY	4	0.00122844	ENSBTAG00000002069|ENSBTAG00000038619|ENSBTAG00000005146|ENSBTAG00000020116	BOLA, D18.5| |BOLA, D18.5|JSP.1|
Chemokine signaling pathway	KEGG PATHWAY	7	0.00143317	ENSBTAG00000025250|ENSBTAG00000031998|ENSBTAG00000010738|ENSBTAG00000035587|ENSBTAG00000007193|ENSBTAG00000003289|ENSBTAG00000007191	CCL3, CCL3L1|CXCL16|CCL14|ARRB2|CCL16| |CCL5, RANTES|
Autoimmune thyroid disease	KEGG PATHWAY	4	0.00228306	ENSBTAG00000002069|ENSBTAG00000038619|ENSBTAG00000005146|ENSBTAG00000020116	BOLA, D18.5| |BOLA, D18.5|JSP.1|
Linoleic acid metabolism	KEGG PATHWAY	3	0.00409206	ENSBTAG00000011990|ENSBTAG00000012201|ENSBTAG00000015230	ALOX15, 15-LOX, ALOX12|CYP3A5, CYP3A28, CYP3A4|PLA2G12A|
Basal transcription factors	KEGG PATHWAY	3	0.00882618	ENSBTAG00000026660|ENSBTAG00000030966|ENSBTAG00000006916	TAF12|TAF6, TAFII-70, TAFII-80, p80|TAF15|
Endocytosis	KEGG PATHWAY	6	0.0122079	ENSBTAG00000038619|ENSBTAG00000002069|ENSBTAG00000035587|ENSBTAG00000020116|ENSBTAG00000005146|ENSBTAG00000013392	|BOLA, D18.5|ARRB2|JSP.1|BOLA, D18.5|PLD2|
Toll-like receptor signaling pathway	KEGG PATHWAY	4	0.0145048	ENSBTAG00000025250|ENSBTAG00000007876|ENSBTAG00000007191|ENSBTAG00000003289	CCL3, CCL3L1|MAPK8, JNK1|CCL5, RANTES| |
Chagas disease (American trypanosomiasis)	KEGG PATHWAY	4	0.0183048	ENSBTAG00000025250|ENSBTAG00000007876|ENSBTAG00000007191|ENSBTAG00000003289	CCL3, CCL3L1|MAPK8, JNK1|CCL5, RANTES| |
Epstein-Barr virus infection	KEGG PATHWAY	5	0.0272702	ENSBTAG00000002069|ENSBTAG00000007876|ENSBTAG00000038619|ENSBTAG00000005146|ENSBTAG00000020116	BOLA, D18.5|MAPK8, JNK1| |BOLA, D18.5|JSP.1|
Complement and coagulation cascades	KEGG PATHWAY	3	0.0288452	ENSBTAG00000009876|ENSBTAG00000006984|ENSBTAG00000034501	C4BPA|CD55, DAF|CFI, IF|
Circadian rhythm	KEGG PATHWAY	2	0.0318936	ENSBTAG00000045685|ENSBTAG00000001879	PER2|PER2|
Salmonella infection	KEGG PATHWAY	3	0.0369574	ENSBTAG00000025250|ENSBTAG00000007876|ENSBTAG00000003289	CCL3, CCL3L1|MAPK8, JNK1| |
Cell adhesion molecules (CAMs)	KEGG PATHWAY	4	0.0460779	ENSBTAG00000002069|ENSBTAG00000038619|ENSBTAG00000005146|ENSBTAG00000020116	BOLA, D18.5| |BOLA, D18.5|JSP.1|
